# Supplementary material for: CEP128 is involved in spermatogenesis in humans and mice
Source: Nat Commun. 2022 Mar 16;13:1395. doi: 10.1038/s41467-022-29109-7 (PMC8927350; doi:10.1038/s41467-022-29109-7)
Supplement: Supplementary file 5 — Supplementary Data 2 [file 41467_2022_29109_MOESM5_ESM.xlsx]

## Sheet: Diff distribution
Compared sample name	Up-regulated	Down-regulated
KI/WT	127	100
KO/WT	113	59

## Sheet: KIvsWT
Protein accession	Protein description	Gene name	KI/WT Ratio	KI/WT P value	Regulated Type	MW [kDa]	Coverage [%]	Peptides	Unique peptides	PSMs	KI_1	KI_2	KI_3	KO_1	KO_2	KO_3	WT_1	WT_2	WT_3	Subcellular localization	KEGG KO No.	KEGG Gene	KEGG pathway	Biological Process	Cellular Component	Molecular Function	Pfam ID	Domain description	KOG category	KOG NO.	KOG description
Q05421	Cytochrome P450 2E1 OS=Mus musculus OX=10090 GN=Cyp2e1 PE=1 SV=1	Cyp2e1	0.759	0.00252187	Down	56.804	2	1	1	1	0.856	0.84	0.885	1.073	0.932	0.982	1.065	1.123	1.213	endoplasmic reticulum	K07415	CYP2E1; cytochrome P450 family 2 subfamily E polypeptide 1 [EC:1.14.13.-]	map00140 Steroid hormone biosynthesis; map00590 Arachidonic acid metabolism; map00591 Linoleic acid metabolism; map00980 Metabolism of xenobiotics by cytochrome P450; map00982 Drug metabolism - cytochrome P450; map00983 Drug metabolism - other enzymes; map01100 Metabolic pathways; map04932 Non-alcoholic fatty liver disease (NAFLD); map05204 Chemical carcinogenesis	GO:0000302 response to reactive oxygen species; GO:0001101 response to acid chemical; GO:0001676 long-chain fatty acid metabolic process; GO:0006082 organic acid metabolic process; GO:0006629 lipid metabolic process; GO:0006631 fatty acid metabolic process; GO:0006633 fatty acid biosynthetic process; GO:0006638 neutral lipid metabolic process; GO:0006639 acylglycerol metabolic process; GO:0006641…	GO:0000139 Golgi membrane; GO:0005622 intracellular; GO:0005623 cell; GO:0005737 cytoplasm; GO:0005739 mitochondrion; GO:0005783 endoplasmic reticulum; GO:0005789 endoplasmic reticulum membrane; GO:0005794 Golgi apparatus; GO:0012505 endomembrane system; GO:0016020 membrane; GO:0031090 organelle membrane; GO:0031224 intrinsic component of membrane; GO:0031227 intrinsic component of endoplasmic re…	GO:0000166 nucleotide binding; GO:0003824 catalytic activity; GO:0004497 monooxygenase activity; GO:0005488 binding; GO:0005515 protein binding; GO:0008144 drug binding; GO:0008391 arachidonic acid monooxygenase activity; GO:0008392 arachidonic acid epoxygenase activity; GO:0008395 steroid hydroxylase activity; GO:0010181 FMN binding; GO:0016491 oxidoreductase activity; GO:0016705 oxidoreductase …	PF00067	Cytochrome P450	Q	KOG0156	Cytochrome P450 CYP2 subfamily
Q9D2R6	Cytochrome c oxidase assembly factor 3 homolog, mitochondrial OS=Mus musculus OX=10090 GN=Coa3 PE=1 SV=1	Coa3	0.824	0.0176389	Down	11.987	8.3	1	1	1	0.839	0.92	0.971	0.983	1.009	0.934	1.164	1.077	1.074	cytoplasm,nucleus	K18175	CCDC56, COA3; cytochrome c oxidase assembly factor 3, animal type	map04714 Thermogenesis	GO:0006417 regulation of translation; GO:0006996 organelle organization; GO:0007005 mitochondrion organization; GO:0008535 respiratory chain complex IV assembly; GO:0009889 regulation of biosynthetic process; GO:0009891 positive regulation of biosynthetic process; GO:0009893 positive regulation of metabolic process; GO:0009987 cellular process; GO:0010468 regulation of gene expression; GO:0010556…	GO:0005622 intracellular; GO:0005623 cell; GO:0005737 cytoplasm; GO:0005739 mitochondrion; GO:0005740 mitochondrial envelope; GO:0005743 mitochondrial inner membrane; GO:0016020 membrane; GO:0016021 integral component of membrane; GO:0019866 organelle inner membrane; GO:0031090 organelle membrane; GO:0031224 intrinsic component of membrane; GO:0031300 intrinsic component of organelle membrane; GO…				S	KOG4782	Predicted membrane protein
Q80Y72	Cystatin-like 1 OS=Mus musculus OX=10090 GN=Cstl1 PE=2 SV=1	Cstl1	1.668	7.70122e-05	Up	16.199	6.4	1	1	1	1.262	1.394	1.326	0.872	0.949	0.938	0.813	0.79	0.784	extracellular				GO:0009892 negative regulation of metabolic process; GO:0010466 negative regulation of peptidase activity; GO:0010605 negative regulation of macromolecule metabolic process; GO:0010951 negative regulation of endopeptidase activity; GO:0019222 regulation of metabolic process; GO:0030162 regulation of proteolysis; GO:0031323 regulation of cellular metabolic process; GO:0031324 negative regulation o…	GO:0005576 extracellular region; GO:0005615 extracellular space; GO:0044421 extracellular region part;	GO:0002020 protease binding; GO:0004857 enzyme inhibitor activity; GO:0004866 endopeptidase inhibitor activity; GO:0004869 cysteine-type endopeptidase inhibitor activity; GO:0005488 binding; GO:0005515 protein binding; GO:0019899 enzyme binding; GO:0030234 enzyme regulator activity; GO:0030414 peptidase inhibitor activity; GO:0061134 peptidase regulator activity; GO:0061135 endopeptidase regulato…	PF00031	Cystatin domain
Q9DCQ7	Alpha-1-antitrypsin 1-6 OS=Mus musculus OX=10090 GN=Serpina1f PE=2 SV=1	Serpina1f	0.467	0.00113281	Down	46.336	1.7	1	1	1	0.668	0.69	0.708	0.727	0.786	0.874	1.645	1.549	1.229	extracellular	K04525	SERPINA; serpin A		GO:0001701 in utero embryonic development; GO:0006464 cellular protein modification process; GO:0006486 protein glycosylation; GO:0006487 protein N-linked glycosylation; GO:0006807 nitrogen compound metabolic process; GO:0007275 multicellular organism development; GO:0008152 metabolic process; GO:0009058 biosynthetic process; GO:0009059 macromolecule biosynthetic process; GO:0009100 glycoprotein …	GO:0005576 extracellular region; GO:0005615 extracellular space; GO:0005622 intracellular; GO:0005623 cell; GO:0005737 cytoplasm; GO:0005783 endoplasmic reticulum; GO:0005794 Golgi apparatus; GO:0012505 endomembrane system; GO:0043226 organelle; GO:0043227 membrane-bounded organelle; GO:0043229 intracellular organelle; GO:0043231 intracellular membrane-bounded organelle; GO:0044421 extracellular …	GO:0002020 protease binding; GO:0004857 enzyme inhibitor activity; GO:0004866 endopeptidase inhibitor activity; GO:0004867 serine-type endopeptidase inhibitor activity; GO:0005488 binding; GO:0005515 protein binding; GO:0019899 enzyme binding; GO:0030234 enzyme regulator activity; GO:0030414 peptidase inhibitor activity; GO:0042802 identical protein binding; GO:0061134 peptidase regulator activit…	PF00079	Serpin (serine protease inhibitor)	V	KOG2392	Serpin
Q9CY21	Probable 18S rRNA (guanine-N(7))-methyltransferase OS=Mus musculus OX=10090 GN=Bud23 PE=1 SV=1	Bud23	0.754	0.00323086	Down	31.586	3.9	1	1	1	0.767	0.873	0.835	1.108	1.036	1.052	1.066	1.148	1.07	nucleus	K19306	BUD23; 18S rRNA (guanine1575-N7)-methyltransferase [EC:2.1.1.309]		GO:0000154 rRNA modification; GO:0001510 RNA methylation; GO:0006139 nucleobase-containing compound metabolic process; GO:0006364 rRNA processing; GO:0006396 RNA processing; GO:0006725 cellular aromatic compound metabolic process; GO:0006807 nitrogen compound metabolic process; GO:0008152 metabolic process; GO:0009451 RNA modification; GO:0009893 positive regulation of metabolic process; GO:00099…	GO:0005622 intracellular; GO:0005623 cell; GO:0005634 nucleus; GO:0005654 nucleoplasm; GO:0005730 nucleolus; GO:0005737 cytoplasm; GO:0031974 membrane-enclosed lumen; GO:0031981 nuclear lumen; GO:0043226 organelle; GO:0043227 membrane-bounded organelle; GO:0043228 non-membrane-bounded organelle; GO:0043229 intracellular organelle; GO:0043231 intracellular membrane-bounded organelle; GO:0043232 in…	GO:0003824 catalytic activity; GO:0005488 binding; GO:0005515 protein binding; GO:0008168 methyltransferase activity; GO:0008173 RNA methyltransferase activity; GO:0008649 rRNA methyltransferase activity; GO:0008757 S-adenosylmethionine-dependent methyltransferase activity; GO:0016435 rRNA (guanine) methyltransferase activity; GO:0016740 transferase activity; GO:0016741 transferase activity, tran…	PF08241	Methyltransferase domain	Q	KOG1541	Predicted protein carboxyl methylase
O35490	Betaine--homocysteine S-methyltransferase 1 OS=Mus musculus OX=10090 GN=Bhmt PE=1 SV=1	Bhmt	1.284	0.000528254	Up	45.02	46.4	13	13	24	1.14	1.234	1.195	0.849	0.889	0.852	0.936	0.933	0.911	cytoplasm	K00544	BHMT; betaine-homocysteine S-methyltransferase [EC:2.1.1.5]	map00260 Glycine, serine and threonine metabolism; map00270 Cysteine and methionine metabolism; map01100 Metabolic pathways	GO:0000096 sulfur amino acid metabolic process; GO:0000097 sulfur amino acid biosynthetic process; GO:0001505 regulation of neurotransmitter levels; GO:0006082 organic acid metabolic process; GO:0006464 cellular protein modification process; GO:0006479 protein methylation; GO:0006520 cellular amino acid metabolic process; GO:0006521 regulation of cellular amino acid metabolic process; GO:0006555 …	GO:0005576 extracellular region; GO:0005615 extracellular space; GO:0005622 intracellular; GO:0005623 cell; GO:0005737 cytoplasm; GO:0005829 cytosol; GO:0031982 vesicle; GO:0032991 macromolecular complex; GO:0043226 organelle; GO:0043227 membrane-bounded organelle; GO:0043230 extracellular organelle; GO:0044421 extracellular region part; GO:0044424 intracellular part; GO:0044444 cytoplasmic part;…	GO:0003824 catalytic activity; GO:0005488 binding; GO:0008168 methyltransferase activity; GO:0008172 S-methyltransferase activity; GO:0008270 zinc ion binding; GO:0016740 transferase activity; GO:0016741 transferase activity, transferring one-carbon groups; GO:0043167 ion binding; GO:0043169 cation binding; GO:0044877 macromolecular complex binding; GO:0046872 metal ion binding; GO:0046914 transi…			E	KOG1579	Homocysteine S-methyltransferase
Q9EPL9	Peroxisomal acyl-coenzyme A oxidase 3 OS=Mus musculus OX=10090 GN=Acox3 PE=1 SV=2	Acox3	1.454	1.02339e-05	Up	78.403	15.1	10	10	14	1.303	1.266	1.283	0.871	0.915	0.881	0.902	0.874	0.873	cytoplasm	K00232	E1.3.3.6, ACOX1, ACOX3; acyl-CoA oxidase [EC:1.3.3.6]	map00071 Fatty acid degradation; map00410 beta-Alanine metabolism; map00592 alpha-Linolenic acid metabolism; map00640 Propanoate metabolism; map01040 Biosynthesis of unsaturated fatty acids; map01100 Metabolic pathways; map01200 Carbon metabolism; map01212 Fatty acid metabolism; map03320 PPAR signaling pathway; map04024 cAMP signaling pathway; map04146 Peroxisome	GO:0006082 organic acid metabolic process; GO:0006605 protein targeting; GO:0006625 protein targeting to peroxisome; GO:0006629 lipid metabolic process; GO:0006631 fatty acid metabolic process; GO:0006635 fatty acid beta-oxidation; GO:0006810 transport; GO:0006886 intracellular protein transport; GO:0006996 organelle organization; GO:0007031 peroxisome organization; GO:0008104 protein localizatio…	GO:0005622 intracellular; GO:0005623 cell; GO:0005737 cytoplasm; GO:0005777 peroxisome; GO:0005782 peroxisomal matrix; GO:0005829 cytosol; GO:0031907 microbody lumen; GO:0031974 membrane-enclosed lumen; GO:0042579 microbody; GO:0043226 organelle; GO:0043227 membrane-bounded organelle; GO:0043229 intracellular organelle; GO:0043231 intracellular membrane-bounded organelle; GO:0043233 organelle lum…	GO:0000166 nucleotide binding; GO:0003824 catalytic activity; GO:0003995 acyl-CoA dehydrogenase activity; GO:0003997 acyl-CoA oxidase activity; GO:0005102 receptor binding; GO:0005488 binding; GO:0005504 fatty acid binding; GO:0005515 protein binding; GO:0008289 lipid binding; GO:0016402 pristanoyl-CoA oxidase activity; GO:0016491 oxidoreductase activity; GO:0016627 oxidoreductase activity, actin…	PF02770; PF00441	Acyl-CoA dehydrogenase, middle domain; Acyl-CoA dehydrogenase, C-terminal domain	IQ	KOG0135	Pristanoyl-CoA/acyl-CoA oxidase
Q07456	Protein AMBP OS=Mus musculus OX=10090 GN=Ambp PE=1 SV=2	Ambp	1.248	0.000774196	Up	39.029	11.5	4	4	6	1.019	1.006	1.081	1.128	1.074	1.192	0.845	0.82	0.824	extracellular	K23620	AMBP; protein AMBP		GO:0000003 reproduction; GO:0001932 regulation of protein phosphorylation; GO:0001933 negative regulation of protein phosphorylation; GO:0002682 regulation of immune system process; GO:0002683 negative regulation of immune system process; GO:0006725 cellular aromatic compound metabolic process; GO:0006778 porphyrin-containing compound metabolic process; GO:0006787 porphyrin-containing compound ca…	GO:0005576 extracellular region; GO:0005615 extracellular space; GO:0005622 intracellular; GO:0005623 cell; GO:0005886 plasma membrane; GO:0009986 cell surface; GO:0016020 membrane; GO:0043226 organelle; GO:0043227 membrane-bounded organelle; GO:0043229 intracellular organelle; GO:0043231 intracellular membrane-bounded organelle; GO:0044421 extracellular region part; GO:0044424 intracellular part…	GO:0004857 enzyme inhibitor activity; GO:0004866 endopeptidase inhibitor activity; GO:0004867 serine-type endopeptidase inhibitor activity; GO:0005246 calcium channel regulator activity; GO:0005488 binding; GO:0005515 protein binding; GO:0008200 ion channel inhibitor activity; GO:0016247 channel regulator activity; GO:0016248 channel inhibitor activity; GO:0019855 calcium channel inhibitor activi…	PF00061; PF00014	Lipocalin / cytosolic fatty-acid binding protein family; Kunitz/Bovine pancreatic trypsin inhibitor domain	O	KOG4295	Serine proteinase inhibitor (KU family)
Q80US4	Actin-related protein 5 OS=Mus musculus OX=10090 GN=Actr5 PE=1 SV=3	Actr5	0.81	0.0042415	Down	67.844	3	2	2	2	0.878	0.932	0.88	0.994	1.024	0.948	1.064	1.084	1.174	nucleus	K11672	ACTR5, ARP5, INO80M; actin-related protein 5		GO:0006139 nucleobase-containing compound metabolic process; GO:0006259 DNA metabolic process; GO:0006281 DNA repair; GO:0006302 double-strand break repair; GO:0006464 cellular protein modification process; GO:0006508 proteolysis; GO:0006725 cellular aromatic compound metabolic process; GO:0006807 nitrogen compound metabolic process; GO:0006950 response to stress; GO:0006974 cellular response to …	GO:0000228 nuclear chromosome; GO:0000785 chromatin; GO:0000790 nuclear chromatin; GO:0005622 intracellular; GO:0005623 cell; GO:0005634 nucleus; GO:0005654 nucleoplasm; GO:0005694 chromosome; GO:0005737 cytoplasm; GO:0031011 Ino80 complex; GO:0031974 membrane-enclosed lumen; GO:0031981 nuclear lumen; GO:0032991 macromolecular complex; GO:0033202 DNA helicase complex; GO:0043226 organelle; GO:004…				Z	KOG0681	Actin-related protein - Arp5p
P47739	Aldehyde dehydrogenase, dimeric NADP-preferring OS=Mus musculus OX=10090 GN=Aldh3a1 PE=1 SV=2	Aldh3a1	1.295	0.000270743	Up	50.48	8.2	4	3	5	1.212	1.2	1.176	0.899	0.938	0.908	0.888	0.943	0.94	cytoplasm	K00129	E1.2.1.5; aldehyde dehydrogenase (NAD(P)+) [EC:1.2.1.5]	map00010 Glycolysis / Gluconeogenesis; map00340 Histidine metabolism; map00350 Tyrosine metabolism; map00360 Phenylalanine metabolism; map00410 beta-Alanine metabolism; map00980 Metabolism of xenobiotics by cytochrome P450; map00982 Drug metabolism - cytochrome P450; map01100 Metabolic pathways; map05204 Chemical carcinogenesis	GO:0001666 response to hypoxia; GO:0006081 cellular aldehyde metabolic process; GO:0006805 xenobiotic metabolic process; GO:0006950 response to stress; GO:0007568 aging; GO:0007584 response to nutrient; GO:0008152 metabolic process; GO:0008284 positive regulation of cell proliferation; GO:0009410 response to xenobiotic stimulus; GO:0009605 response to external stimulus; GO:0009628 response to abi…	GO:0005622 intracellular; GO:0005623 cell; GO:0005737 cytoplasm; GO:0005783 endoplasmic reticulum; GO:0005829 cytosol; GO:0005886 plasma membrane; GO:0012505 endomembrane system; GO:0016020 membrane; GO:0016021 integral component of membrane; GO:0031224 intrinsic component of membrane; GO:0043226 organelle; GO:0043227 membrane-bounded organelle; GO:0043229 intracellular organelle; GO:0043231 intr…	GO:0003824 catalytic activity; GO:0004028 3-chloroallyl aldehyde dehydrogenase activity; GO:0004029 aldehyde dehydrogenase (NAD) activity; GO:0004030 aldehyde dehydrogenase [NAD(P)+] activity; GO:0004033 aldo-keto reductase (NADP) activity; GO:0008106 alcohol dehydrogenase (NADP+) activity; GO:0016491 oxidoreductase activity; GO:0016614 oxidoreductase activity, acting on CH-OH group of donors; GO…			C	KOG2456	Aldehyde dehydrogenase
P16015	Carbonic anhydrase 3 OS=Mus musculus OX=10090 GN=Ca3 PE=1 SV=3	Ca3	0.833	0.000246232	Down	29.366	31.2	7	7	19	0.905	0.918	0.906	0.967	1.001	0.988	1.122	1.072	1.081	cytoplasm	K01672	CA; carbonic anhydrase [EC:4.2.1.1]	map00910 Nitrogen metabolism; map01100 Metabolic pathways	GO:0006793 phosphorus metabolic process; GO:0006796 phosphate-containing compound metabolic process; GO:0006810 transport; GO:0006811 ion transport; GO:0006820 anion transport; GO:0006950 response to stress; GO:0006979 response to oxidative stress; GO:0008152 metabolic process; GO:0009605 response to external stimulus; GO:0009607 response to biotic stimulus; GO:0009617 response to bacterium; GO:0…	GO:0005622 intracellular; GO:0005623 cell; GO:0005737 cytoplasm; GO:0005829 cytosol; GO:0044424 intracellular part; GO:0044444 cytoplasmic part; GO:0044464 cell part;	GO:0003824 catalytic activity; GO:0004089 carbonate dehydratase activity; GO:0005488 binding; GO:0016151 nickel cation binding; GO:0016787 hydrolase activity; GO:0016788 hydrolase activity, acting on ester bonds; GO:0016791 phosphatase activity; GO:0016829 lyase activity; GO:0016835 carbon-oxygen lyase activity; GO:0016836 hydro-lyase activity; GO:0042578 phosphoric ester hydrolase activity; GO:0…	PF00194	Eukaryotic-type carbonic anhydrase	P	KOG0382	Carbonic anhydrase
Q9QZ82	Cholesterol side-chain cleavage enzyme, mitochondrial OS=Mus musculus OX=10090 GN=Cyp11a1 PE=1 SV=1	Cyp11a1	0.719	0.000125191	Down	60.314	27.9	13	13	24	0.858	0.86	0.83	0.902	0.934	0.944	1.152	1.227	1.166	mitochondria	K00498	CYP11A; cholesterol monooxygenase (side-chain-cleaving) [EC:1.14.15.6]	map00140 Steroid hormone biosynthesis; map01100 Metabolic pathways; map04913 Ovarian steroidogenesis; map04925 Aldosterone synthesis and secretion; map04927 Cortisol synthesis and secretion; map04934 Cushing syndrome	GO:0000003 reproduction; GO:0000302 response to reactive oxygen species; GO:0001101 response to acid chemical; GO:0002237 response to molecule of bacterial origin; GO:0003006 developmental process involved in reproduction; GO:0006066 alcohol metabolic process; GO:0006082 organic acid metabolic process; GO:0006629 lipid metabolic process; GO:0006694 steroid biosynthetic process; GO:0006700 C21-ste…	GO:0005622 intracellular; GO:0005623 cell; GO:0005737 cytoplasm; GO:0005739 mitochondrion; GO:0005740 mitochondrial envelope; GO:0005743 mitochondrial inner membrane; GO:0005759 mitochondrial matrix; GO:0016020 membrane; GO:0019866 organelle inner membrane; GO:0030061 mitochondrial crista; GO:0031090 organelle membrane; GO:0031966 mitochondrial membrane; GO:0031967 organelle envelope; GO:0031974 …	GO:0003824 catalytic activity; GO:0004497 monooxygenase activity; GO:0005488 binding; GO:0005496 steroid binding; GO:0008289 lipid binding; GO:0008386 cholesterol monooxygenase (side-chain-cleaving) activity; GO:0008395 steroid hydroxylase activity; GO:0015485 cholesterol binding; GO:0016491 oxidoreductase activity; GO:0016705 oxidoreductase activity, acting on paired donors, with incorporation o…	PF00067	Cytochrome P450	Q	KOG0159	Cytochrome P450 CYP11/CYP12/CYP24/CYP27 subfamilies
P03940	Steroid 21-hydroxylase OS=Mus musculus OX=10090 GN=Cyp21 PE=2 SV=3	Cyp21	1.346	0.00016974	Up	55.327	1.8	1	1	1	1.15	1.152	1.155	1.099	1	0.97	0.822	0.861	0.886	endoplasmic reticulum	K00513	CYP21A; steroid 21-monooxygenase [EC:1.14.14.16]	map00140 Steroid hormone biosynthesis; map01100 Metabolic pathways; map04925 Aldosterone synthesis and secretion; map04927 Cortisol synthesis and secretion; map04934 Cushing syndrome	GO:0006629 lipid metabolic process; GO:0006694 steroid biosynthetic process; GO:0006700 C21-steroid hormone biosynthetic process; GO:0006704 glucocorticoid biosynthetic process; GO:0006705 mineralocorticoid biosynthetic process; GO:0008152 metabolic process; GO:0008202 steroid metabolic process; GO:0008207 C21-steroid hormone metabolic process; GO:0008211 glucocorticoid metabolic process; GO:0008…	GO:0005622 intracellular; GO:0005623 cell; GO:0005737 cytoplasm; GO:0005783 endoplasmic reticulum; GO:0005789 endoplasmic reticulum membrane; GO:0012505 endomembrane system; GO:0016020 membrane; GO:0031090 organelle membrane; GO:0031984 organelle subcompartment; GO:0042175 nuclear outer membrane-endoplasmic reticulum membrane network; GO:0043226 organelle; GO:0043227 membrane-bounded organelle; G…	GO:0003824 catalytic activity; GO:0004497 monooxygenase activity; GO:0004509 steroid 21-monooxygenase activity; GO:0005488 binding; GO:0008395 steroid hydroxylase activity; GO:0016491 oxidoreductase activity; GO:0016705 oxidoreductase activity, acting on paired donors, with incorporation or reduction of molecular oxygen; GO:0020037 heme binding; GO:0046906 tetrapyrrole binding; GO:0048037 cofacto…	PF00067	Cytochrome P450	Q	KOG0156	Cytochrome P450 CYP2 subfamily
P14231	Sodium/potassium-transporting ATPase subunit beta-2 OS=Mus musculus OX=10090 GN=Atp1b2 PE=1 SV=2	Atp1b2	0.83	0.00584528	Down	33.344	4.1	1	1	1	0.879	0.891	0.958	0.988	0.973	1.004	1.069	1.144	1.072	plasma membrane	K01540	ATP1B, CD298; sodium/potassium-transporting ATPase subunit beta	map04022 cGMP-PKG signaling pathway; map04024 cAMP signaling pathway; map04260 Cardiac muscle contraction; map04261 Adrenergic signaling in cardiomyocytes; map04911 Insulin secretion; map04918 Thyroid hormone synthesis; map04919 Thyroid hormone signaling pathway; map04925 Aldosterone synthesis and secretion; map04960 Aldosterone-regulated sodium reabsorption; map04961 Endocrine and other factor-r…	GO:0002028 regulation of sodium ion transport; GO:0002376 immune system process; GO:0006810 transport; GO:0006811 ion transport; GO:0006812 cation transport; GO:0006813 potassium ion transport; GO:0006814 sodium ion transport; GO:0006873 cellular ion homeostasis; GO:0006875 cellular metal ion homeostasis; GO:0006883 cellular sodium ion homeostasis; GO:0006928 movement of cell or subcellular compo…	GO:0005622 intracellular; GO:0005623 cell; GO:0005737 cytoplasm; GO:0005886 plasma membrane; GO:0005887 integral component of plasma membrane; GO:0005890 sodium:potassium-exchanging ATPase complex; GO:0016020 membrane; GO:0016021 integral component of membrane; GO:0016324 apical plasma membrane; GO:0031224 intrinsic component of membrane; GO:0031226 intrinsic component of plasma membrane; GO:0032…	GO:0001671 ATPase activator activity; GO:0003824 catalytic activity; GO:0005215 transporter activity; GO:0005391 sodium:potassium-exchanging ATPase activity; GO:0005488 binding; GO:0005515 protein binding; GO:0008047 enzyme activator activity; GO:0008324 cation transmembrane transporter activity; GO:0008556 potassium-transporting ATPase activity; GO:0015075 ion transmembrane transporter activity;…			P	KOG3927	Na+/K+ ATPase, beta subunit
Q00898	Alpha-1-antitrypsin 1-5 OS=Mus musculus OX=10090 GN=Serpina1e PE=1 SV=1	Serpina1e	0.728	0.000572248	Down	45.891	28.1	11	5	46	1	0.941	0.896	0.759	0.678	0.742	1.29	1.305	1.3	extracellular	K03984	SERPINA1, AAT; alpha-1-antitrypsin	map04610 Complement and coagulation cascades	GO:0001101 response to acid chemical; GO:0001666 response to hypoxia; GO:0001701 in utero embryonic development; GO:0001775 cell activation; GO:0002237 response to molecule of bacterial origin; GO:0002252 immune effector process; GO:0002263 cell activation involved in immune response; GO:0002274 myeloid leukocyte activation; GO:0002275 myeloid cell activation involved in immune response; GO:00022…	GO:0005576 extracellular region; GO:0005615 extracellular space; GO:0005622 intracellular; GO:0005623 cell; GO:0005737 cytoplasm; GO:0005783 endoplasmic reticulum; GO:0005788 endoplasmic reticulum lumen; GO:0005793 endoplasmic reticulum-Golgi intermediate compartment; GO:0005794 Golgi apparatus; GO:0005798 Golgi-associated vesicle; GO:0012505 endomembrane system; GO:0016020 membrane; GO:0030134 E…	GO:0002020 protease binding; GO:0004857 enzyme inhibitor activity; GO:0004866 endopeptidase inhibitor activity; GO:0004867 serine-type endopeptidase inhibitor activity; GO:0005488 binding; GO:0005515 protein binding; GO:0019899 enzyme binding; GO:0030234 enzyme regulator activity; GO:0030414 peptidase inhibitor activity; GO:0042802 identical protein binding; GO:0061134 peptidase regulator activit…	PF00079	Serpin (serine protease inhibitor)	V	KOG2392	Serpin
P00329	Alcohol dehydrogenase 1 OS=Mus musculus OX=10090 GN=Adh1 PE=1 SV=2	Adh1	1.206	0.000212334	Up	39.771	23.5	8	8	10	1.084	1.135	1.094	1.05	0.981	1	0.919	0.908	0.919	cytoplasm	K13951	ADH1_7; alcohol dehydrogenase 1/7 [EC:1.1.1.1]	map00010 Glycolysis / Gluconeogenesis; map00071 Fatty acid degradation; map00350 Tyrosine metabolism; map00830 Retinol metabolism; map00980 Metabolism of xenobiotics by cytochrome P450; map00982 Drug metabolism - cytochrome P450; map01100 Metabolic pathways; map05204 Chemical carcinogenesis	GO:0001101 response to acid chemical; GO:0001523 retinoid metabolic process; GO:0006066 alcohol metabolic process; GO:0006067 ethanol metabolic process; GO:0006068 ethanol catabolic process; GO:0006069 ethanol oxidation; GO:0006081 cellular aldehyde metabolic process; GO:0006082 organic acid metabolic process; GO:0006091 generation of precursor metabolites and energy; GO:0006117 acetaldehyde meta…	GO:0005622 intracellular; GO:0005623 cell; GO:0005634 nucleus; GO:0005654 nucleoplasm; GO:0005737 cytoplasm; GO:0005739 mitochondrion; GO:0005829 cytosol; GO:0005886 plasma membrane; GO:0016020 membrane; GO:0031974 membrane-enclosed lumen; GO:0031981 nuclear lumen; GO:0043226 organelle; GO:0043227 membrane-bounded organelle; GO:0043229 intracellular organelle; GO:0043231 intracellular membrane-bo…	GO:0000166 nucleotide binding; GO:0003824 catalytic activity; GO:0004022 alcohol dehydrogenase (NAD) activity; GO:0004024 alcohol dehydrogenase activity, zinc-dependent; GO:0004031 aldehyde oxidase activity; GO:0004745 retinol dehydrogenase activity; GO:0005102 receptor binding; GO:0005488 binding; GO:0005501 retinoid binding; GO:0005515 protein binding; GO:0008144 drug binding; GO:0008270 zinc i…	PF08240	Alcohol dehydrogenase GroES-like domain	Q	KOG0022	Alcohol dehydrogenase, class III
Q61456	Cyclin-A1 OS=Mus musculus OX=10090 GN=Ccna1 PE=1 SV=2	Ccna1	1.282	0.0198105	Up	47.771	2.4	1	1	1	1.063	1.306	1.106	0.957	0.998	0.924	0.918	0.875	0.918	mitochondria	K06627	CCNA; cyclin-A	map04110 Cell cycle; map04152 AMPK signaling pathway; map04218 Cellular senescence; map04914 Progesterone-mediated oocyte maturation; map05161 Hepatitis B; map05165 Human papillomavirus infection; map05166 Human T-cell leukemia virus 1 infection; map05169 Epstein-Barr virus infection; map05200 Pathways in cancer; map05202 Transcriptional misregulation in cancer; map05203 Viral carcinogenesis; map…	GO:0000003 reproduction; GO:0000082 G1/S transition of mitotic cell cycle; GO:0000083 regulation of transcription involved in G1/S transition of mitotic cell cycle; GO:0000278 mitotic cell cycle; GO:0000280 nuclear division; GO:0006355 regulation of transcription, DNA-templated; GO:0006464 cellular protein modification process; GO:0006508 proteolysis; GO:0006807 nitrogen compound metabolic proces…	GO:0000307 cyclin-dependent protein kinase holoenzyme complex; GO:0005622 intracellular; GO:0005623 cell; GO:0005634 nucleus; GO:0005654 nucleoplasm; GO:0005737 cytoplasm; GO:0005819 spindle; GO:0005829 cytosol; GO:0005856 cytoskeleton; GO:0015630 microtubule cytoskeleton; GO:0031974 membrane-enclosed lumen; GO:0031981 nuclear lumen; GO:0032991 macromolecular complex; GO:0043226 organelle; GO:004…		PF00134; PF02984	Cyclin, N-terminal domain; Cyclin, C-terminal domain	D	KOG0654	G2/Mitotic-specific cyclin A
P58686	UPF0184 protein C9orf16 homolog OS=Mus musculus OX=10090 PE=3 SV=1	--	1.222	0.0179229	Up	9.0547	8.4	1	1	1	1.059	0.961	1.136	1.115	1.163	1.039	0.835	0.865	0.883	extracellular
P01786	Ig heavy chain V region MOPC 47A OS=Mus musculus OX=10090 PE=1 SV=1	--	10.078	4.0715e-06	Up	12.374	9.4	1	1	1	2.572	2.244	2.571	0.435	0.49	0.506	0.225	0.242	0.266		K06856	IGH; immunoglobulin heavy chain	map04020 Calcium signaling pathway; map04064 NF-kappa B signaling pathway; map04072 Phospholipase D signaling pathway; map04145 Phagosome; map04151 PI3K-Akt signaling pathway; map04640 Hematopoietic cell lineage; map04650 Natural killer cell mediated cytotoxicity; map04662 B cell receptor signaling pathway; map04664 Fc epsilon RI signaling pathway; map04666 Fc gamma R-mediated phagocytosis; map04…				PF07686	Immunoglobulin V-set domain
P01837	Immunoglobulin kappa constant OS=Mus musculus OX=10090 GN=Igkc PE=1 SV=2	Igkc	2.889	3.50115e-06	Up	11.934	43.9	4	4	18	1.62	1.609	1.682	0.843	0.831	0.786	0.577	0.585	0.538	extracellular	K06554	IGLL1, IGLL, CD179b; immunoglobulin lambda-like polypeptide 1	map05340 Primary immunodeficiency				PF07654	Immunoglobulin C1-set domain
Q08857	Platelet glycoprotein 4 OS=Mus musculus OX=10090 GN=Cd36 PE=1 SV=2	Cd36	0.803	0.000163676	Down	52.697	12.5	5	5	7	0.873	0.833	0.856	1.083	1.041	1.089	1.063	1.079	1.048	plasma membrane	K06259	CD36; CD36 antigen	map03320 PPAR signaling pathway; map04145 Phagosome; map04152 AMPK signaling pathway; map04512 ECM-receptor interaction; map04640 Hematopoietic cell lineage; map04920 Adipocytokine signaling pathway; map04931 Insulin resistance; map04975 Fat digestion and absorption; map04979 Cholesterol metabolism; map05144 Malaria	GO:0000003 reproduction; GO:0000122 negative regulation of transcription from RNA polymerase II promoter; GO:0001101 response to acid chemical; GO:0001505 regulation of neurotransmitter levels; GO:0001676 long-chain fatty acid metabolic process; GO:0001775 cell activation; GO:0001816 cytokine production; GO:0001817 regulation of cytokine production; GO:0001819 positive regulation of cytokine prod…	GO:0005622 intracellular; GO:0005623 cell; GO:0005737 cytoplasm; GO:0005739 mitochondrion; GO:0005783 endoplasmic reticulum; GO:0005794 Golgi apparatus; GO:0005886 plasma membrane; GO:0005887 integral component of plasma membrane; GO:0005901 caveola; GO:0005903 brush border; GO:0009897 external side of plasma membrane; GO:0009986 cell surface; GO:0012505 endomembrane system; GO:0012506 vesicle me…	GO:0001540 beta-amyloid binding; GO:0005041 low-density lipoprotein receptor activity; GO:0005044 scavenger receptor activity; GO:0005102 receptor binding; GO:0005488 binding; GO:0005504 fatty acid binding; GO:0005515 protein binding; GO:0008035 high-density lipoprotein particle binding; GO:0008289 lipid binding; GO:0008329 signaling pattern recognition receptor activity; GO:0019838 growth factor…			T	KOG3776	Plasma membrane glycoprotein CD36 and related membrane receptors
P01638	Ig kappa chain V-V region L6 (Fragment) OS=Mus musculus OX=10090 PE=4 SV=1	--	2.483	6.39735e-05	Up	12.986	20	2	2	2	1.498	1.527	1.711	0.885	0.89	0.792	0.64	0.599	0.668	extracellular							PF07686	Immunoglobulin V-set domain
P01642	Ig kappa chain V-V region L7 (Fragment) OS=Mus musculus OX=10090 GN=Gm10881 PE=1 SV=1	Gm10881	2.643	2.11102e-05	Up	12.615	10.4	1	1	1	1.528	1.505	1.532	0.912	0.972	1.048	0.544	0.624	0.559	extracellular							PF07686	Immunoglobulin V-set domain
P70412	CUB and zona pellucida-like domain-containing protein 1 OS=Mus musculus OX=10090 GN=Cuzd1 PE=1 SV=2	Cuzd1	0.383	1.37093e-06	Down	68.081	5.9	3	3	4	0.638	0.602	0.63	0.658	0.7	0.717	1.59	1.648	1.642	peroxisome				GO:0000003 reproduction; GO:0006508 proteolysis; GO:0006807 nitrogen compound metabolic process; GO:0007154 cell communication; GO:0007165 signal transduction; GO:0007565 female pregnancy; GO:0008152 metabolic process; GO:0009719 response to endogenous stimulus; GO:0009725 response to hormone; GO:0009755 hormone-mediated signaling pathway; GO:0009987 cellular process; GO:0010033 response to organ…	GO:0005622 intracellular; GO:0005623 cell; GO:0005737 cytoplasm; GO:0012505 endomembrane system; GO:0012506 vesicle membrane; GO:0016020 membrane; GO:0016021 integral component of membrane; GO:0030141 secretory granule; GO:0030659 cytoplasmic vesicle membrane; GO:0030667 secretory granule membrane; GO:0031090 organelle membrane; GO:0031224 intrinsic component of membrane; GO:0031410 cytoplasmic v…		PF00431	CUB domain	T	KOG4292	Cubilin, multiligand receptor mediating cobalamin absorption
Q61646	Haptoglobin OS=Mus musculus OX=10090 GN=Hp PE=1 SV=1	Hp	1.213	0.00396895	Up	38.752	32.6	12	12	19	1.079	1.005	1.043	1.145	1.089	1.126	0.826	0.852	0.9	extracellular	K16142	HP; haptoglobin		GO:0000003 reproduction; GO:0000302 response to reactive oxygen species; GO:0001101 response to acid chemical; GO:0001666 response to hypoxia; GO:0001775 cell activation; GO:0001889 liver development; GO:0002237 response to molecule of bacterial origin; GO:0002252 immune effector process; GO:0002263 cell activation involved in immune response; GO:0002274 myeloid leukocyte activation; GO:0002275 m…	GO:0005576 extracellular region; GO:0005615 extracellular space; GO:0005622 intracellular; GO:0005623 cell; GO:0005737 cytoplasm; GO:0005783 endoplasmic reticulum; GO:0005794 Golgi apparatus; GO:0012505 endomembrane system; GO:0030139 endocytic vesicle; GO:0030141 secretory granule; GO:0031410 cytoplasmic vesicle; GO:0031838 haptoglobin-hemoglobin complex; GO:0031974 membrane-enclosed lumen; GO:0…	GO:0005488 binding; GO:0005515 protein binding; GO:0030492 hemoglobin binding; GO:0042802 identical protein binding; GO:0042803 protein homodimerization activity; GO:0046983 protein dimerization activity;	PF00089	Trypsin	E	KOG3627	Trypsin
Q9DCM2	Glutathione S-transferase kappa 1 OS=Mus musculus OX=10090 GN=Gstk1 PE=1 SV=3	Gstk1	1.243	0.000523335	Up	25.704	31	6	6	12	1.122	1.104	1.112	0.988	1.029	1.002	0.858	0.914	0.913	cytoplasm	K13299	GSTK1; glutathione S-transferase kappa 1 [EC:2.5.1.18]	map00480 Glutathione metabolism; map00980 Metabolism of xenobiotics by cytochrome P450; map00982 Drug metabolism - cytochrome P450; map01100 Metabolic pathways; map04146 Peroxisome; map05204 Chemical carcinogenesis	GO:0006518 peptide metabolic process; GO:0006575 cellular modified amino acid metabolic process; GO:0006605 protein targeting; GO:0006625 protein targeting to peroxisome; GO:0006749 glutathione metabolic process; GO:0006790 sulfur compound metabolic process; GO:0006807 nitrogen compound metabolic process; GO:0006810 transport; GO:0006886 intracellular protein transport; GO:0006996 organelle organ…	GO:0005622 intracellular; GO:0005623 cell; GO:0005737 cytoplasm; GO:0005739 mitochondrion; GO:0005759 mitochondrial matrix; GO:0005777 peroxisome; GO:0005782 peroxisomal matrix; GO:0005829 cytosol; GO:0031907 microbody lumen; GO:0031974 membrane-enclosed lumen; GO:0042579 microbody; GO:0043226 organelle; GO:0043227 membrane-bounded organelle; GO:0043229 intracellular organelle; GO:0043231 intrace…	GO:0003824 catalytic activity; GO:0004364 glutathione transferase activity; GO:0004601 peroxidase activity; GO:0004602 glutathione peroxidase activity; GO:0005102 receptor binding; GO:0005488 binding; GO:0005515 protein binding; GO:0016209 antioxidant activity; GO:0016491 oxidoreductase activity; GO:0016684 oxidoreductase activity, acting on peroxide as acceptor; GO:0016740 transferase activity; …	PF01323	DSBA-like thioredoxin domain
Q9CWD0	Gametocyte-specific factor 1-like OS=Mus musculus OX=10090 GN=Gtsf1l PE=1 SV=1	Gtsf1l	1.203	0.0286204	Up	17.282	7.3	1	1	1	1.11	1.189	1.103	0.893	1.026	0.913	0.917	0.875	1.036	extracellular							PF05253	U11-48K-like CHHC zinc finger	S	KOG4376	Uncharacterized conserved protein
Q8K2I4	Beta-mannosidase OS=Mus musculus OX=10090 GN=Manba PE=1 SV=1	Manba	0.828	0.00570489	Down	100.83	2.2	2	2	2	0.982	0.882	0.887	0.926	1.051	0.952	1.118	1.098	1.108	extracellular	K01192	E3.2.1.25, MANBA, manB; beta-mannosidase [EC:3.2.1.25]	map00511 Other glycan degradation; map04142 Lysosome	GO:0001775 cell activation; GO:0002252 immune effector process; GO:0002263 cell activation involved in immune response; GO:0002274 myeloid leukocyte activation; GO:0002275 myeloid cell activation involved in immune response; GO:0002283 neutrophil activation involved in immune response; GO:0002366 leukocyte activation involved in immune response; GO:0002376 immune system process; GO:0002443 leukoc…	GO:0000323 lytic vacuole; GO:0005576 extracellular region; GO:0005615 extracellular space; GO:0005622 intracellular; GO:0005623 cell; GO:0005737 cytoplasm; GO:0005764 lysosome; GO:0005765 lysosomal membrane; GO:0005766 primary lysosome; GO:0005773 vacuole; GO:0005774 vacuolar membrane; GO:0005775 vacuolar lumen; GO:0005886 plasma membrane; GO:0012505 endomembrane system; GO:0012506 vesicle membra…	GO:0003824 catalytic activity; GO:0004553 hydrolase activity, hydrolyzing O-glycosyl compounds; GO:0004567 beta-mannosidase activity; GO:0005488 binding; GO:0005537 mannose binding; GO:0015923 mannosidase activity; GO:0016787 hydrolase activity; GO:0016798 hydrolase activity, acting on glycosyl bonds; GO:0030246 carbohydrate binding; GO:0036094 small molecule binding; GO:0048029 monosaccharide bi…	PF02836	Glycosyl hydrolases family 2, TIM barrel domain	G	KOG2230	Predicted beta-mannosidase
P19258	Protein Mpv17 OS=Mus musculus OX=10090 GN=Mpv17 PE=1 SV=1	Mpv17	1.427	0.0167135	Up	19.686	5.1	1	1	1	1.117	1.308	1.406	0.716	0.904	0.919	0.863	0.999	0.823	mitochondria	K13348	MPV17; protein Mpv17	map04146 Peroxisome	GO:0000002 mitochondrial genome maintenance; GO:0000302 response to reactive oxygen species; GO:0001655 urogenital system development; GO:0001822 kidney development; GO:0006950 response to stress; GO:0006979 response to oxidative stress; GO:0006996 organelle organization; GO:0007005 mitochondrion organization; GO:0007275 multicellular organism development; GO:0007423 sensory organ development; GO…	GO:0005622 intracellular; GO:0005623 cell; GO:0005737 cytoplasm; GO:0005739 mitochondrion; GO:0005740 mitochondrial envelope; GO:0005743 mitochondrial inner membrane; GO:0005777 peroxisome; GO:0016020 membrane; GO:0019866 organelle inner membrane; GO:0031090 organelle membrane; GO:0031966 mitochondrial membrane; GO:0031967 organelle envelope; GO:0031975 envelope; GO:0042579 microbody; GO:0043226 …				S	KOG1944	Peroxisomal membrane protein MPV17 and related proteins
Q9ESB3	Histidine-rich glycoprotein OS=Mus musculus OX=10090 GN=Hrg PE=1 SV=2	Hrg	1.255	0.00125014	Up	59.162	11.6	6	6	9	1.098	1.019	1.057	1.212	1.109	1.127	0.815	0.866	0.848	extracellular	K23410	HRG; histidine-rich glycoprotein		GO:0001558 regulation of cell growth; GO:0001775 cell activation; GO:0001906 cell killing; GO:0001932 regulation of protein phosphorylation; GO:0001952 regulation of cell-matrix adhesion; GO:0001954 positive regulation of cell-matrix adhesion; GO:0002376 immune system process; GO:0002576 platelet degranulation; GO:0002682 regulation of immune system process; GO:0002684 positive regulation of immu…	GO:0000323 lytic vacuole; GO:0005576 extracellular region; GO:0005615 extracellular space; GO:0005622 intracellular; GO:0005623 cell; GO:0005737 cytoplasm; GO:0005764 lysosome; GO:0005765 lysosomal membrane; GO:0005767 secondary lysosome; GO:0005768 endosome; GO:0005773 vacuole; GO:0005774 vacuolar membrane; GO:0005886 plasma membrane; GO:0009986 cell surface; GO:0012505 endomembrane system; GO:0…	GO:0004857 enzyme inhibitor activity; GO:0004866 endopeptidase inhibitor activity; GO:0004867 serine-type endopeptidase inhibitor activity; GO:0005102 receptor binding; GO:0005488 binding; GO:0005515 protein binding; GO:0005539 glycosaminoglycan binding; GO:0008201 heparin binding; GO:0008270 zinc ion binding; GO:0019865 immunoglobulin binding; GO:0020037 heme binding; GO:0030234 enzyme regulator…
P01868	Ig gamma-1 chain C region secreted form OS=Mus musculus OX=10090 GN=Ighg1 PE=1 SV=1	Ighg1	2.723	0.000122158	Up	35.704	32.1	7	7	16	1.695	1.794	1.791	0.669	0.716	0.645	0.73	0.623	0.586	extracellular	K06856	IGH; immunoglobulin heavy chain	map04020 Calcium signaling pathway; map04064 NF-kappa B signaling pathway; map04072 Phospholipase D signaling pathway; map04145 Phagosome; map04151 PI3K-Akt signaling pathway; map04640 Hematopoietic cell lineage; map04650 Natural killer cell mediated cytotoxicity; map04662 B cell receptor signaling pathway; map04664 Fc epsilon RI signaling pathway; map04666 Fc gamma R-mediated phagocytosis; map04…	GO:0002250 adaptive immune response; GO:0002252 immune effector process; GO:0002253 activation of immune response; GO:0002376 immune system process; GO:0002429 immune response-activating cell surface receptor signaling pathway; GO:0002443 leukocyte mediated immunity; GO:0002449 lymphocyte mediated immunity; GO:0002455 humoral immune response mediated by circulating immunoglobulin; GO:0002460 adap…	GO:0005576 extracellular region; GO:0005615 extracellular space; GO:0005623 cell; GO:0005886 plasma membrane; GO:0009897 external side of plasma membrane; GO:0009986 cell surface; GO:0016020 membrane; GO:0019814 immunoglobulin complex; GO:0032991 macromolecular complex; GO:0042571 immunoglobulin complex, circulating; GO:0044421 extracellular region part; GO:0044425 membrane part; GO:0044459 plasm…	GO:0003823 antigen binding; GO:0005102 receptor binding; GO:0005488 binding; GO:0005515 protein binding; GO:0034987 immunoglobulin receptor binding;	PF07654	Immunoglobulin C1-set domain
Q8VI64	Protein MGARP OS=Mus musculus OX=10090 GN=Mgarp PE=1 SV=1	Mgarp	0.804	0.00360049	Down	29.925	6.7	3	3	6	0.954	0.919	0.86	0.915	1.035	0.95	1.118	1.106	1.176	mitochondria				GO:0001666 response to hypoxia; GO:0006605 protein targeting; GO:0006626 protein targeting to mitochondrion; GO:0006810 transport; GO:0006839 mitochondrial transport; GO:0006886 intracellular protein transport; GO:0006928 movement of cell or subcellular component; GO:0006950 response to stress; GO:0006996 organelle organization; GO:0007005 mitochondrion organization; GO:0007017 microtubule-based …	GO:0005622 intracellular; GO:0005623 cell; GO:0005737 cytoplasm; GO:0005739 mitochondrion; GO:0005740 mitochondrial envelope; GO:0005741 mitochondrial outer membrane; GO:0016020 membrane; GO:0016021 integral component of membrane; GO:0019867 outer membrane; GO:0031090 organelle membrane; GO:0031224 intrinsic component of membrane; GO:0031300 intrinsic component of organelle membrane; GO:0031301 i…
P06327	Ig heavy chain V region VH558 A1/A4 OS=Mus musculus OX=10090 GN=Gm5629 PE=2 SV=1	Gm5629	8.434	4.15818e-06	Up	12.971	6	1	1	1	2.099	2.2	1.959	0.856	0.817	0.779	0.248	0.269	0.225	extracellular	K06856	IGH; immunoglobulin heavy chain	map04020 Calcium signaling pathway; map04064 NF-kappa B signaling pathway; map04072 Phospholipase D signaling pathway; map04145 Phagosome; map04151 PI3K-Akt signaling pathway; map04640 Hematopoietic cell lineage; map04650 Natural killer cell mediated cytotoxicity; map04662 B cell receptor signaling pathway; map04664 Fc epsilon RI signaling pathway; map04666 Fc gamma R-mediated phagocytosis; map04…				PF07686	Immunoglobulin V-set domain
P01631	Ig kappa chain V-II region 26-10 OS=Mus musculus OX=10090 PE=1 SV=1	--	12.544	3.81681e-07	Up	12.273	11.5	1	1	1	2.39	2.157	2.189	0.746	0.763	0.746	0.178	0.187	0.172	nucleus	K23425	SERPINB1; leukocyte elastase inhibitor					PF07686	Immunoglobulin V-set domain
Q8BTE0	Succinate dehydrogenase assembly factor 4, mitochondrial OS=Mus musculus OX=10090 GN=Sdhaf4 PE=3 SV=2	Sdhaf4	0.803	0.000222106	Down	11.888	15.4	1	1	1	0.805	0.812	0.809	1.201	1.17	1.16	1.028	1.019	0.973	mitochondria				GO:0001654 eye development; GO:0002376 immune system process; GO:0003407 neural retina development; GO:0006091 generation of precursor metabolites and energy; GO:0006950 response to stress; GO:0006952 defense response; GO:0006955 immune response; GO:0006996 organelle organization; GO:0007005 mitochondrion organization; GO:0007275 multicellular organism development; GO:0007423 sensory organ develo…	GO:0005622 intracellular; GO:0005623 cell; GO:0005737 cytoplasm; GO:0005739 mitochondrion; GO:0005740 mitochondrial envelope; GO:0005743 mitochondrial inner membrane; GO:0005746 mitochondrial respiratory chain; GO:0005749 mitochondrial respiratory chain complex II, succinate dehydrogenase complex (ubiquinone); GO:0016020 membrane; GO:0019866 organelle inner membrane; GO:0031090 organelle membrane…	GO:0000104 succinate dehydrogenase activity; GO:0003824 catalytic activity; GO:0008177 succinate dehydrogenase (ubiquinone) activity; GO:0016491 oxidoreductase activity; GO:0016627 oxidoreductase activity, acting on the CH-CH group of donors; GO:0016635 oxidoreductase activity, acting on the CH-CH group of donors, quinone or related compound as acceptor;			S	KOG3245	Uncharacterized conserved protein
P12246	Serum amyloid P-component OS=Mus musculus OX=10090 GN=Apcs PE=1 SV=2	Apcs	1.654	0.000285145	Up	26.247	15.6	3	3	4	1.203	1.096	1.184	1.11	1.208	1.176	0.744	0.692	0.67	extracellular	K23267	APCS, SAP; serum amyloid P component		GO:0002376 immune system process; GO:0002526 acute inflammatory response; GO:0002673 regulation of acute inflammatory response; GO:0002674 negative regulation of acute inflammatory response; GO:0002682 regulation of immune system process; GO:0002683 negative regulation of immune system process; GO:0002761 regulation of myeloid leukocyte differentiation; GO:0002762 negative regulation of myeloid l…	GO:0005576 extracellular region; GO:0005615 extracellular space; GO:0032991 macromolecular complex; GO:0044421 extracellular region part;	GO:0001846 opsonin binding; GO:0001848 complement binding; GO:0001849 complement component C1q binding; GO:0005488 binding; GO:0005509 calcium ion binding; GO:0005515 protein binding; GO:0042802 identical protein binding; GO:0043167 ion binding; GO:0043169 cation binding; GO:0046790 virion binding; GO:0046872 metal ion binding; GO:0051082 unfolded protein binding;	PF00354	Pentaxin family
Q8BK72	28S ribosomal protein S27, mitochondrial OS=Mus musculus OX=10090 GN=Mrps27 PE=1 SV=2	Mrps27	0.763	0.0051959	Down	47.778	2.9	1	1	2	0.86	0.834	0.942	0.92	0.933	1.012	1.078	1.186	1.19	mitochondria	K17406	MRPS27; small subunit ribosomal protein S27		GO:0006412 translation; GO:0006414 translational elongation; GO:0006415 translational termination; GO:0006417 regulation of translation; GO:0006518 peptide metabolic process; GO:0006807 nitrogen compound metabolic process; GO:0008152 metabolic process; GO:0008283 cell proliferation; GO:0009058 biosynthetic process; GO:0009059 macromolecule biosynthetic process; GO:0009889 regulation of biosynthet…	GO:0000313 organellar ribosome; GO:0000314 organellar small ribosomal subunit; GO:0005622 intracellular; GO:0005623 cell; GO:0005737 cytoplasm; GO:0005739 mitochondrion; GO:0005740 mitochondrial envelope; GO:0005743 mitochondrial inner membrane; GO:0005759 mitochondrial matrix; GO:0005761 mitochondrial ribosome; GO:0005763 mitochondrial small ribosomal subunit; GO:0005840 ribosome; GO:0015935 sma…	GO:0000049 tRNA binding; GO:0003676 nucleic acid binding; GO:0003723 RNA binding; GO:0005488 binding; GO:0019843 rRNA binding; GO:0043021 ribonucleoprotein complex binding; GO:0043022 ribosome binding; GO:0044877 macromolecular complex binding; GO:0097159 organic cyclic compound binding; GO:0097177 mitochondrial ribosome binding; GO:1901363 heterocyclic compound binding;			S	KOG4570	Uncharacterized conserved protein
Q9Z266	SNARE-associated protein Snapin OS=Mus musculus OX=10090 GN=Snapin PE=1 SV=1	Snapin	0.824	0.00152318	Down	14.904	26.5	3	3	3	0.906	0.91	0.876	1.002	1.007	1.008	1.058	1.137	1.073	cytoplasm	K20002	SNAPIN, BLOC1S7; SNARE-associated protein Snapin		GO:0001505 regulation of neurotransmitter levels; GO:0006807 nitrogen compound metabolic process; GO:0006810 transport; GO:0006836 neurotransmitter transport; GO:0006873 cellular ion homeostasis; GO:0006885 regulation of pH; GO:0006886 intracellular protein transport; GO:0006887 exocytosis; GO:0006906 vesicle fusion; GO:0006914 autophagy; GO:0006928 movement of cell or subcellular component; GO:0…	GO:0005622 intracellular; GO:0005623 cell; GO:0005737 cytoplasm; GO:0005829 cytosol; GO:0008021 synaptic vesicle; GO:0012505 endomembrane system; GO:0030133 transport vesicle; GO:0030141 secretory granule; GO:0031082 BLOC complex; GO:0031083 BLOC-1 complex; GO:0031410 cytoplasmic vesicle; GO:0031982 vesicle; GO:0032991 macromolecular complex; GO:0043226 organelle; GO:0043227 membrane-bounded orga…	GO:0000149 SNARE binding; GO:0005488 binding; GO:0005515 protein binding;
Q6P3B9	Putative ribosome-binding factor A, mitochondrial OS=Mus musculus OX=10090 GN=Rbfa PE=2 SV=1	Rbfa	1.222	0.0414375	Up	39.317	2.3	1	1	1	1.174	1.081	1.241	0.918	0.849	0.949	0.867	1.049	0.945	mitochondria									S	KOG4700	Uncharacterized homolog of ribosome-binding factor A
P21958	Antigen peptide transporter 1 OS=Mus musculus OX=10090 GN=Tap1 PE=1 SV=3	Tap1	1.413	0.00491969	Up	78.863	1.2	1	1	1	1.198	1.108	1.096	1.022	1.22	1.054	0.784	0.888	0.736	plasma membrane	K05653	ABCB2, TAP1; ATP-binding cassette, subfamily B (MDR/TAP), member 2	map02010 ABC transporters; map04145 Phagosome; map04612 Antigen processing and presentation; map05163 Human cytomegalovirus infection; map05168 Herpes simplex virus 1 infection; map05169 Epstein-Barr virus infection; map05170 Human immunodeficiency virus 1 infection; map05340 Primary immunodeficiency	GO:0001910 regulation of leukocyte mediated cytotoxicity; GO:0001911 negative regulation of leukocyte mediated cytotoxicity; GO:0002376 immune system process; GO:0002474 antigen processing and presentation of peptide antigen via MHC class I; GO:0002478 antigen processing and presentation of exogenous peptide antigen; GO:0002479 antigen processing and presentation of exogenous peptide antigen via …	GO:0005622 intracellular; GO:0005623 cell; GO:0005737 cytoplasm; GO:0005783 endoplasmic reticulum; GO:0005789 endoplasmic reticulum membrane; GO:0005793 endoplasmic reticulum-Golgi intermediate compartment; GO:0005815 microtubule organizing center; GO:0005856 cytoskeleton; GO:0012505 endomembrane system; GO:0012506 vesicle membrane; GO:0015630 microtubule cytoskeleton; GO:0016020 membrane; GO:001…	GO:0000166 nucleotide binding; GO:0003823 antigen binding; GO:0003824 catalytic activity; GO:0005102 receptor binding; GO:0005215 transporter activity; GO:0005488 binding; GO:0005515 protein binding; GO:0005524 ATP binding; GO:0008144 drug binding; GO:0015399 primary active transmembrane transporter activity; GO:0015405 P-P-bond-hydrolysis-driven transmembrane transporter activity; GO:0015433 pep…	PF00005	ABC transporter	U	KOG0058	Peptide exporter, ABC superfamily
Q64FW2	All-trans-retinol 13,14-reductase OS=Mus musculus OX=10090 GN=Retsat PE=1 SV=3	Retsat	0.64	0.00927065	Down	67.334	2	1	1	1	0.801	0.711	0.786	0.95	0.986	1.103	1.007	1.344	1.239	endoplasmic reticulum	K09516	RETSAT; all-trans-retinol 13,14-reductase [EC:1.3.99.23]	map00830 Retinol metabolism	GO:0001523 retinoid metabolic process; GO:0006066 alcohol metabolic process; GO:0006629 lipid metabolic process; GO:0006720 isoprenoid metabolic process; GO:0006721 terpenoid metabolic process; GO:0008152 metabolic process; GO:0009987 cellular process; GO:0010817 regulation of hormone levels; GO:0016101 diterpenoid metabolic process; GO:0034308 primary alcohol metabolic process; GO:0034754 cellul…	GO:0005622 intracellular; GO:0005623 cell; GO:0005634 nucleus; GO:0005635 nuclear envelope; GO:0005640 nuclear outer membrane; GO:0005737 cytoplasm; GO:0005783 endoplasmic reticulum; GO:0005789 endoplasmic reticulum membrane; GO:0012505 endomembrane system; GO:0016020 membrane; GO:0019867 outer membrane; GO:0031090 organelle membrane; GO:0031965 nuclear membrane; GO:0031967 organelle envelope; GO…	GO:0003824 catalytic activity; GO:0016491 oxidoreductase activity; GO:0016627 oxidoreductase activity, acting on the CH-CH group of donors; GO:0051786 all-trans-retinol 13,14-reductase activity;	PF13450	NAD(P)-binding Rossmann-like domain	H	KOG4254	Phytoene desaturase
Q8CGT6	Piwi-like protein 4 OS=Mus musculus OX=10090 GN=Piwil4 PE=1 SV=3	Piwil4	5.332	3.77453e-06	Up	95.772	1.1	1	1	1	2.379	2.276	2.196	0.462	0.456	0.44	0.398	0.428	0.459	nucleus	K02156	AUB, PIWI; aubergine	map04320 Dorso-ventral axis formation	GO:0000003 reproduction; GO:0006139 nucleobase-containing compound metabolic process; GO:0006259 DNA metabolic process; GO:0006304 DNA modification; GO:0006305 DNA alkylation; GO:0006306 DNA methylation; GO:0006725 cellular aromatic compound metabolic process; GO:0006807 nitrogen compound metabolic process; GO:0007276 gamete generation; GO:0007283 spermatogenesis; GO:0008152 metabolic process; GO…	GO:0005622 intracellular; GO:0005623 cell; GO:0005634 nucleus; GO:0005654 nucleoplasm; GO:0005737 cytoplasm; GO:0005829 cytosol; GO:0031974 membrane-enclosed lumen; GO:0031981 nuclear lumen; GO:0032991 macromolecular complex; GO:0035770 ribonucleoprotein granule; GO:0036464 cytoplasmic ribonucleoprotein granule; GO:0043186 P granule; GO:0043226 organelle; GO:0043227 membrane-bounded organelle; GO…	GO:0003676 nucleic acid binding; GO:0003723 RNA binding; GO:0005488 binding; GO:0034584 piRNA binding; GO:0097159 organic cyclic compound binding; GO:1901363 heterocyclic compound binding;	PF02170	PAZ domain	D	KOG1042	Germ-line stem cell division protein Hiwi/Piwi; negative developmental regulator
Q8CD15	Ribosomal oxygenase 2 OS=Mus musculus OX=10090 GN=Riox2 PE=1 SV=2	Riox2	0.653	0.0127744	Down	53.516	1.9	1	1	1	0.775	0.654	0.853	1.108	0.978	1.073	1.12	1.064	1.311	nucleus	K21760	RIOX2, MINA; bifunctional lysine-specific demethylase and histidyl-hydroxylase MINA [EC:1.14.11.-]		GO:0000122 negative regulation of transcription from RNA polymerase II promoter; GO:0006325 chromatin organization; GO:0006338 chromatin remodeling; GO:0006355 regulation of transcription, DNA-templated; GO:0006357 regulation of transcription from RNA polymerase II promoter; GO:0006464 cellular protein modification process; GO:0006482 protein demethylation; GO:0006807 nitrogen compound metabolic …	GO:0005622 intracellular; GO:0005623 cell; GO:0005634 nucleus; GO:0005654 nucleoplasm; GO:0005667 transcription factor complex; GO:0005730 nucleolus; GO:0005737 cytoplasm; GO:0005829 cytosol; GO:0031974 membrane-enclosed lumen; GO:0031981 nuclear lumen; GO:0032991 macromolecular complex; GO:0043226 organelle; GO:0043227 membrane-bounded organelle; GO:0043228 non-membrane-bounded organelle; GO:004…	GO:0000988 transcription factor activity, protein binding; GO:0000989 transcription factor activity, transcription factor binding; GO:0001076 transcription factor activity, RNA polymerase II transcription factor binding; GO:0001191 transcriptional repressor activity, RNA polymerase II transcription factor binding; GO:0003824 catalytic activity; GO:0005488 binding; GO:0005515 protein binding; GO:0…			K	KOG3706	Uncharacterized conserved protein
Q9QYK7	RING finger protein 11 OS=Mus musculus OX=10090 GN=Rnf11 PE=1 SV=1	Rnf11	1.214	0.0267642	Up	17.458	5.8	1	1	1	1.059	1.086	1.233	0.928	0.945	1.008	0.88	0.979	0.924	cytoplasm	K11980	RNF11; E3 ubiquitin-protein ligase RNF11		GO:0006464 cellular protein modification process; GO:0006508 proteolysis; GO:0006511 ubiquitin-dependent protein catabolic process; GO:0006807 nitrogen compound metabolic process; GO:0008152 metabolic process; GO:0009056 catabolic process; GO:0009057 macromolecule catabolic process; GO:0009987 cellular process; GO:0010498 proteasomal protein catabolic process; GO:0016567 protein ubiquitination; G…	GO:0000151 ubiquitin ligase complex; GO:0005622 intracellular; GO:0005623 cell; GO:0005634 nucleus; GO:0005737 cytoplasm; GO:0005768 endosome; GO:0005769 early endosome; GO:0012505 endomembrane system; GO:0031410 cytoplasmic vesicle; GO:0031982 vesicle; GO:0032991 macromolecular complex; GO:0043226 organelle; GO:0043227 membrane-bounded organelle; GO:0043229 intracellular organelle; GO:0043231 in…	GO:0003676 nucleic acid binding; GO:0003677 DNA binding; GO:0003824 catalytic activity; GO:0004842 ubiquitin-protein transferase activity; GO:0005488 binding; GO:0008270 zinc ion binding; GO:0016740 transferase activity; GO:0019787 ubiquitin-like protein transferase activity; GO:0043167 ion binding; GO:0043169 cation binding; GO:0046872 metal ion binding; GO:0046914 transition metal ion binding; …	PF13639	Ring finger domain	O	KOG0800	FOG: Predicted E3 ubiquitin ligase
A7RDN6	Renalase OS=Mus musculus OX=10090 GN=Rnls PE=1 SV=2	Rnls	2.747	7.55748e-06	Up	37.597	4.7	2	2	2	1.686	1.77	1.706	0.736	0.74	0.76	0.658	0.629	0.592	extracellular	K18208	RNLS; renalase [EC:1.6.3.5]		GO:0002027 regulation of heart rate; GO:0002931 response to ischemia; GO:0003007 heart morphogenesis; GO:0003008 system process; GO:0003013 circulatory system process; GO:0003015 heart process; GO:0003073 regulation of systemic arterial blood pressure; GO:0003205 cardiac chamber development; GO:0003206 cardiac chamber morphogenesis; GO:0003208 cardiac ventricle morphogenesis; GO:0003214 cardiac l…	GO:0005576 extracellular region; GO:0005615 extracellular space; GO:0044421 extracellular region part;	GO:0000166 nucleotide binding; GO:0003824 catalytic activity; GO:0005488 binding; GO:0016491 oxidoreductase activity; GO:0016638 oxidoreductase activity, acting on the CH-NH2 group of donors; GO:0016641 oxidoreductase activity, acting on the CH-NH2 group of donors, oxygen as acceptor; GO:0016651 oxidoreductase activity, acting on NAD(P)H; GO:0036094 small molecule binding; GO:0043167 ion binding;…	PF13450; PF01593	NAD(P)-binding Rossmann-like domain; Flavin containing amine oxidoreductase
Q60710	Deoxynucleoside triphosphate triphosphohydrolase SAMHD1 OS=Mus musculus OX=10090 GN=Samhd1 PE=1 SV=3	Samhd1	0.768	6.47235e-05	Down	75.892	22	12	12	15	0.852	0.829	0.812	1.034	1.045	1.075	1.095	1.073	1.078	cytoplasm	K22544	SAMHD1; deoxynucleoside triphosphate triphosphohydrolase SAMHD1 [EC:3.1.5.-]	map05170 Human immunodeficiency virus 1 infection	GO:0002252 immune effector process; GO:0002376 immune system process; GO:0002682 regulation of immune system process; GO:0006139 nucleobase-containing compound metabolic process; GO:0006163 purine nucleotide metabolic process; GO:0006195 purine nucleotide catabolic process; GO:0006203 dGTP catabolic process; GO:0006725 cellular aromatic compound metabolic process; GO:0006753 nucleoside phosphate …	GO:0005622 intracellular; GO:0005623 cell; GO:0005634 nucleus; GO:0005654 nucleoplasm; GO:0005886 plasma membrane; GO:0016020 membrane; GO:0031974 membrane-enclosed lumen; GO:0031981 nuclear lumen; GO:0043226 organelle; GO:0043227 membrane-bounded organelle; GO:0043229 intracellular organelle; GO:0043231 intracellular membrane-bounded organelle; GO:0043233 organelle lumen; GO:0044422 organelle pa…	GO:0000166 nucleotide binding; GO:0003676 nucleic acid binding; GO:0003723 RNA binding; GO:0003824 catalytic activity; GO:0004518 nuclease activity; GO:0004540 ribonuclease activity; GO:0005488 binding; GO:0005515 protein binding; GO:0008270 zinc ion binding; GO:0008832 dGTPase activity; GO:0016787 hydrolase activity; GO:0016788 hydrolase activity, acting on ester bonds; GO:0016793 triphosphoric …	PF07647	SAM domain (Sterile alpha motif)	S	KOG2681	Metal-dependent phosphohydrolase
Q8CGN5	Perilipin-1 OS=Mus musculus OX=10090 GN=Plin1 PE=1 SV=2	Plin1	0.796	0.000442411	Down	55.595	19	8	8	12	0.863	0.888	0.846	1.028	0.992	1.032	1.099	1.11	1.053	nucleus	K08768	PLIN1; perilipin-1	map03320 PPAR signaling pathway; map04371 Apelin signaling pathway; map04714 Thermogenesis; map04923 Regulation of lipolysis in adipocytes	GO:0006629 lipid metabolic process; GO:0008152 metabolic process; GO:0009056 catabolic process; GO:0016042 lipid catabolic process; GO:0044238 primary metabolic process; GO:0071704 organic substance metabolic process; GO:1901575 organic substance catabolic process;	GO:0005622 intracellular; GO:0005623 cell; GO:0005737 cytoplasm; GO:0005811 lipid particle; GO:0005829 cytosol; GO:0043226 organelle; GO:0043228 non-membrane-bounded organelle; GO:0043229 intracellular organelle; GO:0043232 intracellular non-membrane-bounded organelle; GO:0044424 intracellular part; GO:0044444 cytoplasmic part; GO:0044464 cell part;	GO:0005488 binding; GO:0008289 lipid binding;
Q3U4I7	Pyridine nucleotide-disulfide oxidoreductase domain-containing protein 2 OS=Mus musculus OX=10090 GN=Pyroxd2 PE=1 SV=3	Pyroxd2	2.182	9.70904e-05	Up	62.939	5.7	3	3	3	1.488	1.665	1.569	0.742	0.734	0.788	0.668	0.744	0.752	mitochondria				GO:0008152 metabolic process; GO:0055114 oxidation-reduction process;	GO:0005622 intracellular; GO:0005623 cell; GO:0044464 cell part;	GO:0003824 catalytic activity; GO:0016491 oxidoreductase activity;	PF01593	Flavin containing amine oxidoreductase	H	KOG4254	Phytoene desaturase
Q5M8N0	CB1 cannabinoid receptor-interacting protein 1 OS=Mus musculus OX=10090 GN=Cnrip1 PE=1 SV=1	Cnrip1	0.826	0.00421781	Down	18.612	4.9	1	1	1	0.923	0.867	0.97	0.831	1.043	0.998	1.109	1.123	1.109	cytoplasm				GO:0009966 regulation of signal transduction; GO:0009968 negative regulation of signal transduction; GO:0010469 regulation of receptor activity; GO:0010646 regulation of cell communication; GO:0010648 negative regulation of cell communication; GO:0023051 regulation of signaling; GO:0023057 negative regulation of signaling; GO:0044092 negative regulation of molecular function; GO:0048519 negative …	GO:0005622 intracellular; GO:0005623 cell; GO:0005737 cytoplasm; GO:0005886 plasma membrane; GO:0016020 membrane; GO:0043209 myelin sheath; GO:0044424 intracellular part; GO:0044464 cell part; GO:0071944 cell periphery;	GO:0001664 G-protein coupled receptor binding; GO:0005102 receptor binding; GO:0005488 binding; GO:0005515 protein binding; GO:0008022 protein C-terminus binding; GO:0031717 cannabinoid receptor binding; GO:0031718 type 1 cannabinoid receptor binding;
Q99JP7	Glutathione hydrolase 7 OS=Mus musculus OX=10090 GN=Ggt7 PE=1 SV=2	Ggt7	1.232	0.013613	Up	70.251	1.8	1	1	1	1.072	1.125	1.172	0.928	1.007	1.019	0.991	0.873	0.871	plasma membrane	K00681	ggt; gamma-glutamyltranspeptidase / glutathione hydrolase [EC:2.3.2.2 3.4.19.13]	map00430 Taurine and hypotaurine metabolism; map00480 Glutathione metabolism; map01100 Metabolic pathways	GO:0006082 organic acid metabolic process; GO:0006518 peptide metabolic process; GO:0006690 icosanoid metabolic process; GO:0006691 leukotriene metabolic process; GO:0006790 sulfur compound metabolic process; GO:0006807 nitrogen compound metabolic process; GO:0008152 metabolic process; GO:0009058 biosynthetic process; GO:0009987 cellular process; GO:0016053 organic acid biosynthetic process; GO:0…	GO:0005623 cell; GO:0005886 plasma membrane; GO:0016020 membrane; GO:0044464 cell part; GO:0071944 cell periphery;		PF01019	Gamma-glutamyltranspeptidase	E	KOG2410	Gamma-glutamyltransferase
P01878	Ig alpha chain C region OS=Mus musculus OX=10090 PE=1 SV=1	--	2.284	0.000116781	Up	36.875	17.4	4	4	5	1.655	1.518	1.53	0.858	0.856	0.775	0.63	0.685	0.744	extracellular	K06856	IGH; immunoglobulin heavy chain	map04020 Calcium signaling pathway; map04064 NF-kappa B signaling pathway; map04072 Phospholipase D signaling pathway; map04145 Phagosome; map04151 PI3K-Akt signaling pathway; map04640 Hematopoietic cell lineage; map04650 Natural killer cell mediated cytotoxicity; map04662 B cell receptor signaling pathway; map04664 Fc epsilon RI signaling pathway; map04666 Fc gamma R-mediated phagocytosis; map04…		GO:0005576 extracellular region; GO:0005615 extracellular space; GO:0044421 extracellular region part;	GO:0005102 receptor binding; GO:0005488 binding; GO:0005515 protein binding; GO:0034987 immunoglobulin receptor binding;	PF07654	Immunoglobulin C1-set domain
P01674	Ig kappa chain V-III region PC 2154 OS=Mus musculus OX=10090 PE=1 SV=1	--	6.742	5.11109e-05	Up	11.699	11.1	1	1	1	2.015	2.131	1.915	0.792	0.857	0.805	0.318	0.337	0.244	mitochondria	K23425	SERPINB1; leukocyte elastase inhibitor					PF07686	Immunoglobulin V-set domain
P01635	Ig kappa chain V-V region K2 (Fragment) OS=Mus musculus OX=10090 PE=1 SV=1	--	2.994	2.91432e-05	Up	12.581	20	2	2	3	1.638	1.607	1.579	0.894	0.907	0.927	0.484	0.563	0.564	extracellular							PF07686	Immunoglobulin V-set domain
P01647	Ig kappa chain V-V region HP 124E1 OS=Mus musculus OX=10090 PE=1 SV=1	--	1.579	0.00114024	Up	11.965	30.6	3	3	3	1.167	1.13	1.331	0.959	0.987	1.018	0.764	0.796	0.738	cytoplasm,nucleus							PF07686	Immunoglobulin V-set domain
Q8VCS6	Mediator of RNA polymerase II transcription subunit 9 OS=Mus musculus OX=10090 GN=Med9 PE=2 SV=1	Med9	0.757	0.00643007	Down	15.709	10.6	1	1	1	0.901	0.809	0.893	1.002	1.08	0.864	1.24	1.102	1.095	cytoplasm	K15149	MED9; mediator of RNA polymerase II transcription subunit 9			GO:0005622 intracellular; GO:0005623 cell; GO:0005634 nucleus; GO:0005654 nucleoplasm; GO:0016592 mediator complex; GO:0031974 membrane-enclosed lumen; GO:0031981 nuclear lumen; GO:0032991 macromolecular complex; GO:0043226 organelle; GO:0043227 membrane-bounded organelle; GO:0043229 intracellular organelle; GO:0043231 intracellular membrane-bounded organelle; GO:0043233 organelle lumen; GO:00444…
B5X0G2	Major urinary protein 17 OS=Mus musculus OX=10090 GN=Mup17 PE=2 SV=2	Mup17	0.61	0.00839023	Down	20.638	37.8	6	2	7	0.896	0.686	0.938	0.759	0.792	0.738	1.444	1.284	1.404	extracellular				GO:0001659 temperature homeostasis; GO:0002791 regulation of peptide secretion; GO:0002792 negative regulation of peptide secretion; GO:0003008 system process; GO:0006091 generation of precursor metabolites and energy; GO:0006109 regulation of carbohydrate metabolic process; GO:0006111 regulation of gluconeogenesis; GO:0006112 energy reserve metabolic process; GO:0006355 regulation of transcripti…	GO:0005576 extracellular region; GO:0005615 extracellular space; GO:0005622 intracellular; GO:0005623 cell; GO:0005634 nucleus; GO:0005737 cytoplasm; GO:0005829 cytosol; GO:0043226 organelle; GO:0043227 membrane-bounded organelle; GO:0043229 intracellular organelle; GO:0043231 intracellular membrane-bounded organelle; GO:0044421 extracellular region part; GO:0044424 intracellular part; GO:0044444…	GO:0000772 mating pheromone activity; GO:0003824 catalytic activity; GO:0004672 protein kinase activity; GO:0004713 protein tyrosine kinase activity; GO:0004714 transmembrane receptor protein tyrosine kinase activity; GO:0004888 transmembrane signaling receptor activity; GO:0005009 insulin-activated receptor activity; GO:0005102 receptor binding; GO:0005186 pheromone activity; GO:0005488 binding;…	PF00061	Lipocalin / cytosolic fatty-acid binding protein family
Q3UMQ8	H/ACA ribonucleoprotein complex non-core subunit NAF1 OS=Mus musculus OX=10090 GN=Naf1 PE=1 SV=2	Naf1	0.797	0.00539444	Down	53.245	2	1	1	1	0.818	0.932	0.894	0.993	0.958	1.054	1.123	1.071	1.122	nucleus	K14763	NAF1; H/ACA ribonucleoprotein complex non-core subunit NAF1		GO:0000154 rRNA modification; GO:0000454 snoRNA guided rRNA pseudouridine synthesis; GO:0000491 small nucleolar ribonucleoprotein complex assembly; GO:0000493 box H/ACA snoRNP assembly; GO:0001522 pseudouridine synthesis; GO:0006139 nucleobase-containing compound metabolic process; GO:0006364 rRNA processing; GO:0006396 RNA processing; GO:0006725 cellular aromatic compound metabolic process; GO:0…	GO:0005622 intracellular; GO:0005623 cell; GO:0005634 nucleus; GO:0005732 small nucleolar ribonucleoprotein complex; GO:0005737 cytoplasm; GO:0032991 macromolecular complex; GO:0043226 organelle; GO:0043227 membrane-bounded organelle; GO:0043229 intracellular organelle; GO:0043231 intracellular membrane-bounded organelle; GO:0044424 intracellular part; GO:0044464 cell part; GO:1990904 ribonucleop…	GO:0003676 nucleic acid binding; GO:0003723 RNA binding; GO:0005488 binding; GO:0070034 telomerase RNA binding; GO:0097159 organic cyclic compound binding; GO:1901363 heterocyclic compound binding;	PF04410	Gar1/Naf1 RNA binding region	S	KOG2236	Uncharacterized conserved protein
Q9D1F5	MRN complex-interacting protein OS=Mus musculus OX=10090 GN=Mrnip PE=2 SV=1	Mrnip	1.222	0.0270285	Up	36.897	3.6	1	1	1	1.109	1.115	1.003	1.108	1.08	1.032	0.908	0.934	0.799	nucleus				GO:0000018 regulation of DNA recombination; GO:0000075 cell cycle checkpoint; GO:0000077 DNA damage checkpoint; GO:0000278 mitotic cell cycle; GO:0001932 regulation of protein phosphorylation; GO:0001934 positive regulation of protein phosphorylation; GO:0006282 regulation of DNA repair; GO:0006950 response to stress; GO:0006974 cellular response to DNA damage stimulus; GO:0007049 cell cycle; GO:…	GO:0005622 intracellular; GO:0005623 cell; GO:0005634 nucleus; GO:0005654 nucleoplasm; GO:0031974 membrane-enclosed lumen; GO:0031981 nuclear lumen; GO:0043226 organelle; GO:0043227 membrane-bounded organelle; GO:0043229 intracellular organelle; GO:0043231 intracellular membrane-bounded organelle; GO:0043233 organelle lumen; GO:0044422 organelle part; GO:0044424 intracellular part; GO:0044428 nuc…	GO:0003682 chromatin binding; GO:0005488 binding;
Q8BKC8	Phosphatidylinositol 4-kinase beta OS=Mus musculus OX=10090 GN=Pi4kb PE=1 SV=2	Pi4kb	1.507	0.0155358	Up	91.514	1.2	1	1	1	1.535	1.272	1.091	0.969	0.916	0.842	0.862	0.853	0.872	nucleus	K19801	PI4KB; phosphatidylinositol 4-kinase B [EC:2.7.1.67]	map00562 Inositol phosphate metabolism; map01100 Metabolic pathways; map04070 Phosphatidylinositol signaling system	GO:0006629 lipid metabolic process; GO:0006644 phospholipid metabolic process; GO:0006650 glycerophospholipid metabolic process; GO:0006661 phosphatidylinositol biosynthetic process; GO:0006793 phosphorus metabolic process; GO:0006796 phosphate-containing compound metabolic process; GO:0006810 transport; GO:0006897 endocytosis; GO:0006898 receptor-mediated endocytosis; GO:0007154 cell communicati…	GO:0000139 Golgi membrane; GO:0005622 intracellular; GO:0005623 cell; GO:0005737 cytoplasm; GO:0005768 endosome; GO:0005794 Golgi apparatus; GO:0005829 cytosol; GO:0005886 plasma membrane; GO:0012505 endomembrane system; GO:0016020 membrane; GO:0031090 organelle membrane; GO:0031410 cytoplasmic vesicle; GO:0031982 vesicle; GO:0031984 organelle subcompartment; GO:0043226 organelle; GO:0043227 memb…	GO:0003824 catalytic activity; GO:0004430 1-phosphatidylinositol 4-kinase activity; GO:0005488 binding; GO:0005515 protein binding; GO:0016301 kinase activity; GO:0016740 transferase activity; GO:0016772 transferase activity, transferring phosphorus-containing groups; GO:0016773 phosphotransferase activity, alcohol group as acceptor; GO:0052742 phosphatidylinositol kinase activity; GO:0071889 14-…			TU	KOG0903	Phosphatidylinositol 4-kinase, involved in intracellular trafficking and secretion
P01864	Ig gamma-2A chain C region secreted form OS=Mus musculus OX=10090 PE=1 SV=1	--	2.456	1.25812e-05	Up	36.595	17	4	4	11	1.525	1.447	1.43	0.91	1.069	0.981	0.584	0.577	0.631	cytoplasm	K06856	IGH; immunoglobulin heavy chain	map04020 Calcium signaling pathway; map04064 NF-kappa B signaling pathway; map04072 Phospholipase D signaling pathway; map04145 Phagosome; map04151 PI3K-Akt signaling pathway; map04640 Hematopoietic cell lineage; map04650 Natural killer cell mediated cytotoxicity; map04662 B cell receptor signaling pathway; map04664 Fc epsilon RI signaling pathway; map04666 Fc gamma R-mediated phagocytosis; map04…	GO:0002250 adaptive immune response; GO:0002252 immune effector process; GO:0002253 activation of immune response; GO:0002376 immune system process; GO:0002429 immune response-activating cell surface receptor signaling pathway; GO:0002443 leukocyte mediated immunity; GO:0002449 lymphocyte mediated immunity; GO:0002455 humoral immune response mediated by circulating immunoglobulin; GO:0002460 adap…	GO:0005576 extracellular region; GO:0005615 extracellular space; GO:0005623 cell; GO:0005886 plasma membrane; GO:0009897 external side of plasma membrane; GO:0009986 cell surface; GO:0016020 membrane; GO:0019814 immunoglobulin complex; GO:0032991 macromolecular complex; GO:0042571 immunoglobulin complex, circulating; GO:0044421 extracellular region part; GO:0044425 membrane part; GO:0044459 plasm…	GO:0003823 antigen binding; GO:0005102 receptor binding; GO:0005488 binding; GO:0005515 protein binding; GO:0034987 immunoglobulin receptor binding;	PF07654	Immunoglobulin C1-set domain
Q9QXX0	Protein jagged-1 OS=Mus musculus OX=10090 GN=Jag1 PE=1 SV=1	Jag1	1.372	0.0339315	Up	134.16	0.7	1	1	1	1.153	1.394	1.005	1.261	0.937	0.796	0.875	0.886	0.828	extracellular	K06052	JAG1, CD339; jagged-1	map01522 Endocrine resistance; map04330 Notch signaling pathway; map04371 Apelin signaling pathway; map04658 Th1 and Th2 cell differentiation; map04668 TNF signaling pathway; map05165 Human papillomavirus infection; map05200 Pathways in cancer; map05224 Breast cancer	GO:0001525 angiogenesis; GO:0001568 blood vessel development; GO:0001654 eye development; GO:0001655 urogenital system development; GO:0001709 cell fate determination; GO:0001822 kidney development; GO:0001837 epithelial to mesenchymal transition; GO:0001944 vasculature development; GO:0001952 regulation of cell-matrix adhesion; GO:0001953 negative regulation of cell-matrix adhesion; GO:0001974 b…	GO:0005576 extracellular region; GO:0005623 cell; GO:0005886 plasma membrane; GO:0005887 integral component of plasma membrane; GO:0005912 adherens junction; GO:0016020 membrane; GO:0016021 integral component of membrane; GO:0016324 apical plasma membrane; GO:0030054 cell junction; GO:0031224 intrinsic component of membrane; GO:0031226 intrinsic component of plasma membrane; GO:0044425 membrane p…	GO:0005102 receptor binding; GO:0005112 Notch binding; GO:0005198 structural molecule activity; GO:0005488 binding; GO:0005509 calcium ion binding; GO:0005515 protein binding; GO:0005543 phospholipid binding; GO:0008083 growth factor activity; GO:0008289 lipid binding; GO:0030545 receptor regulator activity; GO:0043167 ion binding; GO:0043168 anion binding; GO:0043169 cation binding; GO:0046872 m…	PF01414; PF00008; PF07645; PF12661	Delta serrate ligand; EGF-like domain; Calcium-binding EGF domain; Human growth factor-like EGF	T	KOG1217	Fibrillins and related proteins containing Ca2+-binding EGF-like domains
P01656	Ig kappa chain V-III region MOPC 70 OS=Mus musculus OX=10090 PE=1 SV=1	--	2.128	2.4035e-06	Up	11.904	9.9	1	1	2	1.543	1.558	1.533	0.781	0.853	0.77	0.713	0.712	0.753	mitochondria							PF07686	Immunoglobulin V-set domain
A6H584	Collagen alpha-5(VI) chain OS=Mus musculus OX=10090 GN=Col6a5 PE=1 SV=4	Col6a5	0.73	1.22684e-05	Down	289.57	13.3	36	30	42	0.818	0.791	0.806	1.025	1.064	1.068	1.108	1.113	1.088	endoplasmic reticulum	K06238	COL6A; collagen, type VI, alpha	map04151 PI3K-Akt signaling pathway; map04510 Focal adhesion; map04512 ECM-receptor interaction; map04974 Protein digestion and absorption; map05165 Human papillomavirus infection		GO:0005576 extracellular region; GO:0031012 extracellular matrix; GO:0044421 extracellular region part;		PF00092	von Willebrand factor type A domain	W	KOG3544	Collagens (type IV and type XIII), and related proteins
P84244	Histone H3.3 OS=Mus musculus OX=10090 GN=H3-3a PE=1 SV=2	H3-3a	1.215	0.00425457	Up	15.328	18.4	3	1	5	1.061	1.145	1.06	1.064	0.992	1.056	0.93	0.894	0.864	nucleus	K11253	H3; histone H3	map05034 Alcoholism; map05131 Shigellosis; map05202 Transcriptional misregulation in cancer; map05322 Systemic lupus erythematosus				PF00125	Core histone H2A/H2B/H3/H4	B	KOG1745	Histones H3 and H4
Q9EPX2	Papilin OS=Mus musculus OX=10090 GN=Papln PE=2 SV=2	Papln	1.241	0.00607048	Up	138.9	7.1	9	9	10	1.199	1.188	1.093	0.927	0.934	0.978	0.891	0.931	0.982	extracellular	K23624	PAPLN; papilin			GO:0005576 extracellular region; GO:0005604 basement membrane; GO:0031012 extracellular matrix; GO:0044421 extracellular region part;		PF00090; PF00014; PF00047; PF13927; PF07679; PF08686	Thrombospondin type 1 domain; Kunitz/Bovine pancreatic trypsin inhibitor domain; Immunoglobulin domain; Immunoglobulin domain; Immunoglobulin I-set domain; PLAC (protease and lacunin) domain	OT	KOG4597	Serine proteinase inhibitor (KU family) with thrombospondin repeats
A6BLY7	Keratin, type I cytoskeletal 28 OS=Mus musculus OX=10090 GN=Krt28 PE=1 SV=1	Krt28	0.783	0.000193557	Down	50.346	1.9	1	1	2	0.587	0.582	0.608	1.655	1.655	1.59	0.774	0.756	0.74	cytoplasm	K07604	KRT1; type I keratin, acidic	map04915 Estrogen signaling pathway; map05150 Staphylococcus aureus infection	GO:0007275 multicellular organism development; GO:0008219 cell death; GO:0008544 epidermis development; GO:0009888 tissue development; GO:0009913 epidermal cell differentiation; GO:0009987 cellular process; GO:0012501 programmed cell death; GO:0030154 cell differentiation; GO:0030216 keratinocyte differentiation; GO:0030855 epithelial cell differentiation; GO:0031424 keratinization; GO:0032501 mu…	GO:0005622 intracellular; GO:0005623 cell; GO:0005737 cytoplasm; GO:0005829 cytosol; GO:0044424 intracellular part; GO:0044444 cytoplasmic part; GO:0044464 cell part;
Q91YX5	Acyl-CoA:lysophosphatidylglycerol acyltransferase 1 OS=Mus musculus OX=10090 GN=Lpgat1 PE=1 SV=1	Lpgat1	0.723	0.007741	Down	43.088	4.3	2	2	2	0.918	0.834	0.876	0.906	0.864	0.942	1.236	1.08	1.318	endoplasmic reticulum	K13514	LPGAT1; lysophosphatidylglycerol acyltransferase 1 [EC:2.3.1.-]	map00564 Glycerophospholipid metabolism	GO:0006629 lipid metabolic process; GO:0006644 phospholipid metabolic process; GO:0006650 glycerophospholipid metabolic process; GO:0006793 phosphorus metabolic process; GO:0006796 phosphate-containing compound metabolic process; GO:0008152 metabolic process; GO:0009889 regulation of biosynthetic process; GO:0009891 positive regulation of biosynthetic process; GO:0009893 positive regulation of me…	GO:0005622 intracellular; GO:0005623 cell; GO:0005737 cytoplasm; GO:0005783 endoplasmic reticulum; GO:0005789 endoplasmic reticulum membrane; GO:0012505 endomembrane system; GO:0016020 membrane; GO:0031984 organelle subcompartment; GO:0042175 nuclear outer membrane-endoplasmic reticulum membrane network; GO:0043226 organelle; GO:0043227 membrane-bounded organelle; GO:0043229 intracellular organel…	GO:0003824 catalytic activity; GO:0003841 1-acylglycerol-3-phosphate O-acyltransferase activity; GO:0008374 O-acyltransferase activity; GO:0016411 acylglycerol O-acyltransferase activity; GO:0016740 transferase activity; GO:0016746 transferase activity, transferring acyl groups; GO:0016747 transferase activity, transferring acyl groups other than amino-acyl groups; GO:0042171 lysophosphatidic aci…			I	KOG1505	Lysophosphatidic acid acyltransferase LPAAT and related acyltransferases
P01630	Ig kappa chain V-II region 7S34.1 OS=Mus musculus OX=10090 PE=1 SV=1	--	3.015	3.53055e-06	Up	12.496	21.2	2	2	2	1.763	1.846	1.757	0.719	0.762	0.672	0.6	0.616	0.564	nucleus	K23425	SERPINB1; leukocyte elastase inhibitor					PF07686	Immunoglobulin V-set domain
P11589	Major urinary protein 2 OS=Mus musculus OX=10090 GN=Mup2 PE=1 SV=1	Mup2	0.753	0.0048794	Down	20.663	37.8	6	2	7	0.958	0.959	0.86	0.788	0.81	0.926	1.318	1.184	1.188	extracellular				GO:0001659 temperature homeostasis; GO:0002791 regulation of peptide secretion; GO:0002792 negative regulation of peptide secretion; GO:0003008 system process; GO:0006091 generation of precursor metabolites and energy; GO:0006109 regulation of carbohydrate metabolic process; GO:0006111 regulation of gluconeogenesis; GO:0006112 energy reserve metabolic process; GO:0006355 regulation of transcripti…	GO:0005576 extracellular region; GO:0005615 extracellular space; GO:0005622 intracellular; GO:0005623 cell; GO:0005634 nucleus; GO:0005737 cytoplasm; GO:0005829 cytosol; GO:0043226 organelle; GO:0043227 membrane-bounded organelle; GO:0043229 intracellular organelle; GO:0043231 intracellular membrane-bounded organelle; GO:0044421 extracellular region part; GO:0044424 intracellular part; GO:0044444…	GO:0000772 mating pheromone activity; GO:0003824 catalytic activity; GO:0004672 protein kinase activity; GO:0004713 protein tyrosine kinase activity; GO:0004714 transmembrane receptor protein tyrosine kinase activity; GO:0004888 transmembrane signaling receptor activity; GO:0005009 insulin-activated receptor activity; GO:0005102 receptor binding; GO:0005186 pheromone activity; GO:0005488 binding;…	PF00061	Lipocalin / cytosolic fatty-acid binding protein family
O08600	Endonuclease G, mitochondrial OS=Mus musculus OX=10090 GN=Endog PE=1 SV=1	Endog	0.769	0.00607127	Down	32.19	3.4	1	1	1	0.923	0.852	0.902	1.032	0.952	0.845	1.111	1.108	1.263	extracellular	K01173	ENDOG; endonuclease G, mitochondrial	map04210 Apoptosis	GO:0000737 DNA catabolic process, endonucleolytic; GO:0001701 in utero embryonic development; GO:0006139 nucleobase-containing compound metabolic process; GO:0006259 DNA metabolic process; GO:0006308 DNA catabolic process; GO:0006309 apoptotic DNA fragmentation; GO:0006310 DNA recombination; GO:0006725 cellular aromatic compound metabolic process; GO:0006807 nitrogen compound metabolic process; G…	GO:0005622 intracellular; GO:0005623 cell; GO:0005634 nucleus; GO:0005737 cytoplasm; GO:0005739 mitochondrion; GO:0005829 cytosol; GO:0036477 somatodendritic compartment; GO:0043025 neuronal cell body; GO:0043204 perikaryon; GO:0043226 organelle; GO:0043227 membrane-bounded organelle; GO:0043229 intracellular organelle; GO:0043231 intracellular membrane-bounded organelle; GO:0044297 cell body; GO…	GO:0003824 catalytic activity; GO:0004518 nuclease activity; GO:0004536 deoxyribonuclease activity; GO:0016787 hydrolase activity; GO:0016788 hydrolase activity, acting on ester bonds;	PF01223	DNA/RNA non-specific endonuclease	F	KOG3721	Mitochondrial endonuclease
Q9DBQ7	Protein-associating with the carboxyl-terminal domain of ezrin OS=Mus musculus OX=10090 GN=Scyl3 PE=1 SV=3	Scyl3	0.812	0.0227839	Down	81.332	3	2	2	2	0.977	0.859	0.814	0.95	1.185	0.958	1.121	1.102	1.041	plasma membrane	K17542	SCYL3; SCY1-like protein 3		GO:0006928 movement of cell or subcellular component; GO:0009987 cellular process; GO:0016477 cell migration; GO:0040011 locomotion; GO:0048870 cell motility; GO:0051179 localization; GO:0051674 localization of cell;	GO:0005622 intracellular; GO:0005623 cell; GO:0005737 cytoplasm; GO:0005794 Golgi apparatus; GO:0012505 endomembrane system; GO:0030027 lamellipodium; GO:0031252 cell leading edge; GO:0042995 cell projection; GO:0043226 organelle; GO:0043227 membrane-bounded organelle; GO:0043229 intracellular organelle; GO:0043231 intracellular membrane-bounded organelle; GO:0044424 intracellular part; GO:004444…				T	KOG1243	Protein kinase
P18531	Ig heavy chain V region 3-6 OS=Mus musculus OX=10090 GN=Ighv3-6 PE=1 SV=1	Ighv3-6	1.209	0.0205354	Up	13.095	13.8	1	1	1	1.136	1.078	1.013	1.227	1.037	0.944	0.96	0.862	0.848	extracellular	K09228	KRAB; KRAB domain-containing zinc finger protein	map05168 Herpes simplex virus 1 infection				PF07686	Immunoglobulin V-set domain
Q9JHD2	Histone acetyltransferase KAT2A OS=Mus musculus OX=10090 GN=Kat2a PE=1 SV=2	Kat2a	1.251	0.0367786	Up	93.393	0.8	1	1	1	1.158	1	1.105	1.048	1.057	1.104	0.807	0.974	0.828	nucleus	K06062	PCAF, KAT2, GCN5; histone acetyltransferase [EC:2.3.1.48]	map04330 Notch signaling pathway; map04919 Thyroid hormone signaling pathway; map05166 Human T-cell leukemia virus 1 infection; map05203 Viral carcinogenesis	GO:0001701 in utero embryonic development; GO:0001756 somitogenesis; GO:0001816 cytokine production; GO:0001838 embryonic epithelial tube formation; GO:0001841 neural tube formation; GO:0001843 neural tube closure; GO:0002009 morphogenesis of an epithelium; GO:0002682 regulation of immune system process; GO:0002694 regulation of leukocyte activation; GO:0003002 regionalization; GO:0003008 system …	GO:0000123 histone acetyltransferase complex; GO:0000228 nuclear chromosome; GO:0000428 DNA-directed RNA polymerase complex; GO:0000785 chromatin; GO:0000790 nuclear chromatin; GO:0005622 intracellular; GO:0005623 cell; GO:0005634 nucleus; GO:0005654 nucleoplasm; GO:0005667 transcription factor complex; GO:0005671 Ada2/Gcn5/Ada3 transcription activator complex; GO:0005694 chromosome; GO:0005813 c…	GO:0003682 chromatin binding; GO:0003712 transcription cofactor activity; GO:0003713 transcription coactivator activity; GO:0003824 catalytic activity; GO:0004402 histone acetyltransferase activity; GO:0005488 binding; GO:0005515 protein binding; GO:0008080 N-acetyltransferase activity; GO:0008134 transcription factor binding; GO:0008233 peptidase activity; GO:0008234 cysteine-type peptidase acti…	PF06466; PF00439	PCAF (P300/CBP-associated factor) N-terminal domain; Bromodomain	K	KOG1472	Histone acetyltransferase SAGA/ADA, catalytic subunit PCAF/GCN5 and related proteins
O88447	Kinesin light chain 1 OS=Mus musculus OX=10090 GN=Klc1 PE=1 SV=3	Klc1	0.823	0.0138637	Down	61.449	14.4	7	3	7	0.816	0.928	0.933	1.021	1.033	1.033	1.055	1.08	1.119	cytoplasm	K10407	KLC; kinesin light chain	map05132 Salmonella infection	GO:0006810 transport; GO:0006886 intracellular protein transport; GO:0006928 movement of cell or subcellular component; GO:0006996 organelle organization; GO:0007017 microtubule-based process; GO:0007018 microtubule-based movement; GO:0008088 axo-dendritic transport; GO:0008104 protein localization; GO:0009987 cellular process; GO:0010970 transport along microtubule; GO:0015031 protein transport;…	GO:0005622 intracellular; GO:0005623 cell; GO:0005737 cytoplasm; GO:0005829 cytosol; GO:0005856 cytoskeleton; GO:0005871 kinesin complex; GO:0005875 microtubule associated complex; GO:0005929 cilium; GO:0015630 microtubule cytoskeleton; GO:0016020 membrane; GO:0030424 axon; GO:0030426 growth cone; GO:0030427 site of polarized growth; GO:0031410 cytoplasmic vesicle; GO:0031982 vesicle; GO:0032991 …	GO:0005488 binding; GO:0005515 protein binding; GO:0008092 cytoskeletal protein binding; GO:0015631 tubulin binding;			Z	KOG1840	Kinesin light chain
Q8R4U7	Leucine zipper protein 1 OS=Mus musculus OX=10090 GN=Luzp1 PE=1 SV=2	Luzp1	0.749	0.00620452	Down	119.31	1	1	1	1	0.861	0.9	0.867	0.915	0.898	1.01	1.053	1.201	1.254	nucleus				GO:0001568 blood vessel development; GO:0001838 embryonic epithelial tube formation; GO:0001841 neural tube formation; GO:0001842 neural fold formation; GO:0001944 vasculature development; GO:0002009 morphogenesis of an epithelium; GO:0003205 cardiac chamber development; GO:0003231 cardiac ventricle development; GO:0003279 cardiac septum development; GO:0003281 ventricular septum development; GO:…	GO:0005622 intracellular; GO:0005623 cell; GO:0005634 nucleus; GO:0043226 organelle; GO:0043227 membrane-bounded organelle; GO:0043229 intracellular organelle; GO:0043231 intracellular membrane-bounded organelle; GO:0044424 intracellular part; GO:0044464 cell part;
P01636	Ig kappa chain V-V region MOPC 149 OS=Mus musculus OX=10090 PE=1 SV=1	--	2.786	3.77859e-06	Up	12.03	12	1	1	2	1.675	1.694	1.712	0.724	0.898	0.736	0.585	0.642	0.597	cytoplasm							PF07686	Immunoglobulin V-set domain
P42703	Leukemia inhibitory factor receptor OS=Mus musculus OX=10090 GN=Lifr PE=1 SV=1	Lifr	0.832	0.0294803	Down	122.57	2	2	2	2	0.914	0.902	1.075	0.847	0.852	0.908	1.164	1.15	1.162	plasma membrane	K05058	LIFR, CD118; leukemia inhibitory factor receptor	map04060 Cytokine-cytokine receptor interaction; map04550 Signaling pathways regulating pluripotency of stem cells; map04630 JAK-STAT signaling pathway	GO:0000902 cell morphogenesis; GO:0001959 regulation of cytokine-mediated signaling pathway; GO:0007154 cell communication; GO:0007165 signal transduction; GO:0007166 cell surface receptor signaling pathway; GO:0007167 enzyme linked receptor protein signaling pathway; GO:0007275 multicellular organism development; GO:0007399 nervous system development; GO:0008284 positive regulation of cell proli…	GO:0005576 extracellular region; GO:0005623 cell; GO:0005886 plasma membrane; GO:0005887 integral component of plasma membrane; GO:0016020 membrane; GO:0016021 integral component of membrane; GO:0031224 intrinsic component of membrane; GO:0031226 intrinsic component of plasma membrane; GO:0032991 macromolecular complex; GO:0043235 receptor complex; GO:0044425 membrane part; GO:0044459 plasma memb…	GO:0004888 transmembrane signaling receptor activity; GO:0004896 cytokine receptor activity; GO:0004897 ciliary neurotrophic factor receptor activity; GO:0004923 leukemia inhibitory factor receptor activity; GO:0005102 receptor binding; GO:0005126 cytokine receptor binding; GO:0005127 ciliary neurotrophic factor receptor binding; GO:0005488 binding; GO:0005515 protein binding; GO:0019838 growth f…	PF00041	Fibronectin type III domain
Q80WJ6	Multidrug resistance-associated protein 9 OS=Mus musculus OX=10090 GN=Abcc12 PE=2 SV=1	Abcc12	1.21	0.000607364	Up	153.06	1.2	2	2	2	1.084	1.109	1.121	1.002	1.01	1.002	0.94	0.912	0.887	plasma membrane	K05672	ABCC12; ATP-binding cassette, subfamily C (CFTR/MRP), member 12	map02010 ABC transporters	GO:0006810 transport; GO:0051179 localization; GO:0051234 establishment of localization; GO:0055085 transmembrane transport;	GO:0016020 membrane;	GO:0003824 catalytic activity; GO:0005215 transporter activity; GO:0015399 primary active transmembrane transporter activity; GO:0015405 P-P-bond-hydrolysis-driven transmembrane transporter activity; GO:0016462 pyrophosphatase activity; GO:0016787 hydrolase activity; GO:0016817 hydrolase activity, acting on acid anhydrides; GO:0016818 hydrolase activity, acting on acid anhydrides, in phosphorus-c…	PF00005	ABC transporter	Q	KOG0054	Multidrug resistance-associated protein/mitoxantrone resistance protein, ABC superfamily
O70362	Phosphatidylinositol-glycan-specific phospholipase D OS=Mus musculus OX=10090 GN=Gpld1 PE=1 SV=1	Gpld1	1.203	0.00674891	Up	93.254	6.1	5	5	6	1.055	1.019	1.114	1.056	0.996	1.011	0.84	0.91	0.899	extracellular	K01127	GPLD1; glycosylphosphatidylinositol phospholipase D [EC:3.1.4.50]	map00563 Glycosylphosphatidylinositol (GPI)-anchor biosynthesis; map01100 Metabolic pathways	GO:0001501 skeletal system development; GO:0001503 ossification; GO:0001525 angiogenesis; GO:0001568 blood vessel development; GO:0001667 ameboidal-type cell migration; GO:0001944 vasculature development; GO:0002040 sprouting angiogenesis; GO:0002042 cell migration involved in sprouting angiogenesis; GO:0002062 chondrocyte differentiation; GO:0002253 activation of immune response; GO:0002376 immu…	GO:0005576 extracellular region; GO:0005615 extracellular space; GO:0005622 intracellular; GO:0005623 cell; GO:0005737 cytoplasm; GO:0031012 extracellular matrix; GO:0043226 organelle; GO:0043227 membrane-bounded organelle; GO:0043229 intracellular organelle; GO:0043231 intracellular membrane-bounded organelle; GO:0044421 extracellular region part; GO:0044424 intracellular part; GO:0044464 cell p…	GO:0003824 catalytic activity; GO:0004620 phospholipase activity; GO:0004621 glycosylphosphatidylinositol phospholipase D activity; GO:0004630 phospholipase D activity; GO:0008081 phosphoric diester hydrolase activity; GO:0016247 channel regulator activity; GO:0016298 lipase activity; GO:0016787 hydrolase activity; GO:0016788 hydrolase activity, acting on ester bonds; GO:0017080 sodium channel re…	PF00882	Zinc dependent phospholipase C	W	KOG3637	Vitronectin receptor, alpha subunit
Q9JK53	Prolargin OS=Mus musculus OX=10090 GN=Prelp PE=1 SV=2	Prelp	1.244	5.97185e-05	Up	43.292	33.9	12	12	18	1.1	1.122	1.138	0.988	1.015	1.016	0.894	0.894	0.914	extracellular	K08125	PRELP; proline arginine-rich end leucine-rich repeat protein		GO:0001501 skeletal system development; GO:0006022 aminoglycan metabolic process; GO:0006023 aminoglycan biosynthetic process; GO:0006024 glycosaminoglycan biosynthetic process; GO:0006026 aminoglycan catabolic process; GO:0006027 glycosaminoglycan catabolic process; GO:0006082 organic acid metabolic process; GO:0006790 sulfur compound metabolic process; GO:0006807 nitrogen compound metabolic pro…	GO:0000323 lytic vacuole; GO:0005576 extracellular region; GO:0005615 extracellular space; GO:0005622 intracellular; GO:0005623 cell; GO:0005737 cytoplasm; GO:0005764 lysosome; GO:0005773 vacuole; GO:0005775 vacuolar lumen; GO:0005794 Golgi apparatus; GO:0005796 Golgi lumen; GO:0012505 endomembrane system; GO:0031012 extracellular matrix; GO:0031974 membrane-enclosed lumen; GO:0031982 vesicle; GO…	GO:0005198 structural molecule activity; GO:0005201 extracellular matrix structural constituent; GO:0005488 binding; GO:0005539 glycosaminoglycan binding; GO:0008201 heparin binding; GO:0043167 ion binding; GO:0043168 anion binding; GO:0097367 carbohydrate derivative binding; GO:1901681 sulfur compound binding;			S	KOG0619	FOG: Leucine rich repeat
Q9JLI6	Selenocysteine lyase OS=Mus musculus OX=10090 GN=Scly PE=1 SV=1	Scly	1.406	0.00258935	Up	47.173	7.6	3	3	4	1.211	1.33	1.163	0.891	0.95	0.942	0.826	0.89	0.919	cytoplasm	K01763	SCLY; selenocysteine lyase [EC:4.4.1.16]	map00450 Selenocompound metabolism; map01100 Metabolic pathways	GO:0001887 selenium compound metabolic process; GO:0006082 organic acid metabolic process; GO:0006520 cellular amino acid metabolic process; GO:0006629 lipid metabolic process; GO:0006807 nitrogen compound metabolic process; GO:0008152 metabolic process; GO:0009056 catabolic process; GO:0009063 cellular amino acid catabolic process; GO:0009069 serine family amino acid metabolic process; GO:000907…	GO:0005622 intracellular; GO:0005623 cell; GO:0005737 cytoplasm; GO:0005829 cytosol; GO:0032991 macromolecular complex; GO:0044424 intracellular part; GO:0044444 cytoplasmic part; GO:0044464 cell part; GO:1902494 catalytic complex;	GO:0003824 catalytic activity; GO:0005488 binding; GO:0005515 protein binding; GO:0008144 drug binding; GO:0009000 selenocysteine lyase activity; GO:0016597 amino acid binding; GO:0016829 lyase activity; GO:0016846 carbon-sulfur lyase activity; GO:0019842 vitamin binding; GO:0031406 carboxylic acid binding; GO:0036094 small molecule binding; GO:0042802 identical protein binding; GO:0042803 protei…	PF00266	Aminotransferase class-V	E	KOG1549	Cysteine desulfurase NFS1
Q99K51	Plastin-3 OS=Mus musculus OX=10090 GN=Pls3 PE=1 SV=3	Pls3	0.787	0.00113392	Down	70.741	2.2	1	1	1	0.905	0.871	0.825	0.988	1.079	1.013	1.084	1.123	1.097	cytoplasm	K17336	PLS3; plastin-3		GO:0001501 skeletal system development; GO:0002065 columnar/cuboidal epithelial cell differentiation; GO:0006996 organelle organization; GO:0007010 cytoskeleton organization; GO:0007015 actin filament organization; GO:0007275 multicellular organism development; GO:0007399 nervous system development; GO:0007423 sensory organ development; GO:0008544 epidermis development; GO:0009888 tissue developm…	GO:0005622 intracellular; GO:0005623 cell; GO:0005737 cytoplasm; GO:0005829 cytosol; GO:0005856 cytoskeleton; GO:0005884 actin filament; GO:0005886 plasma membrane; GO:0015629 actin cytoskeleton; GO:0016020 membrane; GO:0032420 stereocilium; GO:0032421 stereocilium bundle; GO:0032432 actin filament bundle; GO:0042995 cell projection; GO:0043005 neuron projection; GO:0043226 organelle; GO:0043228 …	GO:0003779 actin binding; GO:0005488 binding; GO:0005515 protein binding; GO:0008092 cytoskeletal protein binding; GO:0044877 macromolecular complex binding; GO:0051015 actin filament binding;	PF13499; PF00307	EF-hand domain pair; Calponin homology (CH) domain	Z	KOG0046	Ca2+-binding actin-bundling protein (fimbrin/plastin), EF-Hand protein superfamily
P19324	Serpin H1 OS=Mus musculus OX=10090 GN=Serpinh1 PE=1 SV=3	Serpinh1	0.687	0.000222226	Down	46.533	31.4	11	11	17	0.774	0.799	0.825	1.014	1.034	0.972	1.181	1.198	1.111	extracellular	K09501	SERPINH1, HSP47; serpin peptidase inhibitor, clade H, member 1		GO:0001501 skeletal system development; GO:0002062 chondrocyte differentiation; GO:0002063 chondrocyte development; GO:0003413 chondrocyte differentiation involved in endochondral bone morphogenesis; GO:0003433 chondrocyte development involved in endochondral bone morphogenesis; GO:0006807 nitrogen compound metabolic process; GO:0006950 response to stress; GO:0006986 response to unfolded protein;…	GO:0005622 intracellular; GO:0005623 cell; GO:0005737 cytoplasm; GO:0005783 endoplasmic reticulum; GO:0005788 endoplasmic reticulum lumen; GO:0005793 endoplasmic reticulum-Golgi intermediate compartment; GO:0012505 endomembrane system; GO:0016020 membrane; GO:0031974 membrane-enclosed lumen; GO:0043226 organelle; GO:0043227 membrane-bounded organelle; GO:0043229 intracellular organelle; GO:004323…	GO:0004857 enzyme inhibitor activity; GO:0004866 endopeptidase inhibitor activity; GO:0004867 serine-type endopeptidase inhibitor activity; GO:0005488 binding; GO:0005515 protein binding; GO:0005518 collagen binding; GO:0030234 enzyme regulator activity; GO:0030414 peptidase inhibitor activity; GO:0044877 macromolecular complex binding; GO:0051082 unfolded protein binding; GO:0061134 peptidase re…	PF00079	Serpin (serine protease inhibitor)	V	KOG2392	Serpin
Q9D2Z4	Sentrin-specific protease 8 OS=Mus musculus OX=10090 GN=Senp8 PE=1 SV=2	Senp8	1.268	0.0013179	Up	25.057	3.2	1	1	1	1.165	1.149	1.147	0.997	0.957	0.946	0.917	0.952	0.861	nucleus	K08597	SENP8, NEDP1, DEN1; sentrin-specific protease 8 [EC:3.4.22.68]		GO:0006464 cellular protein modification process; GO:0006508 proteolysis; GO:0006807 nitrogen compound metabolic process; GO:0008152 metabolic process; GO:0009987 cellular process; GO:0016579 protein deubiquitination; GO:0016926 protein desumoylation; GO:0018193 peptidyl-amino acid modification; GO:0018205 peptidyl-lysine modification; GO:0019538 protein metabolic process; GO:0036211 protein modi…	GO:0005622 intracellular; GO:0005623 cell; GO:0005634 nucleus; GO:0005737 cytoplasm; GO:0005829 cytosol; GO:0043226 organelle; GO:0043227 membrane-bounded organelle; GO:0043229 intracellular organelle; GO:0043231 intracellular membrane-bounded organelle; GO:0044424 intracellular part; GO:0044444 cytoplasmic part; GO:0044464 cell part;	GO:0003824 catalytic activity; GO:0004175 endopeptidase activity; GO:0008233 peptidase activity; GO:0008234 cysteine-type peptidase activity; GO:0016787 hydrolase activity; GO:0019783 ubiquitin-like protein-specific protease activity; GO:0019784 NEDD8-specific protease activity; GO:0070011 peptidase activity, acting on L-amino acid peptides;	PF02902	Ulp1 protease family, C-terminal catalytic domain	S	KOG3246	Sentrin-specific cysteine protease (Ulp1 family)
Q9Z2I0	Mitochondrial proton/calcium exchanger protein OS=Mus musculus OX=10090 GN=Letm1 PE=1 SV=1	Letm1	1.333	0.000138249	Up	82.988	26.3	16	16	21	1.081	1.07	1.075	1.155	1.105	1.115	0.787	0.839	0.795	mitochondria	K17800	LETM1, MDM38; LETM1 and EF-hand domain-containing protein 1, mitochondrial		GO:0006810 transport; GO:0006811 ion transport; GO:0006812 cation transport; GO:0006816 calcium ion transport; GO:0006839 mitochondrial transport; GO:0006851 mitochondrial calcium ion transport; GO:0006873 cellular ion homeostasis; GO:0006874 cellular calcium ion homeostasis; GO:0006875 cellular metal ion homeostasis; GO:0006996 organelle organization; GO:0007005 mitochondrion organization; GO:00…	GO:0005622 intracellular; GO:0005623 cell; GO:0005737 cytoplasm; GO:0005739 mitochondrion; GO:0005740 mitochondrial envelope; GO:0005743 mitochondrial inner membrane; GO:0016020 membrane; GO:0019866 organelle inner membrane; GO:0031090 organelle membrane; GO:0031966 mitochondrial membrane; GO:0031967 organelle envelope; GO:0031975 envelope; GO:0043226 organelle; GO:0043227 membrane-bounded organe…	GO:0005215 transporter activity; GO:0005488 binding; GO:0005509 calcium ion binding; GO:0008324 cation transmembrane transporter activity; GO:0015075 ion transmembrane transporter activity; GO:0015077 monovalent inorganic cation transmembrane transporter activity; GO:0015078 hydrogen ion transmembrane transporter activity; GO:0015085 calcium ion transmembrane transporter activity; GO:0015291 seco…			S	KOG1043	Ca2+-binding transmembrane protein LETM1/MRS7
Q69Z66	Histone H2A deubiquitinase MYSM1 OS=Mus musculus OX=10090 GN=Mysm1 PE=1 SV=2	Mysm1	1.954	0.0390935	Up	93.474	1.1	1	1	1	1.343	1.125	2.025	0.878	0.751	0.704	0.678	0.975	0.646	nucleus	K11865	MYSM1; protein MYSM1		GO:0006325 chromatin organization; GO:0006338 chromatin remodeling; GO:0006355 regulation of transcription, DNA-templated; GO:0006357 regulation of transcription from RNA polymerase II promoter; GO:0006464 cellular protein modification process; GO:0006508 proteolysis; GO:0006807 nitrogen compound metabolic process; GO:0006996 organelle organization; GO:0008152 metabolic process; GO:0009889 regula…	GO:0005622 intracellular; GO:0005623 cell; GO:0005634 nucleus; GO:0005654 nucleoplasm; GO:0005886 plasma membrane; GO:0016020 membrane; GO:0031974 membrane-enclosed lumen; GO:0031981 nuclear lumen; GO:0043226 organelle; GO:0043227 membrane-bounded organelle; GO:0043229 intracellular organelle; GO:0043231 intracellular membrane-bounded organelle; GO:0043233 organelle lumen; GO:0044422 organelle pa…	GO:0000981 RNA polymerase II transcription factor activity, sequence-specific DNA binding; GO:0003700 transcription factor activity, sequence-specific DNA binding; GO:0003712 transcription cofactor activity; GO:0003713 transcription coactivator activity; GO:0003824 catalytic activity; GO:0004843 thiol-dependent ubiquitin-specific protease activity; GO:0005488 binding; GO:0005515 protein binding; …	PF00249; PF04433	Myb-like DNA-binding domain; SWIRM domain	B	KOG1555	26S proteasome regulatory complex, subunit RPN11
Q3UYI5	Ral guanine nucleotide dissociation stimulator-like 3 OS=Mus musculus OX=10090 GN=Rgl3 PE=1 SV=2	Rgl3	2.85	0.0498385	Up	77.944	1	1	1	1	0.957	2.835	1.233	0.789	0.578	0.978	0.574	0.509	0.68	nucleus	K17639	RGL3; ral guanine nucleotide dissociation stimulator-like 3		GO:0007154 cell communication; GO:0007165 signal transduction; GO:0007264 small GTPase mediated signal transduction; GO:0009987 cellular process; GO:0023052 signaling; GO:0035556 intracellular signal transduction; GO:0050789 regulation of biological process; GO:0050794 regulation of cellular process; GO:0050896 response to stimulus; GO:0051716 cellular response to stimulus; GO:0065007 biological …		GO:0005085 guanyl-nucleotide exchange factor activity; GO:0005088 Ras guanyl-nucleotide exchange factor activity; GO:0005488 binding; GO:0005515 protein binding; GO:0008321 Ral guanyl-nucleotide exchange factor activity; GO:0017016 Ras GTPase binding; GO:0017160 Ral GTPase binding; GO:0019899 enzyme binding; GO:0031267 small GTPase binding; GO:0051020 GTPase binding; GO:0098772 molecular function…	PF00618; PF00788	RasGEF N-terminal motif; Ras association (RalGDS/AF-6) domain	T	KOG3629	Guanine-nucleotide releasing factor
Q14BX2	Serine protease 55 OS=Mus musculus OX=10090 GN=Prss55 PE=1 SV=2	Prss55	0.833	0.0114214	Down	36.086	3.7	2	2	2	0.942	0.979	0.954	0.832	0.91	0.923	1.224	1.069	1.158	extracellular					GO:0005622 intracellular; GO:0005623 cell; GO:0005737 cytoplasm; GO:0005829 cytosol; GO:0044424 intracellular part; GO:0044444 cytoplasmic part; GO:0044464 cell part;		PF00089	Trypsin	O	KOG3627	Trypsin
P28076	Proteasome subunit beta type-9 OS=Mus musculus OX=10090 GN=Psmb9 PE=1 SV=1	Psmb9	1.588	0.000691816	Up	23.396	8.7	2	2	2	1.296	1.172	1.212	1.084	0.954	1.11	0.76	0.83	0.727	cytoplasm,nucleus	K02741	PSMB9, LMP2; 20S proteasome subunit beta 9 [EC:3.4.25.1]	map03050 Proteasome	GO:0001889 liver development; GO:0002376 immune system process; GO:0002520 immune system development; GO:0003008 system process; GO:0003012 muscle system process; GO:0006464 cellular protein modification process; GO:0006508 proteolysis; GO:0006807 nitrogen compound metabolic process; GO:0007275 multicellular organism development; GO:0008152 metabolic process; GO:0009605 response to external stimu…	GO:0000502 proteasome complex; GO:0005622 intracellular; GO:0005623 cell; GO:0005634 nucleus; GO:0005654 nucleoplasm; GO:0005737 cytoplasm; GO:0005829 cytosol; GO:0005839 proteasome core complex; GO:0019774 proteasome core complex, beta-subunit complex; GO:0031974 membrane-enclosed lumen; GO:0031981 nuclear lumen; GO:0032991 macromolecular complex; GO:0043226 organelle; GO:0043227 membrane-bounde…	GO:0005488 binding; GO:0044877 macromolecular complex binding; GO:0070628 proteasome binding;	PF00227	Proteasome subunit	O	KOG0174	20S proteasome, regulatory subunit beta type PSMB6/PSMB9/PRE3
Q60716	Prolyl 4-hydroxylase subunit alpha-2 OS=Mus musculus OX=10090 GN=P4ha2 PE=1 SV=1	P4ha2	0.791	0.00284719	Down	61.001	5.8	3	3	3	0.832	0.823	0.909	1.002	1.016	1.085	1.077	1.049	1.114	extracellular	K00472	P4HA; prolyl 4-hydroxylase [EC:1.14.11.2]	map00330 Arginine and proline metabolism; map01100 Metabolic pathways	GO:0006082 organic acid metabolic process; GO:0006091 generation of precursor metabolites and energy; GO:0006464 cellular protein modification process; GO:0006520 cellular amino acid metabolic process; GO:0006575 cellular modified amino acid metabolic process; GO:0006807 nitrogen compound metabolic process; GO:0008152 metabolic process; GO:0009987 cellular process; GO:0018126 protein hydroxylatio…	GO:0005622 intracellular; GO:0005623 cell; GO:0005634 nucleus; GO:0005654 nucleoplasm; GO:0005737 cytoplasm; GO:0005783 endoplasmic reticulum; GO:0005788 endoplasmic reticulum lumen; GO:0005829 cytosol; GO:0012505 endomembrane system; GO:0016222 procollagen-proline 4-dioxygenase complex; GO:0031974 membrane-enclosed lumen; GO:0031981 nuclear lumen; GO:0032991 macromolecular complex; GO:0043226 or…	GO:0003824 catalytic activity; GO:0004656 procollagen-proline 4-dioxygenase activity; GO:0009055 electron carrier activity; GO:0016491 oxidoreductase activity; GO:0016705 oxidoreductase activity, acting on paired donors, with incorporation or reduction of molecular oxygen; GO:0016706 oxidoreductase activity, acting on paired donors, with incorporation or reduction of molecular oxygen, 2-oxoglutar…	PF13640	2OG-Fe(II) oxygenase superfamily	E	KOG1591	Prolyl 4-hydroxylase alpha subunit
Q9CQT5	Proteasome maturation protein OS=Mus musculus OX=10090 GN=Pomp PE=1 SV=1	Pomp	1.23	0.0434177	Up	15.766	5	1	1	1	1.01	1.263	1.054	1.205	0.933	0.906	0.907	0.881	0.916	cytoplasm	K11599	POMP, UMP1; proteasome maturation protein	map03050 Proteasome	GO:0009987 cellular process; GO:0016043 cellular component organization; GO:0022607 cellular component assembly; GO:0034622 cellular macromolecular complex assembly; GO:0043248 proteasome assembly; GO:0043933 macromolecular complex subunit organization; GO:0044085 cellular component biogenesis; GO:0065003 macromolecular complex assembly; GO:0071840 cellular component organization or biogenesis;	GO:0005622 intracellular; GO:0005623 cell; GO:0005634 nucleus; GO:0005654 nucleoplasm; GO:0005737 cytoplasm; GO:0016604 nuclear body; GO:0016607 nuclear speck; GO:0031974 membrane-enclosed lumen; GO:0031981 nuclear lumen; GO:0043226 organelle; GO:0043227 membrane-bounded organelle; GO:0043229 intracellular organelle; GO:0043231 intracellular membrane-bounded organelle; GO:0043233 organelle lumen;…				O	KOG3061	Proteasome maturation factor
Q9CQY2	RNA guanine-N7 methyltransferase activating subunit OS=Mus musculus OX=10090 GN=Ramac PE=3 SV=1	Ramac	0.822	0.00289814	Down	14.555	27.7	3	3	3	0.903	0.889	0.912	0.944	0.977	0.934	1.103	1.038	1.147	extracellular	K18708	FAM103A1; RNMT-activating mini protein		GO:0006139 nucleobase-containing compound metabolic process; GO:0006370 7-methylguanosine mRNA capping; GO:0006396 RNA processing; GO:0006397 mRNA processing; GO:0006725 cellular aromatic compound metabolic process; GO:0006807 nitrogen compound metabolic process; GO:0008152 metabolic process; GO:0009452 7-methylguanosine RNA capping; GO:0009987 cellular process; GO:0010467 gene expression; GO:001…	GO:0005622 intracellular; GO:0005623 cell; GO:0005634 nucleus; GO:0005654 nucleoplasm; GO:0005845 mRNA cap binding complex; GO:0031533 mRNA cap methyltransferase complex; GO:0031974 membrane-enclosed lumen; GO:0031981 nuclear lumen; GO:0032991 macromolecular complex; GO:0034518 RNA cap binding complex; GO:0034708 methyltransferase complex; GO:0043226 organelle; GO:0043227 membrane-bounded organel…	GO:0003676 nucleic acid binding; GO:0003723 RNA binding; GO:0005488 binding; GO:0097159 organic cyclic compound binding; GO:1901363 heterocyclic compound binding;
Q9CYF5	RCC1-like G exchanging factor-like protein OS=Mus musculus OX=10090 GN=Rcc1l PE=1 SV=1	Rcc1l	1.327	0.00132093	Up	49.994	2	1	1	1	1.128	1.115	1.064	1.342	0.992	0.98	0.836	0.872	0.785	nucleus	K23495	RCC1L; RCC1-like G exchanging factor-like protein		GO:0006417 regulation of translation; GO:0006996 organelle organization; GO:0007005 mitochondrion organization; GO:0007006 mitochondrial membrane organization; GO:0009889 regulation of biosynthetic process; GO:0009891 positive regulation of biosynthetic process; GO:0009893 positive regulation of metabolic process; GO:0009987 cellular process; GO:0010468 regulation of gene expression; GO:0010556 r…	GO:0005622 intracellular; GO:0005623 cell; GO:0005737 cytoplasm; GO:0005739 mitochondrion; GO:0005740 mitochondrial envelope; GO:0005743 mitochondrial inner membrane; GO:0016020 membrane; GO:0019866 organelle inner membrane; GO:0031090 organelle membrane; GO:0031966 mitochondrial membrane; GO:0031967 organelle envelope; GO:0031975 envelope; GO:0043226 organelle; GO:0043227 membrane-bounded organe…	GO:0003676 nucleic acid binding; GO:0003723 RNA binding; GO:0005085 guanyl-nucleotide exchange factor activity; GO:0005087 Ran guanyl-nucleotide exchange factor activity; GO:0005088 Ras guanyl-nucleotide exchange factor activity; GO:0005488 binding; GO:0005515 protein binding; GO:0008536 Ran GTPase binding; GO:0017016 Ras GTPase binding; GO:0019843 rRNA binding; GO:0019899 enzyme binding; GO:0031…			DZ	KOG1426	FOG: RCC1 domain
Q9QXW9	Large neutral amino acids transporter small subunit 2 OS=Mus musculus OX=10090 GN=Slc7a8 PE=1 SV=1	Slc7a8	0.809	0.00558734	Down	57.872	4.9	3	3	3	0.952	0.855	0.967	1.006	0.974	0.937	1.149	1.127	1.154	plasma membrane	K13781	SLC7A8, LAT2; solute carrier family 7 (L-type amino acid transporter), member 8	map04974 Protein digestion and absorption	GO:0003333 amino acid transmembrane transport; GO:0006810 transport; GO:0006811 ion transport; GO:0006812 cation transport; GO:0006820 anion transport; GO:0006865 amino acid transport; GO:0015695 organic cation transport; GO:0015711 organic anion transport; GO:0015804 neutral amino acid transport; GO:0015807 L-amino acid transport; GO:0015837 amine transport; GO:0015849 organic acid transport; GO…	GO:0005623 cell; GO:0005886 plasma membrane; GO:0005887 integral component of plasma membrane; GO:0016020 membrane; GO:0016021 integral component of membrane; GO:0031224 intrinsic component of membrane; GO:0031226 intrinsic component of plasma membrane; GO:0044425 membrane part; GO:0044459 plasma membrane part; GO:0044464 cell part; GO:0071944 cell periphery;	GO:0003823 antigen binding; GO:0005215 transporter activity; GO:0005275 amine transmembrane transporter activity; GO:0005342 organic acid transmembrane transporter activity; GO:0005488 binding; GO:0008324 cation transmembrane transporter activity; GO:0008509 anion transmembrane transporter activity; GO:0008514 organic anion transmembrane transporter activity; GO:0015075 ion transmembrane transpor…			E	KOG1287	Amino acid transporters
P31324	cAMP-dependent protein kinase type II-beta regulatory subunit OS=Mus musculus OX=10090 GN=Prkar2b PE=1 SV=3	Prkar2b	0.79	0.000838042	Down	46.167	14.7	6	4	10	0.834	0.886	0.902	1.01	0.95	1.071	1.105	1.085	1.127	cytoplasm,nucleus	K04739	PRKAR; cAMP-dependent protein kinase regulator	map04910 Insulin signaling pathway	GO:0000086 G2/M transition of mitotic cell cycle; GO:0000278 mitotic cell cycle; GO:0001932 regulation of protein phosphorylation; GO:0001933 negative regulation of protein phosphorylation; GO:0001934 positive regulation of protein phosphorylation; GO:0003008 system process; GO:0003014 renal system process; GO:0003091 renal water homeostasis; GO:0006082 organic acid metabolic process; GO:0006469 …	GO:0005622 intracellular; GO:0005623 cell; GO:0005737 cytoplasm; GO:0005739 mitochondrion; GO:0005740 mitochondrial envelope; GO:0005743 mitochondrial inner membrane; GO:0005813 centrosome; GO:0005815 microtubule organizing center; GO:0005829 cytosol; GO:0005856 cytoskeleton; GO:0005886 plasma membrane; GO:0005929 cilium; GO:0005952 cAMP-dependent protein kinase complex; GO:0015630 microtubule cy…	GO:0000166 nucleotide binding; GO:0004857 enzyme inhibitor activity; GO:0004860 protein kinase inhibitor activity; GO:0004862 cAMP-dependent protein kinase inhibitor activity; GO:0005488 binding; GO:0005515 protein binding; GO:0008603 cAMP-dependent protein kinase regulator activity; GO:0017076 purine nucleotide binding; GO:0019207 kinase regulator activity; GO:0019210 kinase inhibitor activity; …	PF02197; PF00027	Regulatory subunit of type II PKA R-subunit; Cyclic nucleotide-binding domain	T	KOG1113	cAMP-dependent protein kinase types I and II, regulatory subunit
Q66GT5	Phosphatidylglycerophosphatase and protein-tyrosine phosphatase 1 OS=Mus musculus OX=10090 GN=Ptpmt1 PE=1 SV=1	Ptpmt1	1.218	0.0317958	Up	21.942	16.6	3	3	3	1.105	1.049	1.237	0.942	0.918	0.974	0.909	0.881	0.994	mitochondria	K14165	K14165; atypical dual specificity phosphatase [EC:3.1.3.16 3.1.3.48]		GO:0002791 regulation of peptide secretion; GO:0002792 negative regulation of peptide secretion; GO:0006629 lipid metabolic process; GO:0006644 phospholipid metabolic process; GO:0006650 glycerophospholipid metabolic process; GO:0006655 phosphatidylglycerol biosynthetic process; GO:0006793 phosphorus metabolic process; GO:0006796 phosphate-containing compound metabolic process; GO:0008152 metabol…	GO:0005622 intracellular; GO:0005623 cell; GO:0005737 cytoplasm; GO:0005739 mitochondrion; GO:0005740 mitochondrial envelope; GO:0005743 mitochondrial inner membrane; GO:0016020 membrane; GO:0016021 integral component of membrane; GO:0019866 organelle inner membrane; GO:0031090 organelle membrane; GO:0031224 intrinsic component of membrane; GO:0031300 intrinsic component of organelle membrane; GO…	GO:0003824 catalytic activity; GO:0004439 phosphatidylinositol-4,5-bisphosphate 5-phosphatase activity; GO:0008962 phosphatidylglycerophosphatase activity; GO:0016787 hydrolase activity; GO:0016788 hydrolase activity, acting on ester bonds; GO:0016791 phosphatase activity; GO:0034593 phosphatidylinositol bisphosphate phosphatase activity; GO:0034595 phosphatidylinositol phosphate 5-phosphatase ac…	PF00782	Dual specificity phosphatase, catalytic domain	V	KOG1719	Dual specificity phosphatase
P11928	2'-5'-oligoadenylate synthase 1A OS=Mus musculus OX=10090 GN=Oas1a PE=1 SV=2	Oas1a	0.769	0.0349211	Down	42.428	3	1	1	1	0.639	0.677	0.823	1.401	1.346	1.269	0.942	0.862	0.977	cytoplasm	K14216	OAS; 2'-5'-oligoadenylate synthetase [EC:2.7.7.84]	map04621 NOD-like receptor signaling pathway; map05160 Hepatitis C; map05162 Measles; map05164 Influenza A; map05168 Herpes simplex virus 1 infection; map05169 Epstein-Barr virus infection	GO:0000003 reproduction; GO:0001541 ovarian follicle development; GO:0001542 ovulation from ovarian follicle; GO:0003006 developmental process involved in reproduction; GO:0006139 nucleobase-containing compound metabolic process; GO:0006163 purine nucleotide metabolic process; GO:0006164 purine nucleotide biosynthetic process; GO:0006725 cellular aromatic compound metabolic process; GO:0006753 nu…	GO:0005622 intracellular; GO:0005623 cell; GO:0005634 nucleus; GO:0005737 cytoplasm; GO:0005829 cytosol; GO:0043226 organelle; GO:0043227 membrane-bounded organelle; GO:0043229 intracellular organelle; GO:0043231 intracellular membrane-bounded organelle; GO:0044424 intracellular part; GO:0044444 cytoplasmic part; GO:0044464 cell part;	GO:0001730 2'-5'-oligoadenylate synthetase activity; GO:0003676 nucleic acid binding; GO:0003723 RNA binding; GO:0003725 double-stranded RNA binding; GO:0003824 catalytic activity; GO:0004857 enzyme inhibitor activity; GO:0005488 binding; GO:0016740 transferase activity; GO:0016772 transferase activity, transferring phosphorus-containing groups; GO:0016779 nucleotidyltransferase activity; GO:0030…	PF10421	2'-5'-oligoadenylate synthetase 1, domain 2, C-terminus	O	KOG0001	Ubiquitin and ubiquitin-like proteins
P03899	NADH-ubiquinone oxidoreductase chain 3 OS=Mus musculus OX=10090 GN=Mtnd3 PE=1 SV=3	Mtnd3	0.803	0.00699096	Down	13.219	13	1	1	1	0.855	0.989	0.931	0.794	0.966	0.971	1.173	1.142	1.139	extracellular	K03880	ND3; NADH-ubiquinone oxidoreductase chain 3 [EC:7.1.1.2]	map00190 Oxidative phosphorylation; map01100 Metabolic pathways; map04714 Thermogenesis; map04723 Retrograde endocannabinoid signaling; map05012 Parkinson disease	GO:0006091 generation of precursor metabolites and energy; GO:0006119 oxidative phosphorylation; GO:0006120 mitochondrial electron transport, NADH to ubiquinone; GO:0006139 nucleobase-containing compound metabolic process; GO:0006163 purine nucleotide metabolic process; GO:0006725 cellular aromatic compound metabolic process; GO:0006753 nucleoside phosphate metabolic process; GO:0006793 phosphoru…	GO:0005622 intracellular; GO:0005623 cell; GO:0005737 cytoplasm; GO:0005739 mitochondrion; GO:0005740 mitochondrial envelope; GO:0005743 mitochondrial inner membrane; GO:0005746 mitochondrial respiratory chain; GO:0005747 mitochondrial respiratory chain complex I; GO:0016020 membrane; GO:0019866 organelle inner membrane; GO:0030964 NADH dehydrogenase complex; GO:0031090 organelle membrane; GO:003…	GO:0003824 catalytic activity; GO:0003954 NADH dehydrogenase activity; GO:0008137 NADH dehydrogenase (ubiquinone) activity; GO:0016491 oxidoreductase activity; GO:0016651 oxidoreductase activity, acting on NAD(P)H; GO:0016655 oxidoreductase activity, acting on NAD(P)H, quinone or similar compound as acceptor; GO:0050136 NADH dehydrogenase (quinone) activity;			C	KOG4662	NADH dehydrogenase subunit 3 and related proteins
P30412	Peptidyl-prolyl cis-trans isomerase C OS=Mus musculus OX=10090 GN=Ppic PE=1 SV=1	Ppic	0.804	0.0137296	Down	22.794	6.1	1	1	2	0.833	0.942	0.806	1.063	1.038	1.085	1.092	1.023	1.096	extracellular	K09563	PPIC, CYPC; peptidyl-prolyl isomerase C (cyclophilin C) [EC:5.2.1.8]		GO:0000413 protein peptidyl-prolyl isomerization; GO:0006464 cellular protein modification process; GO:0006807 nitrogen compound metabolic process; GO:0008152 metabolic process; GO:0009987 cellular process; GO:0018193 peptidyl-amino acid modification; GO:0018208 peptidyl-proline modification; GO:0019538 protein metabolic process; GO:0036211 protein modification process; GO:0043170 macromolecule m…		GO:0003755 peptidyl-prolyl cis-trans isomerase activity; GO:0003824 catalytic activity; GO:0005488 binding; GO:0008144 drug binding; GO:0016018 cyclosporin A binding; GO:0016853 isomerase activity; GO:0016859 cis-trans isomerase activity; GO:0033218 amide binding; GO:0042277 peptide binding;	PF00160	Cyclophilin type peptidyl-prolyl cis-trans isomerase/CLD	O	KOG0880	Peptidyl-prolyl cis-trans isomerase
Q3UZ57	Axonemal dynein light chain domain-containing protein 1 OS=Mus musculus OX=10090 GN=Axdnd1 PE=1 SV=1	Axdnd1	1.291	4.21855e-05	Up	49.806	11.1	5	5	7	1.142	1.131	1.17	0.975	0.98	0.974	0.901	0.891	0.875	cytoplasm
Q9D7E4	UPF0449 protein C19orf25 homolog OS=Mus musculus OX=10090 PE=1 SV=1	--	0.755	0.00450634	Down	12.111	21.1	1	1	1	0.873	0.758	0.857	1.046	0.994	1.151	1.118	1.125	1.053	mitochondria	K08671	PCSK4; proprotein convertase subtilisin/kexin type 4 [EC:3.4.21.-]
Q8BTW3	Exosome complex component MTR3 OS=Mus musculus OX=10090 GN=Exosc6 PE=1 SV=1	Exosc6	1.231	0.00730415	Up	28.37	7	2	2	2	1.161	1.056	1.208	0.927	1.034	0.908	0.941	0.93	0.912	cytoplasm	K12587	MTR3, EXOSC6; exosome complex component MTR3	map03018 RNA degradation	GO:0000288 nuclear-transcribed mRNA catabolic process, deadenylation-dependent decay; GO:0000291 nuclear-transcribed mRNA catabolic process, exonucleolytic; GO:0000956 nuclear-transcribed mRNA catabolic process; GO:0001775 cell activation; GO:0002200 somatic diversification of immune receptors; GO:0002204 somatic recombination of immunoglobulin genes involved in immune response; GO:0002208 somati…	GO:0000176 nuclear exosome (RNase complex); GO:0000177 cytoplasmic exosome (RNase complex); GO:0000178 exosome (RNase complex); GO:0005622 intracellular; GO:0005623 cell; GO:0005634 nucleus; GO:0005654 nucleoplasm; GO:0005730 nucleolus; GO:0005737 cytoplasm; GO:0005829 cytosol; GO:0031974 membrane-enclosed lumen; GO:0031981 nuclear lumen; GO:0032991 macromolecular complex; GO:0043226 organelle; G…		PF01138	3' exoribonuclease family, domain 1	J	KOG1068	Exosomal 3'-5' exoribonuclease complex, subunit Rrp41 and related exoribonucleases
Q61133	Glutathione S-transferase theta-2 OS=Mus musculus OX=10090 GN=Gstt2 PE=1 SV=4	Gstt2	1.456	0.000349262	Up	27.634	20.1	4	4	6	1.126	1.201	1.182	1.002	0.999	0.988	0.777	0.847	0.786	cytoplasm	K00799	GST, gst; glutathione S-transferase [EC:2.5.1.18]	map00480 Glutathione metabolism; map00980 Metabolism of xenobiotics by cytochrome P450; map00982 Drug metabolism - cytochrome P450; map00983 Drug metabolism - other enzymes; map01100 Metabolic pathways; map01524 Platinum drug resistance; map04212 Longevity regulating pathway - worm; map05200 Pathways in cancer; map05204 Chemical carcinogenesis; map05225 Hepatocellular carcinoma; map05418 Fluid sh…	GO:0001101 response to acid chemical; GO:0006518 peptide metabolic process; GO:0006575 cellular modified amino acid metabolic process; GO:0006749 glutathione metabolic process; GO:0006790 sulfur compound metabolic process; GO:0006807 nitrogen compound metabolic process; GO:0008152 metabolic process; GO:0009058 biosynthetic process; GO:0009636 response to toxic substance; GO:0009719 response to en…	GO:0005622 intracellular; GO:0005623 cell; GO:0005634 nucleus; GO:0005654 nucleoplasm; GO:0005737 cytoplasm; GO:0005829 cytosol; GO:0031974 membrane-enclosed lumen; GO:0031981 nuclear lumen; GO:0043226 organelle; GO:0043227 membrane-bounded organelle; GO:0043229 intracellular organelle; GO:0043231 intracellular membrane-bounded organelle; GO:0043233 organelle lumen; GO:0044422 organelle part; GO:…	GO:0003824 catalytic activity; GO:0004364 glutathione transferase activity; GO:0004601 peroxidase activity; GO:0004602 glutathione peroxidase activity; GO:0016209 antioxidant activity; GO:0016491 oxidoreductase activity; GO:0016684 oxidoreductase activity, acting on peroxide as acceptor; GO:0016740 transferase activity; GO:0016765 transferase activity, transferring alkyl or aryl (other than methy…	PF13417; PF00043	Glutathione S-transferase, N-terminal domain; Glutathione S-transferase, C-terminal domain	O	KOG0867	Glutathione S-transferase
Q9DCU9	4-hydroxy-2-oxoglutarate aldolase, mitochondrial OS=Mus musculus OX=10090 GN=Hoga1 PE=1 SV=1	Hoga1	1.365	0.0041652	Up	34.644	8.1	2	2	2	1.21	1.122	1.276	0.973	0.981	0.898	0.925	0.901	0.818	plasma membrane	K18123	HOGA1; 4-hydroxy-2-oxoglutarate aldolase [EC:4.1.3.16]	map00330 Arginine and proline metabolism; map00630 Glyoxylate and dicarboxylate metabolism; map01100 Metabolic pathways	GO:0006081 cellular aldehyde metabolic process; GO:0006082 organic acid metabolic process; GO:0006090 pyruvate metabolic process; GO:0006520 cellular amino acid metabolic process; GO:0006575 cellular modified amino acid metabolic process; GO:0006807 nitrogen compound metabolic process; GO:0008152 metabolic process; GO:0009056 catabolic process; GO:0009058 biosynthetic process; GO:0009063 cellular…	GO:0005622 intracellular; GO:0005623 cell; GO:0005737 cytoplasm; GO:0005739 mitochondrion; GO:0005759 mitochondrial matrix; GO:0031974 membrane-enclosed lumen; GO:0043226 organelle; GO:0043227 membrane-bounded organelle; GO:0043229 intracellular organelle; GO:0043231 intracellular membrane-bounded organelle; GO:0043233 organelle lumen; GO:0044422 organelle part; GO:0044424 intracellular part; GO:…	GO:0003824 catalytic activity; GO:0005488 binding; GO:0005515 protein binding; GO:0008700 4-hydroxy-2-oxoglutarate aldolase activity; GO:0016829 lyase activity; GO:0016830 carbon-carbon lyase activity; GO:0016832 aldehyde-lyase activity; GO:0016833 oxo-acid-lyase activity; GO:0042802 identical protein binding; GO:0042803 protein homodimerization activity; GO:0046983 protein dimerization activity;	PF00701	Dihydrodipicolinate synthetase family
P15265	Sperm mitochondrial-associated cysteine-rich protein OS=Mus musculus OX=10090 GN=Smcp PE=2 SV=4	Smcp	1.3	0.0107865	Up	14.945	46.2	4	4	7	1.201	1.199	1.074	0.975	0.987	0.979	0.84	0.86	0.972	extracellular				GO:0000003 reproduction; GO:0006928 movement of cell or subcellular component; GO:0007338 single fertilization; GO:0007339 binding of sperm to zona pellucida; GO:0007341 penetration of zona pellucida; GO:0008037 cell recognition; GO:0009566 fertilization; GO:0009987 cellular process; GO:0009988 cell-cell recognition; GO:0019953 sexual reproduction; GO:0022414 reproductive process; GO:0030317 flag…	GO:0005622 intracellular; GO:0005623 cell; GO:0005737 cytoplasm; GO:0005739 mitochondrion; GO:0005740 mitochondrial envelope; GO:0005741 mitochondrial outer membrane; GO:0016020 membrane; GO:0019867 outer membrane; GO:0031090 organelle membrane; GO:0031966 mitochondrial membrane; GO:0031967 organelle envelope; GO:0031968 organelle outer membrane; GO:0031975 envelope; GO:0043226 organelle; GO:0043…
Q5FW60	Major urinary protein 20 OS=Mus musculus OX=10090 GN=Mup20 PE=1 SV=1	Mup20	0.731	0.0164907	Down	20.93	11	2	1	3	0.816	0.954	1.057	0.777	0.727	0.741	1.361	1.259	1.248	extracellular				GO:0001659 temperature homeostasis; GO:0002791 regulation of peptide secretion; GO:0002792 negative regulation of peptide secretion; GO:0003008 system process; GO:0006091 generation of precursor metabolites and energy; GO:0006109 regulation of carbohydrate metabolic process; GO:0006111 regulation of gluconeogenesis; GO:0006112 energy reserve metabolic process; GO:0006355 regulation of transcripti…	GO:0005576 extracellular region; GO:0005615 extracellular space; GO:0005622 intracellular; GO:0005623 cell; GO:0005634 nucleus; GO:0005737 cytoplasm; GO:0005829 cytosol; GO:0043226 organelle; GO:0043227 membrane-bounded organelle; GO:0043229 intracellular organelle; GO:0043231 intracellular membrane-bounded organelle; GO:0044421 extracellular region part; GO:0044424 intracellular part; GO:0044444…	GO:0000772 mating pheromone activity; GO:0003824 catalytic activity; GO:0004672 protein kinase activity; GO:0004713 protein tyrosine kinase activity; GO:0004714 transmembrane receptor protein tyrosine kinase activity; GO:0004888 transmembrane signaling receptor activity; GO:0005009 insulin-activated receptor activity; GO:0005102 receptor binding; GO:0005186 pheromone activity; GO:0005488 binding;…	PF00061	Lipocalin / cytosolic fatty-acid binding protein family
O88824	Protein JTB OS=Mus musculus OX=10090 GN=Jtb PE=1 SV=1	Jtb	0.804	1.33674e-05	Down	16.329	8.9	1	1	1	0.885	0.886	0.877	0.96	1.093	0.983	1.108	1.081	1.105	extracellular				GO:0000278 mitotic cell cycle; GO:0000281 mitotic cytokinesis; GO:0000910 cytokinesis; GO:0001932 regulation of protein phosphorylation; GO:0001934 positive regulation of protein phosphorylation; GO:0006915 apoptotic process; GO:0006996 organelle organization; GO:0007005 mitochondrion organization; GO:0007049 cell cycle; GO:0008219 cell death; GO:0008637 apoptotic mitochondrial changes; GO:000989…	GO:0005622 intracellular; GO:0005623 cell; GO:0005737 cytoplasm; GO:0005739 mitochondrion; GO:0005815 microtubule organizing center; GO:0005819 spindle; GO:0005856 cytoskeleton; GO:0005886 plasma membrane; GO:0005887 integral component of plasma membrane; GO:0015630 microtubule cytoskeleton; GO:0016020 membrane; GO:0016021 integral component of membrane; GO:0030496 midbody; GO:0031224 intrinsic c…	GO:0005488 binding; GO:0005515 protein binding; GO:0019899 enzyme binding; GO:0019900 kinase binding; GO:0019901 protein kinase binding;			S	KOG4084	Transmembrane protein
P01843	Ig lambda-1 chain C region OS=Mus musculus OX=10090 PE=1 SV=1	--	1.235	0.0306337	Up	11.575	34.3	2	2	2	1.088	1.09	1.102	1.078	1.042	1.014	0.802	1	0.854	extracellular	K06554	IGLL1, IGLL, CD179b; immunoglobulin lambda-like polypeptide 1	map05340 Primary immunodeficiency	GO:0002250 adaptive immune response; GO:0002252 immune effector process; GO:0002253 activation of immune response; GO:0002376 immune system process; GO:0002429 immune response-activating cell surface receptor signaling pathway; GO:0002443 leukocyte mediated immunity; GO:0002449 lymphocyte mediated immunity; GO:0002455 humoral immune response mediated by circulating immunoglobulin; GO:0002460 adap…	GO:0005576 extracellular region; GO:0005615 extracellular space; GO:0005623 cell; GO:0005886 plasma membrane; GO:0009897 external side of plasma membrane; GO:0009986 cell surface; GO:0016020 membrane; GO:0019814 immunoglobulin complex; GO:0032991 macromolecular complex; GO:0042571 immunoglobulin complex, circulating; GO:0044421 extracellular region part; GO:0044425 membrane part; GO:0044459 plasm…	GO:0003823 antigen binding; GO:0005102 receptor binding; GO:0005488 binding; GO:0005515 protein binding; GO:0034987 immunoglobulin receptor binding;	PF07654	Immunoglobulin C1-set domain
Q9CPU0	Lactoylglutathione lyase OS=Mus musculus OX=10090 GN=Glo1 PE=1 SV=3	Glo1	1.333	2.94531e-05	Up	20.809	26.6	6	6	10	1.208	1.184	1.192	0.938	0.937	0.899	0.882	0.918	0.889	cytoplasm	K01759	GLO1, gloA; lactoylglutathione lyase [EC:4.4.1.5]	map00620 Pyruvate metabolism; map01100 Metabolic pathways	GO:0002376 immune system process; GO:0002520 immune system development; GO:0002521 leukocyte differentiation; GO:0002573 myeloid leukocyte differentiation; GO:0005975 carbohydrate metabolic process; GO:0006081 cellular aldehyde metabolic process; GO:0006082 organic acid metabolic process; GO:0006089 lactate metabolic process; GO:0006090 pyruvate metabolic process; GO:0006355 regulation of transcr…	GO:0005622 intracellular; GO:0005623 cell; GO:0005634 nucleus; GO:0005737 cytoplasm; GO:0005829 cytosol; GO:0005886 plasma membrane; GO:0016020 membrane; GO:0043226 organelle; GO:0043227 membrane-bounded organelle; GO:0043229 intracellular organelle; GO:0043231 intracellular membrane-bounded organelle; GO:0044424 intracellular part; GO:0044444 cytoplasmic part; GO:0044464 cell part; GO:0071944 ce…	GO:0003824 catalytic activity; GO:0004462 lactoylglutathione lyase activity; GO:0005488 binding; GO:0008270 zinc ion binding; GO:0016829 lyase activity; GO:0016846 carbon-sulfur lyase activity; GO:0043167 ion binding; GO:0043169 cation binding; GO:0046872 metal ion binding; GO:0046914 transition metal ion binding;	PF00903	Glyoxalase/Bleomycin resistance protein/Dioxygenase superfamily	G	KOG2944	Glyoxalase
Q9D9B4	Leucine-rich melanocyte differentiation-associated protein OS=Mus musculus OX=10090 GN=Lrmda PE=1 SV=1	Lrmda	1.623	0.0408086	Up	25.988	3.5	1	1	1	1.254	1.14	1.183	1.164	1.335	0.862	0.678	0.979	0.547	cytoplasm				GO:0009987 cellular process; GO:0030154 cell differentiation; GO:0030318 melanocyte differentiation; GO:0032502 developmental process; GO:0043473 pigmentation; GO:0048066 developmental pigmentation; GO:0048869 cellular developmental process; GO:0050931 pigment cell differentiation;					A	KOG1644	U2-associated snRNP A' protein
Q9Z2D3	Gasdermin-E OS=Mus musculus OX=10090 GN=Gsdme PE=1 SV=1	Gsdme	0.782	0.0110061	Down	56.63	1.8	1	1	1	0.811	0.877	0.939	0.814	1.025	1.11	1.077	1.082	1.199	cytoplasm	K22146	DFNA5; non-syndromic hearing impairment protein 5		GO:0001932 regulation of protein phosphorylation; GO:0001934 positive regulation of protein phosphorylation; GO:0003008 system process; GO:0007275 multicellular organism development; GO:0007399 nervous system development; GO:0007423 sensory organ development; GO:0007600 sensory perception; GO:0007605 sensory perception of sound; GO:0008219 cell death; GO:0008285 negative regulation of cell prolif…	GO:0005622 intracellular; GO:0005623 cell; GO:0005737 cytoplasm; GO:0005829 cytosol; GO:0005886 plasma membrane; GO:0016020 membrane; GO:0044424 intracellular part; GO:0044444 cytoplasmic part; GO:0044464 cell part; GO:0071944 cell periphery;	GO:0005488 binding; GO:0005543 phospholipid binding; GO:0005546 phosphatidylinositol-4,5-bisphosphate binding; GO:0008289 lipid binding; GO:0035091 phosphatidylinositol binding; GO:0043167 ion binding; GO:0043168 anion binding; GO:1901611 phosphatidylglycerol binding; GO:1901612 cardiolipin binding; GO:1901981 phosphatidylinositol phosphate binding; GO:1902936 phosphatidylinositol bisphosphate bi…	PF04598	Gasdermin family
P01680	Ig kappa chain V-IV region S107B OS=Mus musculus OX=10090 PE=4 SV=1	--	2.58	0.000237404	Up	13.722	8.5	1	1	1	1.732	1.716	1.398	0.948	0.855	0.777	0.592	0.653	0.633	extracellular							PF07686	Immunoglobulin V-set domain
P21956	Lactadherin OS=Mus musculus OX=10090 GN=Mfge8 PE=1 SV=3	Mfge8	0.789	0.011976	Down	51.24	19.9	7	7	7	0.847	0.756	0.907	1.051	1.032	1.053	1.039	1.054	1.087	extracellular	K17253	MFGE8; lactadherin		GO:0006464 cellular protein modification process; GO:0006807 nitrogen compound metabolic process; GO:0006810 transport; GO:0006897 endocytosis; GO:0006909 phagocytosis; GO:0006910 phagocytosis, recognition; GO:0006911 phagocytosis, engulfment; GO:0008037 cell recognition; GO:0008152 metabolic process; GO:0008284 positive regulation of cell proliferation; GO:0009987 cellular process; GO:0010324 me…	GO:0005576 extracellular region; GO:0005615 extracellular space; GO:0005622 intracellular; GO:0005623 cell; GO:0005737 cytoplasm; GO:0005783 endoplasmic reticulum; GO:0005788 endoplasmic reticulum lumen; GO:0005886 plasma membrane; GO:0009897 external side of plasma membrane; GO:0009986 cell surface; GO:0012505 endomembrane system; GO:0016020 membrane; GO:0019897 extrinsic component of plasma mem…	GO:0001786 phosphatidylserine binding; GO:0005102 receptor binding; GO:0005178 integrin binding; GO:0005488 binding; GO:0005515 protein binding; GO:0005543 phospholipid binding; GO:0008289 lipid binding; GO:0008429 phosphatidylethanolamine binding; GO:0043167 ion binding; GO:0043168 anion binding; GO:0044877 macromolecular complex binding; GO:0050839 cell adhesion molecule binding; GO:0072341 mod…	PF00008; PF00754	EGF-like domain; F5/8 type C domain
P04939	Major urinary protein 3 OS=Mus musculus OX=10090 GN=Mup3 PE=1 SV=1	Mup3	0.769	0.0217043	Down	21.464	4.9	1	1	1	0.898	0.921	1.094	0.82	0.636	0.804	1.234	1.197	1.356	extracellular				GO:0001659 temperature homeostasis; GO:0002791 regulation of peptide secretion; GO:0002792 negative regulation of peptide secretion; GO:0003008 system process; GO:0006091 generation of precursor metabolites and energy; GO:0006109 regulation of carbohydrate metabolic process; GO:0006111 regulation of gluconeogenesis; GO:0006112 energy reserve metabolic process; GO:0006355 regulation of transcripti…	GO:0005576 extracellular region; GO:0005615 extracellular space; GO:0005622 intracellular; GO:0005623 cell; GO:0005634 nucleus; GO:0005737 cytoplasm; GO:0005829 cytosol; GO:0043226 organelle; GO:0043227 membrane-bounded organelle; GO:0043229 intracellular organelle; GO:0043231 intracellular membrane-bounded organelle; GO:0044421 extracellular region part; GO:0044424 intracellular part; GO:0044444…	GO:0000772 mating pheromone activity; GO:0003824 catalytic activity; GO:0004672 protein kinase activity; GO:0004713 protein tyrosine kinase activity; GO:0004714 transmembrane receptor protein tyrosine kinase activity; GO:0004888 transmembrane signaling receptor activity; GO:0005009 insulin-activated receptor activity; GO:0005102 receptor binding; GO:0005186 pheromone activity; GO:0005488 binding;…	PF00061	Lipocalin / cytosolic fatty-acid binding protein family
P07310	Creatine kinase M-type OS=Mus musculus OX=10090 GN=Ckm PE=1 SV=1	Ckm	0.73	0.028301	Down	43.044	4.5	2	1	5	0.855	0.765	1.04	0.905	0.825	0.918	1.243	1.264	1.136	cytoplasm	K00933	E2.7.3.2; creatine kinase [EC:2.7.3.2]	map00330 Arginine and proline metabolism; map01100 Metabolic pathways	GO:0006082 organic acid metabolic process; GO:0006520 cellular amino acid metabolic process; GO:0006575 cellular modified amino acid metabolic process; GO:0006599 phosphagen metabolic process; GO:0006600 creatine metabolic process; GO:0006603 phosphocreatine metabolic process; GO:0006793 phosphorus metabolic process; GO:0006796 phosphate-containing compound metabolic process; GO:0006807 nitrogen …	GO:0005576 extracellular region; GO:0005615 extracellular space; GO:0005622 intracellular; GO:0005623 cell; GO:0005737 cytoplasm; GO:0005829 cytosol; GO:0044421 extracellular region part; GO:0044424 intracellular part; GO:0044444 cytoplasmic part; GO:0044464 cell part;	GO:0003824 catalytic activity; GO:0004111 creatine kinase activity; GO:0016301 kinase activity; GO:0016740 transferase activity; GO:0016772 transferase activity, transferring phosphorus-containing groups; GO:0016775 phosphotransferase activity, nitrogenous group as acceptor;	PF02807; PF00217	ATP:guanido phosphotransferase, N-terminal domain; ATP:guanido phosphotransferase, C-terminal catalytic domain	C	KOG3581	Creatine kinases
A6H5Y3	Methionine synthase OS=Mus musculus OX=10090 GN=Mtr PE=1 SV=1	Mtr	0.785	0.00114572	Down	139.07	10.3	13	13	14	0.842	0.826	0.902	1.028	1.034	1.027	1.093	1.068	1.112	cytoplasm	K00548	metH, MTR; 5-methyltetrahydrofolate--homocysteine methyltransferase [EC:2.1.1.13]	map00270 Cysteine and methionine metabolism; map00450 Selenocompound metabolism; map00670 One carbon pool by folate; map01100 Metabolic pathways; map01230 Biosynthesis of amino acids	GO:0000096 sulfur amino acid metabolic process; GO:0000097 sulfur amino acid biosynthetic process; GO:0000302 response to reactive oxygen species; GO:0001101 response to acid chemical; GO:0006082 organic acid metabolic process; GO:0006464 cellular protein modification process; GO:0006479 protein methylation; GO:0006520 cellular amino acid metabolic process; GO:0006555 methionine metabolic process…	GO:0005622 intracellular; GO:0005623 cell; GO:0005737 cytoplasm; GO:0005829 cytosol; GO:0044424 intracellular part; GO:0044444 cytoplasmic part; GO:0044464 cell part;	GO:0003824 catalytic activity; GO:0005488 binding; GO:0005542 folic acid binding; GO:0008144 drug binding; GO:0008168 methyltransferase activity; GO:0008172 S-methyltransferase activity; GO:0008705 methionine synthase activity; GO:0016597 amino acid binding; GO:0016740 transferase activity; GO:0016741 transferase activity, transferring one-carbon groups; GO:0019842 vitamin binding; GO:0031406 car…	PF00809; PF02607; PF02310; PF02965	Pterin binding enzyme; B12 binding domain; B12 binding domain; Vitamin B12 dependent methionine synthase, activation domain	H	KOG1579	Homocysteine S-methyltransferase
P01660	Ig kappa chain V-III region PC 3741/TEPC 111 OS=Mus musculus OX=10090 PE=1 SV=1	--	3.682	5.39649e-06	Up	12.099	9.9	1	1	1	1.834	1.937	1.704	0.77	0.822	0.784	0.51	0.484	0.493	extracellular	K23425	SERPINB1; leukocyte elastase inhibitor					PF07686	Immunoglobulin V-set domain
P05532	Mast/stem cell growth factor receptor Kit OS=Mus musculus OX=10090 GN=Kit PE=1 SV=3	Kit	1.462	0.00973905	Up	109.34	0.8	1	1	1	1.278	1.284	1.062	1.086	1.01	0.954	0.915	0.785	0.778	endoplasmic reticulum	K05091	KIT, SCFR, CD117; proto-oncogene tyrosine-protein kinase Kit [EC:2.7.10.1]	map04010 MAPK signaling pathway; map04014 Ras signaling pathway; map04015 Rap1 signaling pathway; map04072 Phospholipase D signaling pathway; map04151 PI3K-Akt signaling pathway; map04640 Hematopoietic cell lineage; map04916 Melanogenesis; map05200 Pathways in cancer; map05221 Acute myeloid leukemia; map05224 Breast cancer; map05230 Central carbon metabolism in cancer	GO:0000003 reproduction; GO:0000165 MAPK cascade; GO:0000187 activation of MAPK activity; GO:0001501 skeletal system development; GO:0001541 ovarian follicle development; GO:0001667 ameboidal-type cell migration; GO:0001775 cell activation; GO:0001816 cytokine production; GO:0001932 regulation of protein phosphorylation; GO:0001934 positive regulation of protein phosphorylation; GO:0002244 hemato…	GO:0001669 acrosomal vesicle; GO:0005576 extracellular region; GO:0005615 extracellular space; GO:0005622 intracellular; GO:0005623 cell; GO:0005737 cytoplasm; GO:0005886 plasma membrane; GO:0005911 cell-cell junction; GO:0009897 external side of plasma membrane; GO:0009898 cytoplasmic side of plasma membrane; GO:0009986 cell surface; GO:0012505 endomembrane system; GO:0016020 membrane; GO:003005…	GO:0002020 protease binding; GO:0003824 catalytic activity; GO:0004672 protein kinase activity; GO:0004713 protein tyrosine kinase activity; GO:0004714 transmembrane receptor protein tyrosine kinase activity; GO:0004888 transmembrane signaling receptor activity; GO:0005020 stem cell factor receptor activity; GO:0005085 guanyl-nucleotide exchange factor activity; GO:0005088 Ras guanyl-nucleotide e…	PF00047; PF07714	Immunoglobulin domain; Protein tyrosine kinase	T	KOG0200	Fibroblast/platelet-derived growth factor receptor and related receptor tyrosine kinases
Q99J21	Mucolipin-1 OS=Mus musculus OX=10090 GN=Mcoln1 PE=1 SV=1	Mcoln1	1.281	0.010876	Up	65.505	1.2	1	1	1	1.252	1.172	1.106	1.084	0.912	0.842	0.845	0.971	0.94	plasma membrane	K04992	MCOLN1, TRPML1; mucolipin 1	map04142 Lysosome	GO:0000041 transition metal ion transport; GO:0006810 transport; GO:0006811 ion transport; GO:0006812 cation transport; GO:0006816 calcium ion transport; GO:0006826 iron ion transport; GO:0006873 cellular ion homeostasis; GO:0006874 cellular calcium ion homeostasis; GO:0006875 cellular metal ion homeostasis; GO:0006914 autophagy; GO:0007154 cell communication; GO:0007165 signal transduction; GO:0…	GO:0000323 lytic vacuole; GO:0005622 intracellular; GO:0005623 cell; GO:0005737 cytoplasm; GO:0005764 lysosome; GO:0005765 lysosomal membrane; GO:0005768 endosome; GO:0005770 late endosome; GO:0005773 vacuole; GO:0005774 vacuolar membrane; GO:0005829 cytosol; GO:0005886 plasma membrane; GO:0005887 integral component of plasma membrane; GO:0010008 endosome membrane; GO:0012505 endomembrane system;…	GO:0005215 transporter activity; GO:0005216 ion channel activity; GO:0005217 intracellular ligand-gated ion channel activity; GO:0005261 cation channel activity; GO:0005262 calcium channel activity; GO:0005381 iron ion transmembrane transporter activity; GO:0008324 cation transmembrane transporter activity; GO:0015075 ion transmembrane transporter activity; GO:0015085 calcium ion transmembrane tr…			P	KOG3733	Mucolipidin and related proteins (TRML subfamily of transient receptor potential proteins)
Q61070	Etoposide-induced protein 2.4 OS=Mus musculus OX=10090 GN=Ei24 PE=1 SV=3	Ei24	1.24	0.00374638	Up	38.932	4.4	2	2	2	1.167	1.128	1.108	0.996	0.935	1.011	0.904	0.971	0.87	plasma membrane	K10134	EI24; etoposide-induced 2.4 mRNA	map04115 p53 signaling pathway	GO:0001558 regulation of cell growth; GO:0003008 system process; GO:0006914 autophagy; GO:0006915 apoptotic process; GO:0006950 response to stress; GO:0006974 cellular response to DNA damage stimulus; GO:0007154 cell communication; GO:0007165 signal transduction; GO:0008152 metabolic process; GO:0008219 cell death; GO:0008630 intrinsic apoptotic signaling pathway in response to DNA damage; GO:000…	GO:0005622 intracellular; GO:0005623 cell; GO:0005737 cytoplasm; GO:0005783 endoplasmic reticulum; GO:0005794 Golgi apparatus; GO:0005829 cytosol; GO:0012505 endomembrane system; GO:0043226 organelle; GO:0043227 membrane-bounded organelle; GO:0043229 intracellular organelle; GO:0043231 intracellular membrane-bounded organelle; GO:0044424 intracellular part; GO:0044444 cytoplasmic part; GO:0044464…				TV	KOG3966	p53-mediated apoptosis protein EI24/PIG8
P0DOV1	Interferon-activable protein 205-B OS=Mus musculus OX=10090 GN=Mnda PE=1 SV=1	Mnda	0.684	0.0291155	Down	46.977	9.6	4	1	4	0.628	0.687	0.915	1.08	1.197	1.127	1.035	1.074	1.149	nucleus	K20914	IFI16; gamma-interferon-inducible protein 16	map04621 NOD-like receptor signaling pathway	GO:0000122 negative regulation of transcription from RNA polymerase II promoter; GO:0001558 regulation of cell growth; GO:0001817 regulation of cytokine production; GO:0001819 positive regulation of cytokine production; GO:0002218 activation of innate immune response; GO:0002252 immune effector process; GO:0002253 activation of immune response; GO:0002376 immune system process; GO:0002520 immune …	GO:0005622 intracellular; GO:0005623 cell; GO:0005634 nucleus; GO:0005654 nucleoplasm; GO:0005730 nucleolus; GO:0005737 cytoplasm; GO:0005829 cytosol; GO:0016234 inclusion body; GO:0016604 nuclear body; GO:0016607 nuclear speck; GO:0031974 membrane-enclosed lumen; GO:0031981 nuclear lumen; GO:0032991 macromolecular complex; GO:0034399 nuclear periphery; GO:0042405 nuclear inclusion body; GO:00432…	GO:0000976 transcription regulatory region sequence-specific DNA binding; GO:0000977 RNA polymerase II regulatory region sequence-specific DNA binding; GO:0000978 RNA polymerase II core promoter proximal region sequence-specific DNA binding; GO:0000981 RNA polymerase II transcription factor activity, sequence-specific DNA binding; GO:0000982 transcription factor activity, RNA polymerase II core p…	PF02758	PAAD/DAPIN/Pyrin domain
P06330	Ig heavy chain V region AC38 205.12 OS=Mus musculus OX=10090 PE=1 SV=1	--	2.051	0.00273598	Up	12.934	45.8	4	3	8	1.452	1.404	1.344	0.901	0.858	0.772	0.545	0.73	0.773	cytoplasm	K06856	IGH; immunoglobulin heavy chain	map04020 Calcium signaling pathway; map04064 NF-kappa B signaling pathway; map04072 Phospholipase D signaling pathway; map04145 Phagosome; map04151 PI3K-Akt signaling pathway; map04640 Hematopoietic cell lineage; map04650 Natural killer cell mediated cytotoxicity; map04662 B cell receptor signaling pathway; map04664 Fc epsilon RI signaling pathway; map04666 Fc gamma R-mediated phagocytosis; map04…				PF07686	Immunoglobulin V-set domain
Q9Z0N1	Eukaryotic translation initiation factor 2 subunit 3, X-linked OS=Mus musculus OX=10090 GN=Eif2s3x PE=1 SV=2	Eif2s3x	0.802	0.0014715	Down	51.065	33.9	15	4	18	0.893	0.909	0.931	0.958	0.988	0.94	1.184	1.084	1.138	cytoplasm	K03242	EIF2S3; translation initiation factor 2 subunit 3	map03013 RNA transport	GO:0006412 translation; GO:0006413 translational initiation; GO:0006518 peptide metabolic process; GO:0006807 nitrogen compound metabolic process; GO:0008152 metabolic process; GO:0009058 biosynthetic process; GO:0009059 macromolecule biosynthetic process; GO:0009987 cellular process; GO:0010467 gene expression; GO:0019538 protein metabolic process; GO:0034641 cellular nitrogen compound metabolic…	GO:0005622 intracellular; GO:0005623 cell; GO:0005737 cytoplasm; GO:0005850 eukaryotic translation initiation factor 2 complex; GO:0032991 macromolecular complex; GO:0044424 intracellular part; GO:0044444 cytoplasmic part; GO:0044464 cell part;	GO:0003676 nucleic acid binding; GO:0003723 RNA binding; GO:0003743 translation initiation factor activity; GO:0005488 binding; GO:0008135 translation factor activity, RNA binding; GO:0097159 organic cyclic compound binding; GO:1901363 heterocyclic compound binding;	PF00009; PF03144; PF09173	Elongation factor Tu GTP binding domain; Elongation factor Tu domain 2; Initiation factor eIF2 gamma, C terminal	J	KOG0466	Translation initiation factor 2, gamma subunit (eIF-2gamma; GTPase)
Q8CDK2	Cytosolic carboxypeptidase 2 OS=Mus musculus OX=10090 GN=Agbl2 PE=1 SV=1	Agbl2	1.456	0.00273886	Up	99.214	1.2	1	1	1	1.229	1.196	1.295	0.983	0.848	1.005	0.817	0.942	0.796	nucleus	K23437	AGBL2_3, CCP2_3; cytosolic carboxypeptidase protein 2/3 [EC:3.4.17.-]		GO:0006464 cellular protein modification process; GO:0006508 proteolysis; GO:0006807 nitrogen compound metabolic process; GO:0008152 metabolic process; GO:0009987 cellular process; GO:0018193 peptidyl-amino acid modification; GO:0018200 peptidyl-glutamic acid modification; GO:0019538 protein metabolic process; GO:0035608 protein deglutamylation; GO:0035610 protein side chain deglutamylation; GO:0…	GO:0005622 intracellular; GO:0005623 cell; GO:0005737 cytoplasm; GO:0005814 centriole; GO:0005815 microtubule organizing center; GO:0005829 cytosol; GO:0005856 cytoskeleton; GO:0005929 cilium; GO:0015630 microtubule cytoskeleton; GO:0036064 ciliary basal body; GO:0042995 cell projection; GO:0043226 organelle; GO:0043228 non-membrane-bounded organelle; GO:0043229 intracellular organelle; GO:004323…	GO:0003824 catalytic activity; GO:0004180 carboxypeptidase activity; GO:0004181 metallocarboxypeptidase activity; GO:0008233 peptidase activity; GO:0008235 metalloexopeptidase activity; GO:0008237 metallopeptidase activity; GO:0008238 exopeptidase activity; GO:0016787 hydrolase activity; GO:0070011 peptidase activity, acting on L-amino acid peptides;	PF00246	Zinc carboxypeptidase	E	KOG3641	Zinc carboxypeptidase
O08677	Kininogen-1 OS=Mus musculus OX=10090 GN=Kng1 PE=1 SV=1	Kng1	1.204	0.00269572	Up	73.101	12.9	9	9	17	1.011	1.041	1.094	1.063	1.065	1.1	0.878	0.891	0.845	extracellular	K03898	KNG, BK; kininogen	map04022 cGMP-PKG signaling pathway; map04071 Sphingolipid signaling pathway; map04080 Neuroactive ligand-receptor interaction; map04610 Complement and coagulation cascades; map04750 Inflammatory mediator regulation of TRP channels; map04810 Regulation of actin cytoskeleton; map05142 Chagas disease (American trypanosomiasis); map05143 African trypanosomiasis; map05200 Pathways in cancer	GO:0001906 cell killing; GO:0001932 regulation of protein phosphorylation; GO:0001933 negative regulation of protein phosphorylation; GO:0001934 positive regulation of protein phosphorylation; GO:0001936 regulation of endothelial cell proliferation; GO:0001938 positive regulation of endothelial cell proliferation; GO:0002254 kinin cascade; GO:0002353 plasma kallikrein-kinin cascade; GO:0002376 im…	GO:0005576 extracellular region; GO:0005615 extracellular space; GO:0005622 intracellular; GO:0005623 cell; GO:0005737 cytoplasm; GO:0005783 endoplasmic reticulum; GO:0005788 endoplasmic reticulum lumen; GO:0005886 plasma membrane; GO:0012505 endomembrane system; GO:0016020 membrane; GO:0030141 secretory granule; GO:0031091 platelet alpha granule; GO:0031093 platelet alpha granule lumen; GO:00314…	GO:0002020 protease binding; GO:0004857 enzyme inhibitor activity; GO:0004866 endopeptidase inhibitor activity; GO:0004869 cysteine-type endopeptidase inhibitor activity; GO:0005102 receptor binding; GO:0005488 binding; GO:0005515 protein binding; GO:0005539 glycosaminoglycan binding; GO:0008201 heparin binding; GO:0008270 zinc ion binding; GO:0019899 enzyme binding; GO:0030234 enzyme regulator a…	PF00031	Cystatin domain
P03976	Ig kappa chain V-II region 17S29.1 OS=Mus musculus OX=10090 PE=1 SV=1	--	1.433	0.00020206	Up	12.39	11.5	1	1	1	1.225	1.211	1.184	1.008	1.032	0.933	0.884	0.832	0.81	mitochondria	K23425	SERPINB1; leukocyte elastase inhibitor					PF07686	Immunoglobulin V-set domain
P54320	Elastin OS=Mus musculus OX=10090 GN=Eln PE=1 SV=2	Eln	0.753	0.00179296	Down	71.937	3.5	2	2	2	0.875	0.799	0.886	1.058	0.964	0.994	1.1	1.122	1.179	extracellular	K14211	ELN; elastin	map04974 Protein digestion and absorption
P01895	H-2 class I histocompatibility antigen, alpha chain (Fragment) OS=Mus musculus OX=10090 GN=H2-D1 PE=1 SV=1	H2-D1	1.634	0.00107473	Up	33.85	9.7	3	1	3	1.285	1.364	1.329	0.961	0.888	0.874	0.737	0.803	0.894	cytoplasm	K06751	MHC1; MHC class I antigen	map04144 Endocytosis; map04145 Phagosome; map04218 Cellular senescence; map04514 Cell adhesion molecules (CAMs); map04612 Antigen processing and presentation; map04940 Type I diabetes mellitus; map05163 Human cytomegalovirus infection; map05165 Human papillomavirus infection; map05166 Human T-cell leukemia virus 1 infection; map05167 Kaposi sarcoma-associated herpesvirus infection; map05168 Herpe…	GO:0000003 reproduction; GO:0001910 regulation of leukocyte mediated cytotoxicity; GO:0001912 positive regulation of leukocyte mediated cytotoxicity; GO:0001914 regulation of T cell mediated cytotoxicity; GO:0001916 positive regulation of T cell mediated cytotoxicity; GO:0002376 immune system process; GO:0002474 antigen processing and presentation of peptide antigen via MHC class I; GO:0002478 an…	GO:0005576 extracellular region; GO:0005615 extracellular space; GO:0005622 intracellular; GO:0005623 cell; GO:0005737 cytoplasm; GO:0005783 endoplasmic reticulum; GO:0005789 endoplasmic reticulum membrane; GO:0005794 Golgi apparatus; GO:0005795 Golgi stack; GO:0005797 Golgi medial cisterna; GO:0005886 plasma membrane; GO:0009897 external side of plasma membrane; GO:0009986 cell surface; GO:00125…	GO:0003823 antigen binding; GO:0005102 receptor binding; GO:0005488 binding; GO:0005515 protein binding; GO:0030881 beta-2-microglobulin binding; GO:0033218 amide binding; GO:0042277 peptide binding; GO:0042605 peptide antigen binding; GO:0042608 T cell receptor binding; GO:0044877 macromolecular complex binding; GO:0046977 TAP binding; GO:0046982 protein heterodimerization activity; GO:0046983 p…	PF00129; PF07654	Class I Histocompatibility antigen, domains alpha 1 and 2; Immunoglobulin C1-set domain
P01633	Ig kappa chain V19-17 OS=Mus musculus OX=10090 GN=Igk-V19-17 PE=1 SV=1	Igk-V19-17	2.541	2.50088e-05	Up	16.433	6	1	1	2	1.728	1.553	1.53	0.888	0.88	0.816	0.635	0.61	0.648	extracellular							PF07686	Immunoglobulin V-set domain
P08101	Low affinity immunoglobulin gamma Fc region receptor II OS=Mus musculus OX=10090 GN=Fcgr2 PE=1 SV=2	Fcgr2	1.372	0.00122187	Up	36.695	3.9	1	1	2	1.191	1.233	1.103	1.085	1.008	0.924	0.825	0.884	0.862	extracellular	K12560	FCGR2B, CD32; low affinity immunoglobulin gamma Fc receptor II-b	map04145 Phagosome; map04380 Osteoclast differentiation; map04662 B cell receptor signaling pathway; map04666 Fc gamma R-mediated phagocytosis; map05150 Staphylococcus aureus infection; map05152 Tuberculosis; map05162 Measles	GO:0001775 cell activation; GO:0001796 regulation of type IIa hypersensitivity; GO:0001797 negative regulation of type IIa hypersensitivity; GO:0001810 regulation of type I hypersensitivity; GO:0001811 negative regulation of type I hypersensitivity; GO:0001813 regulation of antibody-dependent cellular cytotoxicity; GO:0001814 negative regulation of antibody-dependent cellular cytotoxicity; GO:000…	GO:0005576 extracellular region; GO:0005622 intracellular; GO:0005623 cell; GO:0005737 cytoplasm; GO:0005768 endosome; GO:0005856 cytoskeleton; GO:0005886 plasma membrane; GO:0005887 integral component of plasma membrane; GO:0009897 external side of plasma membrane; GO:0009986 cell surface; GO:0012505 endomembrane system; GO:0016020 membrane; GO:0016021 integral component of membrane; GO:0030425 …	GO:0001540 beta-amyloid binding; GO:0004888 transmembrane signaling receptor activity; GO:0005488 binding; GO:0019763 immunoglobulin receptor activity; GO:0019770 IgG receptor activity; GO:0019772 low-affinity IgG receptor activity; GO:0019864 IgG binding; GO:0019865 immunoglobulin binding; GO:0033218 amide binding; GO:0038023 signaling receptor activity; GO:0042277 peptide binding; GO:0044877 ma…	PF13895	Immunoglobulin domain
Q9DBT4	Ectonucleoside triphosphate diphosphohydrolase 4 OS=Mus musculus OX=10090 GN=Entpd4 PE=1 SV=1	Entpd4	1.458	4.27584e-06	Up	69.745	8.2	5	5	5	1.212	1.175	1.174	1.003	1.029	1.055	0.809	0.818	0.815	plasma membrane	K12305	ENTPD4, LALP70; ectonucleoside triphosphate diphosphohydrolase 4 [EC:3.6.1.6]	map00230 Purine metabolism; map00240 Pyrimidine metabolism; map01100 Metabolic pathways; map04142 Lysosome	GO:0006139 nucleobase-containing compound metabolic process; GO:0006213 pyrimidine nucleoside metabolic process; GO:0006220 pyrimidine nucleotide metabolic process; GO:0006244 pyrimidine nucleotide catabolic process; GO:0006256 UDP catabolic process; GO:0006725 cellular aromatic compound metabolic process; GO:0006753 nucleoside phosphate metabolic process; GO:0006793 phosphorus metabolic process;…	GO:0000139 Golgi membrane; GO:0000421 autophagosome membrane; GO:0005622 intracellular; GO:0005623 cell; GO:0005737 cytoplasm; GO:0005773 vacuole; GO:0005774 vacuolar membrane; GO:0005776 autophagosome; GO:0005794 Golgi apparatus; GO:0012505 endomembrane system; GO:0016020 membrane; GO:0016021 integral component of membrane; GO:0030173 integral component of Golgi membrane; GO:0031090 organelle me…	GO:0003824 catalytic activity; GO:0016462 pyrophosphatase activity; GO:0016787 hydrolase activity; GO:0016817 hydrolase activity, acting on acid anhydrides; GO:0016818 hydrolase activity, acting on acid anhydrides, in phosphorus-containing anhydrides; GO:0017110 nucleoside-diphosphatase activity; GO:0017111 nucleoside-triphosphatase activity; GO:0045134 uridine-diphosphatase activity;			F	KOG1386	Nucleoside phosphatase
Q9CR58	Kidney mitochondrial carrier protein 1 OS=Mus musculus OX=10090 GN=Slc25a30 PE=1 SV=1	Slc25a30	0.824	0.00198232	Down	32.281	5.8	2	1	2	0.928	0.865	0.901	1.045	1.012	0.977	1.058	1.124	1.086	cytoplasm	K15106	SLC25A14_30; solute carrier family 25 (mitochondrial carrier), member 14/30		GO:0006810 transport; GO:0006839 mitochondrial transport; GO:0051179 localization; GO:0051234 establishment of localization; GO:0055085 transmembrane transport;	GO:0005622 intracellular; GO:0005623 cell; GO:0005737 cytoplasm; GO:0005739 mitochondrion; GO:0005740 mitochondrial envelope; GO:0005743 mitochondrial inner membrane; GO:0016020 membrane; GO:0016021 integral component of membrane; GO:0019866 organelle inner membrane; GO:0031090 organelle membrane; GO:0031224 intrinsic component of membrane; GO:0031966 mitochondrial membrane; GO:0031967 organelle …	GO:0005215 transporter activity; GO:0022857 transmembrane transporter activity;			C	KOG0759	Mitochondrial oxoglutarate/malate carrier proteins
P01027	Complement C3 OS=Mus musculus OX=10090 GN=C3 PE=1 SV=3	C3	1.29	1.09573e-05	Up	186.48	31	46	46	78	1.094	1.085	1.104	1.035	1.084	1.066	0.846	0.861	0.838	extracellular	K03990	C3; complement component 3	map04080 Neuroactive ligand-receptor interaction; map04145 Phagosome; map04610 Complement and coagulation cascades; map05131 Shigellosis; map05133 Pertussis; map05134 Legionellosis; map05140 Leishmaniasis; map05142 Chagas disease (American trypanosomiasis); map05150 Staphylococcus aureus infection; map05152 Tuberculosis; map05167 Kaposi sarcoma-associated herpesvirus infection; map05168 Herpes si…	GO:0001775 cell activation; GO:0001796 regulation of type IIa hypersensitivity; GO:0001798 positive regulation of type IIa hypersensitivity; GO:0001817 regulation of cytokine production; GO:0001819 positive regulation of cytokine production; GO:0001932 regulation of protein phosphorylation; GO:0001934 positive regulation of protein phosphorylation; GO:0001969 regulation of activation of membrane …	GO:0000323 lytic vacuole; GO:0005576 extracellular region; GO:0005615 extracellular space; GO:0005622 intracellular; GO:0005623 cell; GO:0005737 cytoplasm; GO:0005764 lysosome; GO:0005766 primary lysosome; GO:0005773 vacuole; GO:0005775 vacuolar lumen; GO:0005783 endoplasmic reticulum; GO:0005788 endoplasmic reticulum lumen; GO:0005886 plasma membrane; GO:0012505 endomembrane system; GO:0016020 m…	GO:0001664 G-protein coupled receptor binding; GO:0003824 catalytic activity; GO:0004175 endopeptidase activity; GO:0004252 serine-type endopeptidase activity; GO:0005102 receptor binding; GO:0005488 binding; GO:0005515 protein binding; GO:0008233 peptidase activity; GO:0008236 serine-type peptidase activity; GO:0008289 lipid binding; GO:0016787 hydrolase activity; GO:0017171 serine hydrolase act…	PF01835; PF07703; PF01821; PF07678; PF07677; PF01759	MG2 domain; Alpha-2-macroglobulin family N-terminal region; Anaphylotoxin-like domain; A-macroglobulin complement component; A-macroglobulin receptor; UNC-6/NTR/C345C module	T	KOG1366	Alpha-macroglobulin
P01747	Ig heavy chain V region 36-65 OS=Mus musculus OX=10090 PE=1 SV=1	--	2.785	0.000574451	Up	13.307	11.7	1	1	2	1.645	1.434	1.58	0.856	1.039	1.02	0.494	0.668	0.511	nucleus	K06856	IGH; immunoglobulin heavy chain	map04020 Calcium signaling pathway; map04064 NF-kappa B signaling pathway; map04072 Phospholipase D signaling pathway; map04145 Phagosome; map04151 PI3K-Akt signaling pathway; map04640 Hematopoietic cell lineage; map04650 Natural killer cell mediated cytotoxicity; map04662 B cell receptor signaling pathway; map04664 Fc epsilon RI signaling pathway; map04666 Fc gamma R-mediated phagocytosis; map04…				PF07686	Immunoglobulin V-set domain
P56393	Cytochrome c oxidase subunit 7B, mitochondrial OS=Mus musculus OX=10090 GN=Cox7b PE=3 SV=1	Cox7b	0.775	0.00238375	Down	9.0113	8.8	1	1	1	0.823	0.917	0.886	0.915	1.072	0.952	1.086	1.148	1.153	mitochondria	K02271	COX7B; cytochrome c oxidase subunit 7b	map00190 Oxidative phosphorylation; map01100 Metabolic pathways; map04260 Cardiac muscle contraction; map04714 Thermogenesis; map04932 Non-alcoholic fatty liver disease (NAFLD); map05010 Alzheimer disease; map05012 Parkinson disease; map05016 Huntington disease	GO:0006091 generation of precursor metabolites and energy; GO:0006810 transport; GO:0006811 ion transport; GO:0006812 cation transport; GO:0007275 multicellular organism development; GO:0007399 nervous system development; GO:0007417 central nervous system development; GO:0008152 metabolic process; GO:0009987 cellular process; GO:0015672 monovalent inorganic cation transport; GO:0022900 electron t…	GO:0005622 intracellular; GO:0005623 cell; GO:0005737 cytoplasm; GO:0005739 mitochondrion; GO:0005740 mitochondrial envelope; GO:0005743 mitochondrial inner membrane; GO:0016020 membrane; GO:0019866 organelle inner membrane; GO:0031090 organelle membrane; GO:0031966 mitochondrial membrane; GO:0031967 organelle envelope; GO:0031975 envelope; GO:0032991 macromolecular complex; GO:0043226 organelle;…	GO:0003824 catalytic activity; GO:0004129 cytochrome-c oxidase activity; GO:0005215 transporter activity; GO:0008324 cation transmembrane transporter activity; GO:0009055 electron carrier activity; GO:0015002 heme-copper terminal oxidase activity; GO:0015075 ion transmembrane transporter activity; GO:0015077 monovalent inorganic cation transmembrane transporter activity; GO:0015078 hydrogen ion t…
Q9QWK4	CD5 antigen-like OS=Mus musculus OX=10090 GN=Cd5l PE=1 SV=3	Cd5l	0.821	0.0204086	Down	38.862	5.7	2	2	2	0.852	0.904	0.964	0.926	1.004	1	1.106	1.029	1.178	extracellular				GO:0006950 response to stress; GO:0006952 defense response; GO:0006968 cellular defense response; GO:0050896 response to stimulus;	GO:0005576 extracellular region; GO:0005615 extracellular space; GO:0044421 extracellular region part;		PF00530	Scavenger receptor cysteine-rich domain
Q8BL95	Cilia- and flagella-associated protein 298 OS=Mus musculus OX=10090 GN=Cfap298 PE=1 SV=1	Cfap298	1.242	0.00417034	Up	33.19	12.8	3	3	3	1.149	1.178	1.104	1.059	1.025	0.895	0.975	0.913	0.874	cytoplasm				GO:0000902 cell morphogenesis; GO:0003352 regulation of cilium movement; GO:0006996 organelle organization; GO:0009653 anatomical structure morphogenesis; GO:0009987 cellular process; GO:0016043 cellular component organization; GO:0022607 cellular component assembly; GO:0030030 cell projection organization; GO:0030031 cell projection assembly; GO:0032502 developmental process; GO:0032879 regulati…	GO:0005622 intracellular; GO:0005623 cell; GO:0005737 cytoplasm; GO:0005829 cytosol; GO:0044424 intracellular part; GO:0044444 cytoplasmic part; GO:0044464 cell part;
Q8VCC2	Liver carboxylesterase 1 OS=Mus musculus OX=10090 GN=Ces1 PE=1 SV=1	Ces1	1.456	0.0207688	Up	62.679	5.3	3	1	6	1.056	1.311	0.951	1.191	1.17	1.136	0.719	0.798	0.762	endoplasmic reticulum	K01044	CES1; carboxylesterase 1 [EC:3.1.1.1]	map00983 Drug metabolism - other enzymes	GO:0006066 alcohol metabolic process; GO:0006082 organic acid metabolic process; GO:0006139 nucleobase-containing compound metabolic process; GO:0006163 purine nucleotide metabolic process; GO:0006629 lipid metabolic process; GO:0006631 fatty acid metabolic process; GO:0006637 acyl-CoA metabolic process; GO:0006638 neutral lipid metabolic process; GO:0006639 acylglycerol metabolic process; GO:000…	GO:0005622 intracellular; GO:0005623 cell; GO:0005737 cytoplasm; GO:0005783 endoplasmic reticulum; GO:0005788 endoplasmic reticulum lumen; GO:0005811 lipid particle; GO:0005829 cytosol; GO:0012505 endomembrane system; GO:0031974 membrane-enclosed lumen; GO:0043226 organelle; GO:0043227 membrane-bounded organelle; GO:0043228 non-membrane-bounded organelle; GO:0043229 intracellular organelle; GO:00…	GO:0003824 catalytic activity; GO:0004771 sterol esterase activity; GO:0004806 triglyceride lipase activity; GO:0016298 lipase activity; GO:0016787 hydrolase activity; GO:0016788 hydrolase activity, acting on ester bonds; GO:0052689 carboxylic ester hydrolase activity;	PF00135	Carboxylesterase family	I	KOG1516	Carboxylesterase and related proteins
Q91WK5	Glycine cleavage system H protein, mitochondrial OS=Mus musculus OX=10090 GN=Gcsh PE=1 SV=2	Gcsh	2.965	9.25849e-06	Up	18.637	12.9	2	2	2	1.784	1.914	1.717	0.66	0.748	0.654	0.584	0.614	0.628	mitochondria	K02437	gcvH, GCSH; glycine cleavage system H protein	map00260 Glycine, serine and threonine metabolism; map00630 Glyoxylate and dicarboxylate metabolism; map01100 Metabolic pathways; map01200 Carbon metabolism	GO:0001505 regulation of neurotransmitter levels; GO:0006082 organic acid metabolic process; GO:0006464 cellular protein modification process; GO:0006520 cellular amino acid metabolic process; GO:0006544 glycine metabolic process; GO:0006546 glycine catabolic process; GO:0006807 nitrogen compound metabolic process; GO:0008152 metabolic process; GO:0009056 catabolic process; GO:0009063 cellular am…	GO:0005622 intracellular; GO:0005623 cell; GO:0005737 cytoplasm; GO:0005739 mitochondrion; GO:0005960 glycine cleavage complex; GO:0032991 macromolecular complex; GO:0043226 organelle; GO:0043227 membrane-bounded organelle; GO:0043229 intracellular organelle; GO:0043231 intracellular membrane-bounded organelle; GO:0044424 intracellular part; GO:0044444 cytoplasmic part; GO:0044464 cell part; GO:1…	GO:0003824 catalytic activity; GO:0004047 aminomethyltransferase activity; GO:0005488 binding; GO:0005515 protein binding; GO:0008168 methyltransferase activity; GO:0016740 transferase activity; GO:0016741 transferase activity, transferring one-carbon groups; GO:0019899 enzyme binding;	PF01597	Glycine cleavage H-protein	E	KOG3373	Glycine cleavage system H protein (lipoate-binding)
Q9NYQ2	Hydroxyacid oxidase 2 OS=Mus musculus OX=10090 GN=Hao2 PE=1 SV=1	Hao2	1.252	0.00427134	Up	38.699	4.2	2	2	3	1.117	1.242	1.129	0.929	0.994	0.944	0.937	0.897	0.953	cytoplasm	K11517	HAO; (S)-2-hydroxy-acid oxidase [EC:1.1.3.15]	map00630 Glyoxylate and dicarboxylate metabolism; map01100 Metabolic pathways; map01200 Carbon metabolism; map04146 Peroxisome	GO:0006082 organic acid metabolic process; GO:0006605 protein targeting; GO:0006625 protein targeting to peroxisome; GO:0006629 lipid metabolic process; GO:0006631 fatty acid metabolic process; GO:0006725 cellular aromatic compound metabolic process; GO:0006810 transport; GO:0006886 intracellular protein transport; GO:0006996 organelle organization; GO:0007031 peroxisome organization; GO:0008104 …	GO:0005622 intracellular; GO:0005623 cell; GO:0005737 cytoplasm; GO:0005777 peroxisome; GO:0005782 peroxisomal matrix; GO:0005829 cytosol; GO:0031907 microbody lumen; GO:0031974 membrane-enclosed lumen; GO:0042579 microbody; GO:0043226 organelle; GO:0043227 membrane-bounded organelle; GO:0043229 intracellular organelle; GO:0043231 intracellular membrane-bounded organelle; GO:0043233 organelle lum…	GO:0000166 nucleotide binding; GO:0003824 catalytic activity; GO:0003973 (S)-2-hydroxy-acid oxidase activity; GO:0005102 receptor binding; GO:0005488 binding; GO:0005515 protein binding; GO:0010181 FMN binding; GO:0016491 oxidoreductase activity; GO:0016614 oxidoreductase activity, acting on CH-OH group of donors; GO:0016899 oxidoreductase activity, acting on the CH-OH group of donors, oxygen as …	PF01070	FMN-dependent dehydrogenase	C	KOG0538	Glycolate oxidase
Q9QZ85	Interferon-inducible GTPase 1 OS=Mus musculus OX=10090 GN=Iigp1 PE=1 SV=2	Iigp1	1.241	0.0241788	Up	47.571	2.2	1	1	1	0.841	0.716	0.867	1.369	1.617	1.642	0.64	0.66	0.654	cytoplasm,nucleus				GO:0001562 response to protozoan; GO:0006950 response to stress; GO:0006952 defense response; GO:0007154 cell communication; GO:0007165 signal transduction; GO:0007166 cell surface receptor signaling pathway; GO:0009605 response to external stimulus; GO:0009607 response to biotic stimulus; GO:0009617 response to bacterium; GO:0009894 regulation of catabolic process; GO:0009987 cellular process; G…	GO:0000139 Golgi membrane; GO:0005576 extracellular region; GO:0005622 intracellular; GO:0005623 cell; GO:0005634 nucleus; GO:0005635 nuclear envelope; GO:0005737 cytoplasm; GO:0005783 endoplasmic reticulum; GO:0005789 endoplasmic reticulum membrane; GO:0005794 Golgi apparatus; GO:0005795 Golgi stack; GO:0012505 endomembrane system; GO:0016020 membrane; GO:0018995 host; GO:0020003 symbiont-contai…	GO:0000166 nucleotide binding; GO:0001882 nucleoside binding; GO:0001883 purine nucleoside binding; GO:0003824 catalytic activity; GO:0003924 GTPase activity; GO:0005488 binding; GO:0005515 protein binding; GO:0005525 GTP binding; GO:0016462 pyrophosphatase activity; GO:0016787 hydrolase activity; GO:0016817 hydrolase activity, acting on acid anhydrides; GO:0016818 hydrolase activity, acting on a…
P29391	Ferritin light chain 1 OS=Mus musculus OX=10090 GN=Ftl1 PE=1 SV=2	Ftl1	1.336	0.0101926	Up	20.802	43.7	6	6	11	1.125	1.087	1.247	1.017	1.008	1.026	0.785	0.881	0.923	mitochondria	K13625	FTL; ferritin light chain	map04216 Ferroptosis; map04217 Necroptosis; map04978 Mineral absorption	GO:0006873 cellular ion homeostasis; GO:0006875 cellular metal ion homeostasis; GO:0006879 cellular iron ion homeostasis; GO:0006880 intracellular sequestering of iron ion; GO:0009987 cellular process; GO:0010035 response to inorganic substance; GO:0010038 response to metal ion; GO:0010288 response to lead ion; GO:0019725 cellular homeostasis; GO:0030003 cellular cation homeostasis; GO:0042221 re…	GO:0000323 lytic vacuole; GO:0005576 extracellular region; GO:0005622 intracellular; GO:0005623 cell; GO:0005737 cytoplasm; GO:0005764 lysosome; GO:0005767 secondary lysosome; GO:0005773 vacuole; GO:0005776 autophagosome; GO:0008043 intracellular ferritin complex; GO:0030139 endocytic vesicle; GO:0031410 cytoplasmic vesicle; GO:0031974 membrane-enclosed lumen; GO:0031982 vesicle; GO:0031983 vesic…	GO:0005488 binding; GO:0005506 iron ion binding; GO:0005515 protein binding; GO:0042802 identical protein binding; GO:0043167 ion binding; GO:0043169 cation binding; GO:0046872 metal ion binding; GO:0046914 transition metal ion binding;	PF00210	Ferritin-like domain	P	KOG2332	Ferritin
Q9D7B7	Probable glutathione peroxidase 8 OS=Mus musculus OX=10090 GN=Gpx8 PE=1 SV=1	Gpx8	0.82	0.0268322	Down	24.148	5.3	1	1	1	0.814	0.971	0.943	0.882	0.985	1.027	1.061	1.133	1.133	extracellular	K00432	gpx, btuE, bsaA; glutathione peroxidase [EC:1.11.1.9]	map00480 Glutathione metabolism; map00590 Arachidonic acid metabolism; map01100 Metabolic pathways; map04918 Thyroid hormone synthesis	GO:0006950 response to stress; GO:0006979 response to oxidative stress; GO:0008152 metabolic process; GO:0009636 response to toxic substance; GO:0009987 cellular process; GO:0033554 cellular response to stress; GO:0034599 cellular response to oxidative stress; GO:0042221 response to chemical; GO:0050896 response to stimulus; GO:0051716 cellular response to stimulus; GO:0055114 oxidation-reduction…	GO:0005622 intracellular; GO:0005623 cell; GO:0005737 cytoplasm; GO:0005783 endoplasmic reticulum; GO:0005788 endoplasmic reticulum lumen; GO:0012505 endomembrane system; GO:0031974 membrane-enclosed lumen; GO:0043226 organelle; GO:0043227 membrane-bounded organelle; GO:0043229 intracellular organelle; GO:0043231 intracellular membrane-bounded organelle; GO:0043233 organelle lumen; GO:0044422 org…	GO:0003824 catalytic activity; GO:0004601 peroxidase activity; GO:0016209 antioxidant activity; GO:0016491 oxidoreductase activity; GO:0016684 oxidoreductase activity, acting on peroxide as acceptor;			O	KOG1651	Glutathione peroxidase
Q9JJ66	Cell division cycle protein 20 homolog OS=Mus musculus OX=10090 GN=Cdc20 PE=1 SV=2	Cdc20	0.815	0.0452903	Down	54.815	3	1	1	1	0.876	0.848	0.933	0.914	1.092	1.037	1.007	1.024	1.231	nucleus	K03363	CDC20; cell division cycle 20, cofactor of APC complex	map04110 Cell cycle; map04114 Oocyte meiosis; map04120 Ubiquitin mediated proteolysis; map05166 Human T-cell leukemia virus 1 infection; map05203 Viral carcinogenesis	GO:0000070 mitotic sister chromatid segregation; GO:0000226 microtubule cytoskeleton organization; GO:0000278 mitotic cell cycle; GO:0000280 nuclear division; GO:0000819 sister chromatid segregation; GO:0006464 cellular protein modification process; GO:0006508 proteolysis; GO:0006511 ubiquitin-dependent protein catabolic process; GO:0006807 nitrogen compound metabolic process; GO:0006996 organell…	GO:0005622 intracellular; GO:0005623 cell; GO:0005634 nucleus; GO:0005654 nucleoplasm; GO:0005737 cytoplasm; GO:0005813 centrosome; GO:0005815 microtubule organizing center; GO:0005819 spindle; GO:0005829 cytosol; GO:0005856 cytoskeleton; GO:0015630 microtubule cytoskeleton; GO:0031974 membrane-enclosed lumen; GO:0031981 nuclear lumen; GO:0032991 macromolecular complex; GO:0043226 organelle; GO:0…	GO:0005488 binding; GO:0005515 protein binding; GO:0008022 protein C-terminus binding; GO:0019899 enzyme binding; GO:0042826 histone deacetylase binding;			DO	KOG0305	Anaphase promoting complex, Cdc20, Cdh1, and Ama1 subunits
Q9QXC1	Fetuin-B OS=Mus musculus OX=10090 GN=Fetub PE=1 SV=1	Fetub	1.295	0.000756618	Up	42.712	4.9	2	2	2	1.156	1.095	1.085	1.108	1.054	1.022	0.84	0.893	0.844	extracellular	K23411	FETUB; fetuin-B		GO:0000003 reproduction; GO:0007338 single fertilization; GO:0007339 binding of sperm to zona pellucida; GO:0008037 cell recognition; GO:0009566 fertilization; GO:0009892 negative regulation of metabolic process; GO:0009987 cellular process; GO:0009988 cell-cell recognition; GO:0010466 negative regulation of peptidase activity; GO:0010605 negative regulation of macromolecule metabolic process; GO…	GO:0005576 extracellular region;	GO:0004857 enzyme inhibitor activity; GO:0004866 endopeptidase inhibitor activity; GO:0008191 metalloendopeptidase inhibitor activity; GO:0030234 enzyme regulator activity; GO:0030414 peptidase inhibitor activity; GO:0061134 peptidase regulator activity; GO:0061135 endopeptidase regulator activity; GO:0098772 molecular function regulator;	PF00031	Cystatin domain
P01867	Ig gamma-2B chain C region OS=Mus musculus OX=10090 GN=Igh-3 PE=1 SV=3	Igh-3	3.098	2.07305e-07	Up	44.259	31.2	9	9	16	1.662	1.68	1.668	0.91	0.914	0.869	0.534	0.528	0.555	cytoplasm	K06856	IGH; immunoglobulin heavy chain	map04020 Calcium signaling pathway; map04064 NF-kappa B signaling pathway; map04072 Phospholipase D signaling pathway; map04145 Phagosome; map04151 PI3K-Akt signaling pathway; map04640 Hematopoietic cell lineage; map04650 Natural killer cell mediated cytotoxicity; map04662 B cell receptor signaling pathway; map04664 Fc epsilon RI signaling pathway; map04666 Fc gamma R-mediated phagocytosis; map04…	GO:0002250 adaptive immune response; GO:0002252 immune effector process; GO:0002253 activation of immune response; GO:0002376 immune system process; GO:0002429 immune response-activating cell surface receptor signaling pathway; GO:0002443 leukocyte mediated immunity; GO:0002449 lymphocyte mediated immunity; GO:0002455 humoral immune response mediated by circulating immunoglobulin; GO:0002460 adap…	GO:0005576 extracellular region; GO:0005615 extracellular space; GO:0005623 cell; GO:0005886 plasma membrane; GO:0009897 external side of plasma membrane; GO:0009986 cell surface; GO:0016020 membrane; GO:0019814 immunoglobulin complex; GO:0032991 macromolecular complex; GO:0042571 immunoglobulin complex, circulating; GO:0044421 extracellular region part; GO:0044425 membrane part; GO:0044459 plasm…	GO:0003823 antigen binding; GO:0005102 receptor binding; GO:0005488 binding; GO:0005515 protein binding; GO:0034987 immunoglobulin receptor binding;	PF07654	Immunoglobulin C1-set domain
P13634	Carbonic anhydrase 1 OS=Mus musculus OX=10090 GN=Ca1 PE=1 SV=4	Ca1	1.364	0.00250818	Up	28.33	15.3	3	3	5	1.127	1.149	1.181	1.068	1.003	0.981	0.794	0.821	0.919	cytoplasm	K01672	CA; carbonic anhydrase [EC:4.2.1.1]	map00910 Nitrogen metabolism; map01100 Metabolic pathways	GO:0006810 transport; GO:0006811 ion transport; GO:0006820 anion transport; GO:0007154 cell communication; GO:0007165 signal transduction; GO:0007166 cell surface receptor signaling pathway; GO:0009987 cellular process; GO:0010033 response to organic substance; GO:0015701 bicarbonate transport; GO:0015711 organic anion transport; GO:0019221 cytokine-mediated signaling pathway; GO:0023052 signalin…	GO:0005622 intracellular; GO:0005623 cell; GO:0005737 cytoplasm; GO:0005829 cytosol; GO:0044424 intracellular part; GO:0044444 cytoplasmic part; GO:0044464 cell part;	GO:0003824 catalytic activity; GO:0004064 arylesterase activity; GO:0004089 carbonate dehydratase activity; GO:0016787 hydrolase activity; GO:0016788 hydrolase activity, acting on ester bonds; GO:0016829 lyase activity; GO:0016835 carbon-oxygen lyase activity; GO:0016836 hydro-lyase activity; GO:0052689 carboxylic ester hydrolase activity;	PF00194	Eukaryotic-type carbonic anhydrase	P	KOG0382	Carbonic anhydrase
Q8VCT4	Carboxylesterase 1D OS=Mus musculus OX=10090 GN=Ces1d PE=1 SV=1	Ces1d	1.274	1.26588e-05	Up	61.787	28.5	15	12	29	1.184	1.148	1.171	0.948	0.928	0.926	0.915	0.92	0.914	extracellular	K01044	CES1; carboxylesterase 1 [EC:3.1.1.1]	map00983 Drug metabolism - other enzymes	GO:0006066 alcohol metabolic process; GO:0006082 organic acid metabolic process; GO:0006139 nucleobase-containing compound metabolic process; GO:0006163 purine nucleotide metabolic process; GO:0006629 lipid metabolic process; GO:0006631 fatty acid metabolic process; GO:0006637 acyl-CoA metabolic process; GO:0006638 neutral lipid metabolic process; GO:0006639 acylglycerol metabolic process; GO:000…	GO:0005622 intracellular; GO:0005623 cell; GO:0005737 cytoplasm; GO:0005783 endoplasmic reticulum; GO:0005788 endoplasmic reticulum lumen; GO:0005811 lipid particle; GO:0005829 cytosol; GO:0012505 endomembrane system; GO:0031974 membrane-enclosed lumen; GO:0043226 organelle; GO:0043227 membrane-bounded organelle; GO:0043228 non-membrane-bounded organelle; GO:0043229 intracellular organelle; GO:00…	GO:0003824 catalytic activity; GO:0004771 sterol esterase activity; GO:0004806 triglyceride lipase activity; GO:0016298 lipase activity; GO:0016787 hydrolase activity; GO:0016788 hydrolase activity, acting on ester bonds; GO:0052689 carboxylic ester hydrolase activity;	PF00135	Carboxylesterase family	I	KOG1516	Carboxylesterase and related proteins
Q80X19	Collagen alpha-1(XIV) chain OS=Mus musculus OX=10090 GN=Col14a1 PE=1 SV=2	Col14a1	0.831	0.000514281	Down	193.01	8.9	14	14	14	0.852	0.878	0.905	1.094	1.067	1.051	1.067	1.049	1.055	endoplasmic reticulum	K08133	COL14A; collagen, type XIV, alpha	map04974 Protein digestion and absorption	GO:0001558 regulation of cell growth; GO:0001894 tissue homeostasis; GO:0003229 ventricular cardiac muscle tissue development; GO:0007155 cell adhesion; GO:0007275 multicellular organism development; GO:0007507 heart development; GO:0009888 tissue development; GO:0009987 cellular process; GO:0010611 regulation of cardiac muscle hypertrophy; GO:0014706 striated muscle tissue development; GO:001474…	GO:0005576 extracellular region; GO:0005581 collagen trimer; GO:0005593 FACIT collagen trimer; GO:0005596 collagen type XIV trimer; GO:0005614 interstitial matrix; GO:0005622 intracellular; GO:0005623 cell; GO:0005737 cytoplasm; GO:0005783 endoplasmic reticulum; GO:0005788 endoplasmic reticulum lumen; GO:0012505 endomembrane system; GO:0030934 anchoring collagen complex; GO:0031012 extracellular …	GO:0005198 structural molecule activity; GO:0005201 extracellular matrix structural constituent; GO:0005488 binding; GO:0005515 protein binding; GO:0005518 collagen binding; GO:0030674 protein binding, bridging; GO:0044877 macromolecular complex binding; GO:0060090 binding, bridging;	PF00041; PF00092	Fibronectin type III domain; von Willebrand factor type A domain	W	KOG3544	Collagens (type IV and type XIII), and related proteins
P59266	Fat storage-inducing transmembrane protein 2 OS=Mus musculus OX=10090 GN=Fitm2 PE=1 SV=1	Fitm2	0.802	0.0259632	Down	30.016	5	1	1	2	0.784	0.96	0.89	1.007	1.012	1.024	1.126	1.038	1.12	plasma membrane				GO:0006629 lipid metabolic process; GO:0006644 phospholipid metabolic process; GO:0006793 phosphorus metabolic process; GO:0006796 phosphate-containing compound metabolic process; GO:0006996 organelle organization; GO:0007010 cytoskeleton organization; GO:0008152 metabolic process; GO:0008610 lipid biosynthetic process; GO:0008654 phospholipid biosynthetic process; GO:0009058 biosynthetic process…	GO:0005622 intracellular; GO:0005623 cell; GO:0005737 cytoplasm; GO:0005783 endoplasmic reticulum; GO:0005789 endoplasmic reticulum membrane; GO:0012505 endomembrane system; GO:0016020 membrane; GO:0016021 integral component of membrane; GO:0030176 integral component of endoplasmic reticulum membrane; GO:0031224 intrinsic component of membrane; GO:0031227 intrinsic component of endoplasmic reticu…				I	KOG3750	Inositol phospholipid synthesis protein, Scs3p
Q05685	Folate receptor beta OS=Mus musculus OX=10090 GN=Folr2 PE=2 SV=1	Folr2	0.787	0.0369334	Down	28.82	3.2	1	1	1	0.742	0.847	0.83	1.08	1.22	1.161	1.155	0.994	0.926	extracellular	K13649	FOLR; folate receptor	map01523 Antifolate resistance; map04144 Endocytosis	GO:0001101 response to acid chemical; GO:0006082 organic acid metabolic process; GO:0006575 cellular modified amino acid metabolic process; GO:0006605 protein targeting; GO:0006612 protein targeting to membrane; GO:0006620 posttranslational protein targeting to membrane; GO:0006725 cellular aromatic compound metabolic process; GO:0006732 coenzyme metabolic process; GO:0006760 folic acid-containin…	GO:0005576 extracellular region; GO:0005623 cell; GO:0005886 plasma membrane; GO:0009897 external side of plasma membrane; GO:0009986 cell surface; GO:0016020 membrane; GO:0031224 intrinsic component of membrane; GO:0031225 anchored component of membrane; GO:0031226 intrinsic component of plasma membrane; GO:0031233 intrinsic component of external side of plasma membrane; GO:0031362 anchored comp…	GO:0005488 binding; GO:0005542 folic acid binding; GO:0008144 drug binding; GO:0019842 vitamin binding; GO:0031406 carboxylic acid binding; GO:0033218 amide binding; GO:0036094 small molecule binding; GO:0038024 cargo receptor activity; GO:0043167 ion binding; GO:0043168 anion binding; GO:0043177 organic acid binding; GO:0051870 methotrexate binding; GO:0061714 folic acid receptor activity; GO:00…	PF03024	Folate receptor family	T	KOG3656	FOG: 7 transmembrane receptor
Q9DB41	Mitochondrial glutamate carrier 2 OS=Mus musculus OX=10090 GN=Slc25a18 PE=1 SV=4	Slc25a18	0.7	0.00573129	Down	34.166	9.7	3	1	3	0.833	0.752	0.931	0.894	0.935	1.006	1.256	1.151	1.187	plasma membrane	K15107	SLC25A18_22, GC; solute carrier family 25 (mitochondrial glutamate transporter), member 18/22		GO:0003333 amino acid transmembrane transport; GO:0006810 transport; GO:0006811 ion transport; GO:0006812 cation transport; GO:0006814 sodium ion transport; GO:0006820 anion transport; GO:0006835 dicarboxylic acid transport; GO:0006836 neurotransmitter transport; GO:0006839 mitochondrial transport; GO:0006855 drug transmembrane transport; GO:0006865 amino acid transport; GO:0015672 monovalent ino…	GO:0005622 intracellular; GO:0005623 cell; GO:0005737 cytoplasm; GO:0005739 mitochondrion; GO:0005740 mitochondrial envelope; GO:0005743 mitochondrial inner membrane; GO:0016020 membrane; GO:0016021 integral component of membrane; GO:0019866 organelle inner membrane; GO:0031090 organelle membrane; GO:0031224 intrinsic component of membrane; GO:0031966 mitochondrial membrane; GO:0031967 organelle …	GO:0005215 transporter activity; GO:0005280 hydrogen:amino acid symporter activity; GO:0005283 sodium:amino acid symporter activity; GO:0005310 dicarboxylic acid transmembrane transporter activity; GO:0005313 L-glutamate transmembrane transporter activity; GO:0005314 high-affinity glutamate transmembrane transporter activity; GO:0005326 neurotransmitter transporter activity; GO:0005328 neurotrans…			C	KOG0750	Mitochondrial solute carrier protein
Q8VH37	Histone deacetylase 8 OS=Mus musculus OX=10090 GN=Hdac8 PE=1 SV=2	Hdac8	1.333	0.00953422	Up	41.771	3.4	1	1	1	1.063	1.024	1.243	1.096	0.987	1.149	0.828	0.816	0.854	cytoskeleton	K11405	HDAC8; histone deacetylase 8 [EC:3.5.1.98]	map05034 Alcoholism; map05203 Viral carcinogenesis	GO:0000122 negative regulation of transcription from RNA polymerase II promoter; GO:0000819 sister chromatid segregation; GO:0006325 chromatin organization; GO:0006333 chromatin assembly or disassembly; GO:0006355 regulation of transcription, DNA-templated; GO:0006357 regulation of transcription from RNA polymerase II promoter; GO:0006464 cellular protein modification process; GO:0006476 protein …	GO:0000118 histone deacetylase complex; GO:0000228 nuclear chromosome; GO:0005622 intracellular; GO:0005623 cell; GO:0005634 nucleus; GO:0005654 nucleoplasm; GO:0005694 chromosome; GO:0005737 cytoplasm; GO:0005829 cytosol; GO:0005886 plasma membrane; GO:0016020 membrane; GO:0031974 membrane-enclosed lumen; GO:0031981 nuclear lumen; GO:0032991 macromolecular complex; GO:0043226 organelle; GO:00432…	GO:0003682 chromatin binding; GO:0003824 catalytic activity; GO:0004407 histone deacetylase activity; GO:0005488 binding; GO:0005515 protein binding; GO:0008134 transcription factor binding; GO:0016787 hydrolase activity; GO:0016810 hydrolase activity, acting on carbon-nitrogen (but not peptide) bonds; GO:0016811 hydrolase activity, acting on carbon-nitrogen (but not peptide) bonds, in linear ami…	PF00850	Histone deacetylase domain	B	KOG1342	Histone deacetylase complex, catalytic component RPD3
P06328	Ig heavy chain V region 1-72 OS=Mus musculus OX=10090 GN=Ighv1-72 PE=1 SV=2	Ighv1-72	3.1	7.57619e-05	Up	12.877	19.7	3	2	4	1.419	1.551	1.305	1.072	1.002	0.98	0.46	0.496	0.423	extracellular	K06856	IGH; immunoglobulin heavy chain	map04020 Calcium signaling pathway; map04064 NF-kappa B signaling pathway; map04072 Phospholipase D signaling pathway; map04145 Phagosome; map04151 PI3K-Akt signaling pathway; map04640 Hematopoietic cell lineage; map04650 Natural killer cell mediated cytotoxicity; map04662 B cell receptor signaling pathway; map04664 Fc epsilon RI signaling pathway; map04666 Fc gamma R-mediated phagocytosis; map04…				PF07686	Immunoglobulin V-set domain
P10404	MLV-related proviral Env polyprotein OS=Mus musculus OX=10090 PE=1 SV=3	--	0.604	0.0212581	Down	69.612	2	1	1	1	0.994	0.665	0.834	0.872	0.728	0.747	1.177	1.441	1.511	plasma membrane					GO:0018995 host; GO:0020002 host cell plasma membrane; GO:0033643 host cell part; GO:0033644 host cell membrane; GO:0043657 host cell; GO:0044215 other organism; GO:0044216 other organism cell; GO:0044217 other organism part; GO:0044218 other organism cell membrane; GO:0044279 other organism membrane;	GO:0005488 binding; GO:0005515 protein binding; GO:0042802 identical protein binding;
P18528	Ig heavy chain V region 6.96 OS=Mus musculus OX=10090 PE=4 SV=1	--	3.325	2.71022e-05	Up	11.007	30.6	3	3	3	1.849	1.707	2.034	0.636	0.775	0.69	0.586	0.548	0.547	cytoplasm	K06856	IGH; immunoglobulin heavy chain	map04020 Calcium signaling pathway; map04064 NF-kappa B signaling pathway; map04072 Phospholipase D signaling pathway; map04145 Phagosome; map04151 PI3K-Akt signaling pathway; map04640 Hematopoietic cell lineage; map04650 Natural killer cell mediated cytotoxicity; map04662 B cell receptor signaling pathway; map04664 Fc epsilon RI signaling pathway; map04666 Fc gamma R-mediated phagocytosis; map04…				PF07686	Immunoglobulin V-set domain
P01820	Ig heavy chain V region PJ14 OS=Mus musculus OX=10090 PE=1 SV=1	--	2.405	0.000542981	Up	12.447	9.6	1	1	1	1.804	1.61	1.359	0.919	0.825	0.818	0.684	0.673	0.628	extracellular	K06856	IGH; immunoglobulin heavy chain	map04020 Calcium signaling pathway; map04064 NF-kappa B signaling pathway; map04072 Phospholipase D signaling pathway; map04145 Phagosome; map04151 PI3K-Akt signaling pathway; map04640 Hematopoietic cell lineage; map04650 Natural killer cell mediated cytotoxicity; map04662 B cell receptor signaling pathway; map04664 Fc epsilon RI signaling pathway; map04666 Fc gamma R-mediated phagocytosis; map04…				PF07686	Immunoglobulin V-set domain
P43346	Deoxycytidine kinase OS=Mus musculus OX=10090 GN=Dck PE=1 SV=1	Dck	0.788	0.00574658	Down	30.367	5	1	1	1	0.8	0.907	0.855	0.973	0.926	1.239	1.078	1.039	1.135	nucleus	K00893	DCK; deoxycitidine kinase [EC:2.7.1.74]	map00230 Purine metabolism; map00240 Pyrimidine metabolism; map01100 Metabolic pathways	GO:0006139 nucleobase-containing compound metabolic process; GO:0006213 pyrimidine nucleoside metabolic process; GO:0006220 pyrimidine nucleotide metabolic process; GO:0006725 cellular aromatic compound metabolic process; GO:0006753 nucleoside phosphate metabolic process; GO:0006793 phosphorus metabolic process; GO:0006796 phosphate-containing compound metabolic process; GO:0006807 nitrogen compo…	GO:0005622 intracellular; GO:0005623 cell; GO:0005634 nucleus; GO:0005737 cytoplasm; GO:0005829 cytosol; GO:0043226 organelle; GO:0043227 membrane-bounded organelle; GO:0043229 intracellular organelle; GO:0043231 intracellular membrane-bounded organelle; GO:0044424 intracellular part; GO:0044444 cytoplasmic part; GO:0044464 cell part;	GO:0000166 nucleotide binding; GO:0000287 magnesium ion binding; GO:0001882 nucleoside binding; GO:0001884 pyrimidine nucleoside binding; GO:0003824 catalytic activity; GO:0004137 deoxycytidine kinase activity; GO:0005488 binding; GO:0005515 protein binding; GO:0005524 ATP binding; GO:0008144 drug binding; GO:0016301 kinase activity; GO:0016740 transferase activity; GO:0016772 transferase activit…	PF01712	Deoxynucleoside kinase	F	KOG4235	Mitochondrial thymidine kinase 2/deoxyguanosine kinase
Q9Z0R9	Acyl-CoA 6-desaturase OS=Mus musculus OX=10090 GN=Fads2 PE=1 SV=1	Fads2	0.756	3.0548e-05	Down	52.387	7.7	4	4	5	0.923	0.955	0.954	0.909	0.829	0.809	1.236	1.243	1.266	plasma membrane	K10226	FADS2; acyl-CoA 6-desaturase (Delta-6 desaturase) [EC:1.14.19.3]	map00592 alpha-Linolenic acid metabolism; map01040 Biosynthesis of unsaturated fatty acids; map01100 Metabolic pathways; map01212 Fatty acid metabolism; map03320 PPAR signaling pathway	GO:0000038 very long-chain fatty acid metabolic process; GO:0001676 long-chain fatty acid metabolic process; GO:0006082 organic acid metabolic process; GO:0006629 lipid metabolic process; GO:0006631 fatty acid metabolic process; GO:0006633 fatty acid biosynthetic process; GO:0006636 unsaturated fatty acid biosynthetic process; GO:0008152 metabolic process; GO:0008610 lipid biosynthetic process; G…	GO:0005622 intracellular; GO:0005623 cell; GO:0005737 cytoplasm; GO:0005783 endoplasmic reticulum; GO:0005789 endoplasmic reticulum membrane; GO:0005886 plasma membrane; GO:0005887 integral component of plasma membrane; GO:0012505 endomembrane system; GO:0016020 membrane; GO:0016021 integral component of membrane; GO:0031224 intrinsic component of membrane; GO:0031226 intrinsic component of plasm…	GO:0003824 catalytic activity; GO:0004768 stearoyl-CoA 9-desaturase activity; GO:0016213 linoleoyl-CoA desaturase activity; GO:0016215 acyl-CoA desaturase activity; GO:0016491 oxidoreductase activity; GO:0016705 oxidoreductase activity, acting on paired donors, with incorporation or reduction of molecular oxygen; GO:0016717 oxidoreductase activity, acting on paired donors, with oxidation of a pai…	PF00173; PF00487	Cytochrome b5-like Heme/Steroid binding domain; Fatty acid desaturase	I	KOG4232	Delta 6-fatty acid desaturase/delta-8 sphingolipid desaturase
P01901	H-2 class I histocompatibility antigen, K-B alpha chain OS=Mus musculus OX=10090 GN=H2-K1 PE=1 SV=1	H2-K1	0.822	0.0205808	Down	41.301	19	5	4	5	0.79	0.92	0.802	1.094	1.121	1.263	1.014	1.06	0.982	plasma membrane	K06751	MHC1; MHC class I antigen	map04144 Endocytosis; map04145 Phagosome; map04218 Cellular senescence; map04514 Cell adhesion molecules (CAMs); map04612 Antigen processing and presentation; map04940 Type I diabetes mellitus; map05163 Human cytomegalovirus infection; map05165 Human papillomavirus infection; map05166 Human T-cell leukemia virus 1 infection; map05167 Kaposi sarcoma-associated herpesvirus infection; map05168 Herpe…	GO:0000003 reproduction; GO:0001910 regulation of leukocyte mediated cytotoxicity; GO:0001912 positive regulation of leukocyte mediated cytotoxicity; GO:0001914 regulation of T cell mediated cytotoxicity; GO:0001916 positive regulation of T cell mediated cytotoxicity; GO:0002376 immune system process; GO:0002474 antigen processing and presentation of peptide antigen via MHC class I; GO:0002478 an…	GO:0005576 extracellular region; GO:0005615 extracellular space; GO:0005622 intracellular; GO:0005623 cell; GO:0005737 cytoplasm; GO:0005783 endoplasmic reticulum; GO:0005789 endoplasmic reticulum membrane; GO:0005794 Golgi apparatus; GO:0005795 Golgi stack; GO:0005797 Golgi medial cisterna; GO:0005886 plasma membrane; GO:0009897 external side of plasma membrane; GO:0009986 cell surface; GO:00125…	GO:0003823 antigen binding; GO:0005102 receptor binding; GO:0005488 binding; GO:0005515 protein binding; GO:0030881 beta-2-microglobulin binding; GO:0033218 amide binding; GO:0042277 peptide binding; GO:0042605 peptide antigen binding; GO:0042608 T cell receptor binding; GO:0044877 macromolecular complex binding; GO:0046977 TAP binding; GO:0046982 protein heterodimerization activity; GO:0046983 p…	PF00129; PF07654	Class I Histocompatibility antigen, domains alpha 1 and 2; Immunoglobulin C1-set domain
O70585	Dystrobrevin beta OS=Mus musculus OX=10090 GN=Dtnb PE=1 SV=3	Dtnb	1.418	0.0218752	Up	74.398	3.6	3	1	4	1.19	1.104	1.421	0.9	0.987	0.856	0.79	0.862	0.968	cytoplasm					GO:0005622 intracellular; GO:0005623 cell; GO:0005737 cytoplasm; GO:0044424 intracellular part; GO:0044464 cell part; GO:0045202 synapse;		PF09068; PF09069; PF00569	EF hand; EF-hand; Zinc finger, ZZ type	Z	KOG4301	Beta-dystrobrevin
P02089	Hemoglobin subunit beta-2 OS=Mus musculus OX=10090 GN=Hbb-b2 PE=1 SV=2	Hbb-b2	3.906	6.01127e-06	Up	15.878	78.2	10	4	68	2.182	2.058	2.033	0.546	0.553	0.496	0.547	0.497	0.562	cytoplasm	K13823	HBB; hemoglobin subunit beta	map05143 African trypanosomiasis; map05144 Malaria	GO:0000302 response to reactive oxygen species; GO:0001505 regulation of neurotransmitter levels; GO:0001775 cell activation; GO:0001932 regulation of protein phosphorylation; GO:0002252 immune effector process; GO:0002262 myeloid cell homeostasis; GO:0002263 cell activation involved in immune response; GO:0002274 myeloid leukocyte activation; GO:0002275 myeloid cell activation involved in immune…	GO:0005576 extracellular region; GO:0005615 extracellular space; GO:0005622 intracellular; GO:0005623 cell; GO:0005737 cytoplasm; GO:0005829 cytosol; GO:0005833 hemoglobin complex; GO:0012505 endomembrane system; GO:0030139 endocytic vesicle; GO:0030141 secretory granule; GO:0031410 cytoplasmic vesicle; GO:0031838 haptoglobin-hemoglobin complex; GO:0031974 membrane-enclosed lumen; GO:0031982 vesi…	GO:0005344 oxygen transporter activity; GO:0005488 binding; GO:0005515 protein binding; GO:0008144 drug binding; GO:0019825 oxygen binding; GO:0030492 hemoglobin binding; GO:0031721 hemoglobin alpha binding; GO:0031722 hemoglobin beta binding; GO:0036094 small molecule binding;	PF00042	Globin	C	KOG3378	Globins and related hemoproteins
Q8K297	Procollagen galactosyltransferase 1 OS=Mus musculus OX=10090 GN=Colgalt1 PE=1 SV=2	Colgalt1	0.819	8.75906e-05	Down	71.06	10.9	5	5	5	0.903	0.905	0.923	0.824	0.996	1.008	1.103	1.097	1.134	extracellular	K11703	GLT25D; collagen beta-1,O-galactosyltransferase [EC:2.4.1.50]	map00310 Lysine degradation; map00514 Other types of O-glycan biosynthesis; map01100 Metabolic pathways	GO:0048518 positive regulation of biological process; GO:0048522 positive regulation of cellular process; GO:0050789 regulation of biological process; GO:0050794 regulation of cellular process; GO:0051128 regulation of cellular component organization; GO:0051130 positive regulation of cellular component organization; GO:0065007 biological regulation; GO:1902903 regulation of supramolecular fiber …	GO:0005622 intracellular; GO:0005623 cell; GO:0005737 cytoplasm; GO:0005783 endoplasmic reticulum; GO:0005788 endoplasmic reticulum lumen; GO:0012505 endomembrane system; GO:0031974 membrane-enclosed lumen; GO:0043226 organelle; GO:0043227 membrane-bounded organelle; GO:0043229 intracellular organelle; GO:0043231 intracellular membrane-bounded organelle; GO:0043233 organelle lumen; GO:0044422 org…	GO:0003824 catalytic activity; GO:0008194 UDP-glycosyltransferase activity; GO:0008378 galactosyltransferase activity; GO:0016740 transferase activity; GO:0016757 transferase activity, transferring glycosyl groups; GO:0016758 transferase activity, transferring hexosyl groups; GO:0035250 UDP-galactosyltransferase activity; GO:0050211 procollagen galactosyltransferase activity;			O	KOG4179	Lysyl hydrolase/glycosyltransferase family 25
Q8BIA4	F-box/WD repeat-containing protein 8 OS=Mus musculus OX=10090 GN=Fbxw8 PE=1 SV=2	Fbxw8	1.489	0.00955043	Up	67.955	1.2	1	1	1	1.321	1.173	1.06	1.198	1.017	1.015	0.887	0.761	0.739	nucleus	K10264	FBXW8; F-box and WD-40 domain protein 8	map04120 Ubiquitin mediated proteolysis	GO:0000003 reproduction; GO:0000209 protein polyubiquitination; GO:0001568 blood vessel development; GO:0001701 in utero embryonic development; GO:0001890 placenta development; GO:0001892 embryonic placenta development; GO:0001944 vasculature development; GO:0003006 developmental process involved in reproduction; GO:0006464 cellular protein modification process; GO:0006508 proteolysis; GO:0006511…	GO:0000151 ubiquitin ligase complex; GO:0005622 intracellular; GO:0005623 cell; GO:0005737 cytoplasm; GO:0005794 Golgi apparatus; GO:0005829 cytosol; GO:0012505 endomembrane system; GO:0019005 SCF ubiquitin ligase complex; GO:0031461 cullin-RING ubiquitin ligase complex; GO:0031467 Cul7-RING ubiquitin ligase complex; GO:0032991 macromolecular complex; GO:0043226 organelle; GO:0043227 membrane-bou…	GO:0003824 catalytic activity; GO:0004842 ubiquitin-protein transferase activity; GO:0016740 transferase activity; GO:0019787 ubiquitin-like protein transferase activity;	PF12937	F-box-like	S	KOG0274	Cdc4 and related F-box and WD-40 proteins
Q810N9	Coiled-coil domain-containing protein 172 OS=Mus musculus OX=10090 GN=Ccdc172 PE=1 SV=1	Ccdc172	0.759	0.00795782	Down	31.482	3	1	1	1	0.873	0.874	0.852	0.983	1.085	0.889	1.184	1.219	1.021	cytoplasm					GO:0005622 intracellular; GO:0005623 cell; GO:0005737 cytoplasm; GO:0005929 cilium; GO:0031514 motile cilium; GO:0036126 sperm flagellum; GO:0042995 cell projection; GO:0043226 organelle; GO:0044422 organelle part; GO:0044424 intracellular part; GO:0044441 ciliary part; GO:0044463 cell projection part; GO:0044464 cell part; GO:0097223 sperm part; GO:0097225 sperm midpiece; GO:0097729 9+2 motile c…
Q570Y9	DEP domain-containing mTOR-interacting protein OS=Mus musculus OX=10090 GN=Deptor PE=1 SV=2	Deptor	0.66	0.0492789	Down	46.119	2	1	1	1	0.942	0.898	0.59	1.023	1.127	0.733	1.128	1.23	1.325	nucleus	K20402	DEPTOR; DEP domain-containing mTOR-interacting protein	map04140 Autophagy - animal; map04150 mTOR signaling pathway	GO:0001932 regulation of protein phosphorylation; GO:0001933 negative regulation of protein phosphorylation; GO:0006469 negative regulation of protein kinase activity; GO:0008361 regulation of cell size; GO:0009892 negative regulation of metabolic process; GO:0009966 regulation of signal transduction; GO:0009968 negative regulation of signal transduction; GO:0009987 cellular process; GO:0010563 n…	GO:0005622 intracellular; GO:0005623 cell; GO:0005737 cytoplasm; GO:0044424 intracellular part; GO:0044464 cell part;		PF00610	Domain found in Dishevelled, Egl-10, and Pleckstrin (DEP)
P58019	CD59B glycoprotein OS=Mus musculus OX=10090 GN=Cd59b PE=2 SV=2	Cd59b	1.282	0.0366306	Up	14.227	6.2	1	1	1	1.051	1.065	1.057	1.027	1.22	1.152	0.698	0.862	0.916	extracellular	K04008	CD59; CD59 antigen	map04610 Complement and coagulation cascades; map04640 Hematopoietic cell lineage	GO:0001775 cell activation; GO:0001969 regulation of activation of membrane attack complex; GO:0001971 negative regulation of activation of membrane attack complex; GO:0002252 immune effector process; GO:0002263 cell activation involved in immune response; GO:0002274 myeloid leukocyte activation; GO:0002275 myeloid cell activation involved in immune response; GO:0002283 neutrophil activation invo…	GO:0000139 Golgi membrane; GO:0005576 extracellular region; GO:0005615 extracellular space; GO:0005622 intracellular; GO:0005623 cell; GO:0005737 cytoplasm; GO:0005783 endoplasmic reticulum; GO:0005789 endoplasmic reticulum membrane; GO:0005793 endoplasmic reticulum-Golgi intermediate compartment; GO:0005794 Golgi apparatus; GO:0005798 Golgi-associated vesicle; GO:0005886 plasma membrane; GO:0009…	GO:0001848 complement binding; GO:0005488 binding; GO:0005515 protein binding;
P00015	Cytochrome c, testis-specific OS=Mus musculus OX=10090 GN=Cyct PE=1 SV=3	Cyct	1.347	0.0217844	Up	11.713	37.1	5	1	1	1.123	1.116	0.988	1.234	1.085	1.167	0.889	0.696	0.81	mitochondria	K08738	CYC; cytochrome c	map01524 Platinum drug resistance; map04115 p53 signaling pathway; map04210 Apoptosis; map04214 Apoptosis - fly; map04215 Apoptosis - multiple species; map04932 Non-alcoholic fatty liver disease (NAFLD); map05010 Alzheimer disease; map05012 Parkinson disease; map05014 Amyotrophic lateral sclerosis (ALS); map05016 Huntington disease; map05130 Pathogenic Escherichia coli infection; map05131 Shigell…	GO:0006091 generation of precursor metabolites and energy; GO:0006119 oxidative phosphorylation; GO:0006122 mitochondrial electron transport, ubiquinol to cytochrome c; GO:0006123 mitochondrial electron transport, cytochrome c to oxygen; GO:0006139 nucleobase-containing compound metabolic process; GO:0006163 purine nucleotide metabolic process; GO:0006725 cellular aromatic compound metabolic proc…	GO:0005622 intracellular; GO:0005623 cell; GO:0005737 cytoplasm; GO:0005739 mitochondrion; GO:0005740 mitochondrial envelope; GO:0005758 mitochondrial intermembrane space; GO:0031967 organelle envelope; GO:0031970 organelle envelope lumen; GO:0031974 membrane-enclosed lumen; GO:0031975 envelope; GO:0043226 organelle; GO:0043227 membrane-bounded organelle; GO:0043229 intracellular organelle; GO:00…	GO:0005488 binding; GO:0020037 heme binding; GO:0046906 tetrapyrrole binding; GO:0048037 cofactor binding; GO:0097159 organic cyclic compound binding; GO:1901363 heterocyclic compound binding;	PF00034	Cytochrome c	C	KOG3453	Cytochrome c
Q8BS35	Alkylglycerol monooxygenase OS=Mus musculus OX=10090 GN=Agmo PE=1 SV=1	Agmo	0.816	0.00366716	Down	51.777	3.4	1	1	1	0.986	0.942	0.911	0.884	0.947	0.855	1.214	1.148	1.118	plasma membrane	K15537	AGMO; alkylglycerol monooxygenase [EC:1.14.16.5]		GO:0006629 lipid metabolic process; GO:0006638 neutral lipid metabolic process; GO:0006639 acylglycerol metabolic process; GO:0006641 triglyceride metabolic process; GO:0006643 membrane lipid metabolic process; GO:0006662 glycerol ether metabolic process; GO:0008152 metabolic process; GO:0008610 lipid biosynthetic process; GO:0009058 biosynthetic process; GO:0009987 cellular process; GO:0018904 e…	GO:0005622 intracellular; GO:0005623 cell; GO:0005737 cytoplasm; GO:0005783 endoplasmic reticulum; GO:0005789 endoplasmic reticulum membrane; GO:0012505 endomembrane system; GO:0016020 membrane; GO:0031984 organelle subcompartment; GO:0042175 nuclear outer membrane-endoplasmic reticulum membrane network; GO:0043226 organelle; GO:0043227 membrane-bounded organelle; GO:0043229 intracellular organel…	GO:0003824 catalytic activity; GO:0004497 monooxygenase activity; GO:0005488 binding; GO:0005506 iron ion binding; GO:0016491 oxidoreductase activity; GO:0016705 oxidoreductase activity, acting on paired donors, with incorporation or reduction of molecular oxygen; GO:0016714 oxidoreductase activity, acting on paired donors, with incorporation or reduction of molecular oxygen, reduced pteridine as…			I	KOG0872	Sterol C5 desaturase
Q9QUK0	Cyclin-dependent kinase-like 2 OS=Mus musculus OX=10090 GN=Cdkl2 PE=2 SV=1	Cdkl2	1.391	0.00492081	Up	64.055	3.3	2	1	2	1.15	1.168	1.018	1.19	1.187	1	0.774	0.863	0.761	cytoplasm	K08824	CDKL; cyclin-dependent kinase-like [EC:2.7.11.22]		GO:0000003 reproduction; GO:0003006 developmental process involved in reproduction; GO:0006464 cellular protein modification process; GO:0006468 protein phosphorylation; GO:0006793 phosphorus metabolic process; GO:0006796 phosphate-containing compound metabolic process; GO:0006807 nitrogen compound metabolic process; GO:0007154 cell communication; GO:0007165 signal transduction; GO:0007548 sex di…	GO:0005622 intracellular; GO:0005623 cell; GO:0005634 nucleus; GO:0005737 cytoplasm; GO:0005813 centrosome; GO:0005815 microtubule organizing center; GO:0005856 cytoskeleton; GO:0015630 microtubule cytoskeleton; GO:0043226 organelle; GO:0043227 membrane-bounded organelle; GO:0043228 non-membrane-bounded organelle; GO:0043229 intracellular organelle; GO:0043231 intracellular membrane-bounded organ…	GO:0003824 catalytic activity; GO:0004672 protein kinase activity; GO:0004674 protein serine/threonine kinase activity; GO:0004693 cyclin-dependent protein serine/threonine kinase activity; GO:0016301 kinase activity; GO:0016740 transferase activity; GO:0016772 transferase activity, transferring phosphorus-containing groups; GO:0016773 phosphotransferase activity, alcohol group as acceptor; GO:00…	PF00069	Protein kinase domain	T	KOG0593	Predicted protein kinase KKIAMRE
Q8VCN6	CD99 antigen OS=Mus musculus OX=10090 GN=Cd99 PE=1 SV=1	Cd99	1.342	0.00934578	Up	16.782	13.1	1	1	2	1.306	1.162	1.083	0.986	0.994	0.958	0.891	0.922	0.833	extracellular	K06520	CD99, MIC2; CD99 antigen	map04514 Cell adhesion molecules (CAMs); map04670 Leukocyte transendothelial migration
P50285	Dimethylaniline monooxygenase [N-oxide-forming] 1 OS=Mus musculus OX=10090 GN=Fmo1 PE=1 SV=1	Fmo1	1.217	0.00431097	Up	59.914	2.1	1	1	1	1.092	1.172	1.168	0.907	0.965	0.933	0.916	0.918	0.987	peroxisome	K00485	FMO; dimethylaniline monooxygenase (N-oxide forming) [EC:1.14.13.8]	map00982 Drug metabolism - cytochrome P450	GO:0002237 response to molecule of bacterial origin; GO:0006082 organic acid metabolic process; GO:0006139 nucleobase-containing compound metabolic process; GO:0006725 cellular aromatic compound metabolic process; GO:0006732 coenzyme metabolic process; GO:0006733 oxidoreduction coenzyme metabolic process; GO:0006739 NADP metabolic process; GO:0006753 nucleoside phosphate metabolic process; GO:000…	GO:0005622 intracellular; GO:0005623 cell; GO:0005737 cytoplasm; GO:0005783 endoplasmic reticulum; GO:0005788 endoplasmic reticulum lumen; GO:0012505 endomembrane system; GO:0031974 membrane-enclosed lumen; GO:0043226 organelle; GO:0043227 membrane-bounded organelle; GO:0043229 intracellular organelle; GO:0043231 intracellular membrane-bounded organelle; GO:0043233 organelle lumen; GO:0044422 org…	GO:0003824 catalytic activity; GO:0004497 monooxygenase activity; GO:0004499 N,N-dimethylaniline monooxygenase activity; GO:0016491 oxidoreductase activity; GO:0016705 oxidoreductase activity, acting on paired donors, with incorporation or reduction of molecular oxygen; GO:0016709 oxidoreductase activity, acting on paired donors, with incorporation or reduction of molecular oxygen, NAD(P)H as one…			Q	KOG1399	Flavin-containing monooxygenase
Q08509	Epidermal growth factor receptor kinase substrate 8 OS=Mus musculus OX=10090 GN=Eps8 PE=1 SV=2	Eps8	0.803	0.000357639	Down	91.736	7.9	6	6	8	0.898	0.863	0.844	1.044	1.019	1.091	1.098	1.076	1.072	nucleus	K17277	EPS8; epidermal growth factor receptor kinase substrate 8		GO:0000278 mitotic cell cycle; GO:0000280 nuclear division; GO:0002376 immune system process; GO:0006928 movement of cell or subcellular component; GO:0006996 organelle organization; GO:0007010 cytoskeleton organization; GO:0007015 actin filament organization; GO:0007049 cell cycle; GO:0007154 cell communication; GO:0007165 signal transduction; GO:0007166 cell surface receptor signaling pathway; …	GO:0001726 ruffle; GO:0005622 intracellular; GO:0005623 cell; GO:0005737 cytoplasm; GO:0005886 plasma membrane; GO:0005887 integral component of plasma membrane; GO:0005903 brush border; GO:0005938 cell cortex; GO:0008328 ionotropic glutamate receptor complex; GO:0014069 postsynaptic density; GO:0016020 membrane; GO:0016021 integral component of membrane; GO:0017146 NMDA selective glutamate recep…	GO:0003779 actin binding; GO:0005070 SH3/SH2 adaptor activity; GO:0005488 binding; GO:0005515 protein binding; GO:0008092 cytoskeletal protein binding; GO:0017016 Ras GTPase binding; GO:0017048 Rho GTPase binding; GO:0019899 enzyme binding; GO:0030674 protein binding, bridging; GO:0031267 small GTPase binding; GO:0035591 signaling adaptor activity; GO:0048365 Rac GTPase binding; GO:0051020 GTPase…	PF00018	SH3 domain	T	KOG3557	Epidermal growth factor receptor kinase substrate
Q9DC16	Endoplasmic reticulum-Golgi intermediate compartment protein 1 OS=Mus musculus OX=10090 GN=Ergic1 PE=1 SV=1	Ergic1	0.805	0.000613049	Down	32.562	16.6	5	5	6	0.853	0.913	0.903	0.843	0.995	1.058	1.098	1.12	1.096	plasma membrane	K20365	ERGIC1; endoplasmic reticulum-Golgi intermediate compartment protein 1		GO:0006810 transport; GO:0006888 ER to Golgi vesicle-mediated transport; GO:0016192 vesicle-mediated transport; GO:0046907 intracellular transport; GO:0048193 Golgi vesicle transport; GO:0051179 localization; GO:0051234 establishment of localization; GO:0051641 cellular localization; GO:0051649 establishment of localization in cell;	GO:0005622 intracellular; GO:0005623 cell; GO:0005634 nucleus; GO:0005654 nucleoplasm; GO:0005737 cytoplasm; GO:0005793 endoplasmic reticulum-Golgi intermediate compartment; GO:0031974 membrane-enclosed lumen; GO:0031981 nuclear lumen; GO:0043226 organelle; GO:0043227 membrane-bounded organelle; GO:0043229 intracellular organelle; GO:0043231 intracellular membrane-bounded organelle; GO:0043233 or…		PF13850	Endoplasmic Reticulum-Golgi Intermediate Compartment (ERGIC)	U	KOG2667	COPII vesicle protein
Q91ZT8	Ankyrin repeat and SOCS box protein 9 OS=Mus musculus OX=10090 GN=Asb9 PE=1 SV=2	Asb9	1.385	0.000648692	Up	31.656	14.8	4	4	5	1.134	1.257	1.147	1.009	0.996	0.975	0.864	0.852	0.839	cytoplasm	K10331	ASB9; ankyrin repeat and SOCS box protein 9		GO:0006464 cellular protein modification process; GO:0006807 nitrogen compound metabolic process; GO:0008152 metabolic process; GO:0009893 positive regulation of metabolic process; GO:0009894 regulation of catabolic process; GO:0009896 positive regulation of catabolic process; GO:0009987 cellular process; GO:0010604 positive regulation of macromolecule metabolic process; GO:0016567 protein ubiqui…	GO:0005622 intracellular; GO:0005623 cell; GO:0005737 cytoplasm; GO:0005829 cytosol; GO:0044424 intracellular part; GO:0044444 cytoplasmic part; GO:0044464 cell part;		PF07525	SOCS box	S	KOG0504	FOG: Ankyrin repeat
O09174	Alpha-methylacyl-CoA racemase OS=Mus musculus OX=10090 GN=Amacr PE=1 SV=4	Amacr	1.202	0.000561414	Up	41.704	25.7	8	8	11	1.124	1.102	1.168	0.889	0.923	0.895	0.934	0.954	0.936	cytoplasm	K01796	E5.1.99.4, AMACR, mcr; alpha-methylacyl-CoA racemase [EC:5.1.99.4]	map00120 Primary bile acid biosynthesis; map01100 Metabolic pathways; map04146 Peroxisome	GO:0006082 organic acid metabolic process; GO:0006605 protein targeting; GO:0006625 protein targeting to peroxisome; GO:0006629 lipid metabolic process; GO:0006631 fatty acid metabolic process; GO:0006635 fatty acid beta-oxidation; GO:0006694 steroid biosynthetic process; GO:0006699 bile acid biosynthetic process; GO:0006720 isoprenoid metabolic process; GO:0006810 transport; GO:0006886 intracell…	GO:0005622 intracellular; GO:0005623 cell; GO:0005737 cytoplasm; GO:0005739 mitochondrion; GO:0005777 peroxisome; GO:0005782 peroxisomal matrix; GO:0005829 cytosol; GO:0005886 plasma membrane; GO:0016020 membrane; GO:0031907 microbody lumen; GO:0031974 membrane-enclosed lumen; GO:0042579 microbody; GO:0043226 organelle; GO:0043227 membrane-bounded organelle; GO:0043229 intracellular organelle; GO…	GO:0003824 catalytic activity; GO:0005102 receptor binding; GO:0005488 binding; GO:0005515 protein binding; GO:0008111 alpha-methylacyl-CoA racemase activity; GO:0016853 isomerase activity; GO:0016854 racemase and epimerase activity;			I	KOG3957	Predicted L-carnitine dehydratase/alpha-methylacyl-CoA racemase
O35945	Aldehyde dehydrogenase, cytosolic 1 OS=Mus musculus OX=10090 GN=Aldh1a7 PE=1 SV=1	Aldh1a7	0.804	0.000107773	Down	54.587	39.1	18	8	56	0.902	0.895	0.89	0.931	0.959	0.975	1.14	1.087	1.115	cytoplasm	K07249	ALDH1A; retinal dehydrogenase [EC:1.2.1.36]	map00830 Retinol metabolism; map01100 Metabolic pathways	GO:0001523 retinoid metabolic process; GO:0001654 eye development; GO:0002009 morphogenesis of an epithelium; GO:0002072 optic cup morphogenesis involved in camera-type eye development; GO:0002138 retinoic acid biosynthetic process; GO:0006066 alcohol metabolic process; GO:0006082 organic acid metabolic process; GO:0006629 lipid metabolic process; GO:0006720 isoprenoid metabolic process; GO:00067…	GO:0005622 intracellular; GO:0005623 cell; GO:0005634 nucleus; GO:0005737 cytoplasm; GO:0005829 cytosol; GO:0043226 organelle; GO:0043227 membrane-bounded organelle; GO:0043229 intracellular organelle; GO:0043231 intracellular membrane-bounded organelle; GO:0044424 intracellular part; GO:0044444 cytoplasmic part; GO:0044464 cell part;	GO:0000166 nucleotide binding; GO:0001758 retinal dehydrogenase activity; GO:0003824 catalytic activity; GO:0004028 3-chloroallyl aldehyde dehydrogenase activity; GO:0004029 aldehyde dehydrogenase (NAD) activity; GO:0005488 binding; GO:0005515 protein binding; GO:0016491 oxidoreductase activity; GO:0016620 oxidoreductase activity, acting on the aldehyde or oxo group of donors, NAD or NADP as acce…			C	KOG2450	Aldehyde dehydrogenase
Q61576	Peptidyl-prolyl cis-trans isomerase FKBP10 OS=Mus musculus OX=10090 GN=Fkbp10 PE=1 SV=2	Fkbp10	0.786	0.000253969	Down	64.697	6	5	4	6	0.87	0.881	0.916	0.954	0.988	0.948	1.108	1.129	1.155	mitochondria	K09575	FKBP9_10; FK506-binding protein 9/10 [EC:5.2.1.8]		GO:0000413 protein peptidyl-prolyl isomerization; GO:0006457 protein folding; GO:0006464 cellular protein modification process; GO:0006807 nitrogen compound metabolic process; GO:0008152 metabolic process; GO:0009987 cellular process; GO:0018193 peptidyl-amino acid modification; GO:0018208 peptidyl-proline modification; GO:0019538 protein metabolic process; GO:0036211 protein modification process…	GO:0005622 intracellular; GO:0005623 cell; GO:0005737 cytoplasm; GO:0005829 cytosol; GO:0016020 membrane; GO:0044424 intracellular part; GO:0044444 cytoplasmic part; GO:0044464 cell part;	GO:0003755 peptidyl-prolyl cis-trans isomerase activity; GO:0003824 catalytic activity; GO:0005488 binding; GO:0005527 macrolide binding; GO:0005528 FK506 binding; GO:0008144 drug binding; GO:0016853 isomerase activity; GO:0016859 cis-trans isomerase activity; GO:0097159 organic cyclic compound binding; GO:1901363 heterocyclic compound binding;	PF00254; PF13202	FKBP-type peptidyl-prolyl cis-trans isomerase; EF hand	O	KOG0549	FKBP-type peptidyl-prolyl cis-trans isomerase
Q9JHH9	Coatomer subunit zeta-2 OS=Mus musculus OX=10090 GN=Copz2 PE=1 SV=1	Copz2	0.811	0.00283928	Down	22.934	19	3	3	3	0.885	0.83	0.914	0.887	1.054	0.986	1.069	1.06	1.114	cytoplasm,nucleus	K20472	COPZ, RET3; coatomer subunit zeta		GO:0006810 transport; GO:0006886 intracellular protein transport; GO:0006888 ER to Golgi vesicle-mediated transport; GO:0006890 retrograde vesicle-mediated transport, Golgi to ER; GO:0008104 protein localization; GO:0015031 protein transport; GO:0015833 peptide transport; GO:0016192 vesicle-mediated transport; GO:0033036 macromolecule localization; GO:0034613 cellular protein localization; GO:004…	GO:0000139 Golgi membrane; GO:0005622 intracellular; GO:0005623 cell; GO:0005737 cytoplasm; GO:0005783 endoplasmic reticulum; GO:0005789 endoplasmic reticulum membrane; GO:0005794 Golgi apparatus; GO:0005798 Golgi-associated vesicle; GO:0005801 cis-Golgi network; GO:0005829 cytosol; GO:0012505 endomembrane system; GO:0012506 vesicle membrane; GO:0016020 membrane; GO:0030117 membrane coat; GO:0030…		PF01217	Clathrin adaptor complex small chain	U	KOG3343	Vesicle coat complex COPI, zeta subunit
Q60936	Atypical kinase COQ8A, mitochondrial OS=Mus musculus OX=10090 GN=Coq8a PE=1 SV=2	Coq8a	0.791	0.004123	Down	71.742	3.1	2	2	2	0.833	0.93	0.908	0.911	0.948	1.05	1.082	1.129	1.166	cytoplasm	K08869	ADCK, ABC1; aarF domain-containing kinase		GO:0006732 coenzyme metabolic process; GO:0006733 oxidoreduction coenzyme metabolic process; GO:0006743 ubiquinone metabolic process; GO:0006744 ubiquinone biosynthetic process; GO:0006793 phosphorus metabolic process; GO:0006796 phosphate-containing compound metabolic process; GO:0008152 metabolic process; GO:0009058 biosynthetic process; GO:0009108 coenzyme biosynthetic process; GO:0009987 cell…	GO:0005622 intracellular; GO:0005623 cell; GO:0005737 cytoplasm; GO:0005739 mitochondrion; GO:0043226 organelle; GO:0043227 membrane-bounded organelle; GO:0043229 intracellular organelle; GO:0043231 intracellular membrane-bounded organelle; GO:0044424 intracellular part; GO:0044444 cytoplasmic part; GO:0044464 cell part;	GO:0000166 nucleotide binding; GO:0003824 catalytic activity; GO:0005488 binding; GO:0016301 kinase activity; GO:0016740 transferase activity; GO:0016772 transferase activity, transferring phosphorus-containing groups; GO:0017076 purine nucleotide binding; GO:0030554 adenyl nucleotide binding; GO:0032553 ribonucleotide binding; GO:0032555 purine ribonucleotide binding; GO:0032559 adenyl ribonucle…			S	KOG1234	ABC (ATP binding cassette) 1 protein
Q6NT99	Dual specificity protein phosphatase 23 OS=Mus musculus OX=10090 GN=Dusp23 PE=1 SV=1	Dusp23	0.827	0.00223022	Down	16.637	13.3	2	2	2	0.902	0.899	0.898	1.024	0.97	1.032	1.047	1.071	1.146	cytoplasm	K14165	K14165; atypical dual specificity phosphatase [EC:3.1.3.16 3.1.3.48]		GO:0006464 cellular protein modification process; GO:0006470 protein dephosphorylation; GO:0006793 phosphorus metabolic process; GO:0006796 phosphate-containing compound metabolic process; GO:0006807 nitrogen compound metabolic process; GO:0008152 metabolic process; GO:0009987 cellular process; GO:0016311 dephosphorylation; GO:0019538 protein metabolic process; GO:0035335 peptidyl-tyrosine dephos…	GO:0005622 intracellular; GO:0005623 cell; GO:0005634 nucleus; GO:0005654 nucleoplasm; GO:0005737 cytoplasm; GO:0005829 cytosol; GO:0031974 membrane-enclosed lumen; GO:0031981 nuclear lumen; GO:0043226 organelle; GO:0043227 membrane-bounded organelle; GO:0043229 intracellular organelle; GO:0043231 intracellular membrane-bounded organelle; GO:0043233 organelle lumen; GO:0044422 organelle part; GO:…	GO:0003824 catalytic activity; GO:0004721 phosphoprotein phosphatase activity; GO:0004722 protein serine/threonine phosphatase activity; GO:0004725 protein tyrosine phosphatase activity; GO:0008138 protein tyrosine/serine/threonine phosphatase activity; GO:0016787 hydrolase activity; GO:0016788 hydrolase activity, acting on ester bonds; GO:0016791 phosphatase activity; GO:0042578 phosphoric ester…	PF00782	Dual specificity phosphatase, catalytic domain	V	KOG1720	Protein tyrosine phosphatase CDC14
P28481	Collagen alpha-1(II) chain OS=Mus musculus OX=10090 GN=Col2a1 PE=1 SV=2	Col2a1	0.827	0.0413807	Down	141.97	1.2	1	1	1	0.81	0.943	0.917	1.108	1.052	0.918	1.152	1.088	0.99	extracellular	K19719	COL2A; collagen, type II, alpha	map04151 PI3K-Akt signaling pathway; map04510 Focal adhesion; map04512 ECM-receptor interaction; map04974 Protein digestion and absorption; map05165 Human papillomavirus infection	GO:0001101 response to acid chemical; GO:0001501 skeletal system development; GO:0001502 cartilage condensation; GO:0001503 ossification; GO:0001894 tissue homeostasis; GO:0001958 endochondral ossification; GO:0002062 chondrocyte differentiation; GO:0002682 regulation of immune system process; GO:0003007 heart morphogenesis; GO:0003008 system process; GO:0003416 endochondral bone growth; GO:00034…	GO:0005576 extracellular region; GO:0005581 collagen trimer; GO:0005583 fibrillar collagen trimer; GO:0005585 collagen type II trimer; GO:0005604 basement membrane; GO:0005615 extracellular space; GO:0005622 intracellular; GO:0005623 cell; GO:0005737 cytoplasm; GO:0005783 endoplasmic reticulum; GO:0005788 endoplasmic reticulum lumen; GO:0012505 endomembrane system; GO:0031012 extracellular matrix…	GO:0005102 receptor binding; GO:0005488 binding; GO:0005515 protein binding; GO:0019838 growth factor binding; GO:0042287 MHC protein binding; GO:0042289 MHC class II protein binding; GO:0042802 identical protein binding; GO:0048407 platelet-derived growth factor binding;			W	KOG3544	Collagens (type IV and type XIII), and related proteins
P70175	Disks large homolog 3 OS=Mus musculus OX=10090 GN=Dlg3 PE=1 SV=1	Dlg3	1.265	0.00777524	Up	93.481	1.9	2	2	2	1.192	1.051	1.218	0.994	0.948	0.949	0.9	0.907	0.93	cytoplasm,nucleus	K21098	DLG3; discs large protein 3	map04390 Hippo signaling pathway; map04530 Tight junction; map05165 Human papillomavirus infection	GO:0001736 establishment of planar polarity; GO:0001738 morphogenesis of a polarized epithelium; GO:0001932 regulation of protein phosphorylation; GO:0001934 positive regulation of protein phosphorylation; GO:0002009 morphogenesis of an epithelium; GO:0006139 nucleobase-containing compound metabolic process; GO:0006163 purine nucleotide metabolic process; GO:0006725 cellular aromatic compound met…	GO:0005622 intracellular; GO:0005623 cell; GO:0005737 cytoplasm; GO:0005829 cytosol; GO:0005886 plasma membrane; GO:0005887 integral component of plasma membrane; GO:0005911 cell-cell junction; GO:0005923 bicellular tight junction; GO:0008328 ionotropic glutamate receptor complex; GO:0014069 postsynaptic density; GO:0016020 membrane; GO:0016021 integral component of membrane; GO:0016323 basolater…	GO:0003824 catalytic activity; GO:0004385 guanylate kinase activity; GO:0005102 receptor binding; GO:0005215 transporter activity; GO:0005216 ion channel activity; GO:0005488 binding; GO:0005515 protein binding; GO:0008022 protein C-terminus binding; GO:0015075 ion transmembrane transporter activity; GO:0015267 channel activity; GO:0015276 ligand-gated ion channel activity; GO:0015318 inorganic s…	PF10608; PF00595; PF10600; PF00018; PF00625	Polyubiquitination (PEST) N-terminal domain of MAGUK; PDZ domain (Also known as DHR or GLGF); PDZ-associated domain of NMDA receptors; SH3 domain; Guanylate kinase	F	KOG0708	Membrane-associated guanylate kinase MAGUK (contains PDZ, SH3, HOOK and GUK domains)
Q8VBZ3	Cleft lip and palate transmembrane protein 1 homolog OS=Mus musculus OX=10090 GN=Clptm1 PE=1 SV=1	Clptm1	0.824	0.0011529	Down	75.29	8	4	4	5	0.93	0.902	0.953	0.976	1.007	0.911	1.161	1.122	1.095	plasma membrane				GO:0002682 regulation of immune system process; GO:0002694 regulation of leukocyte activation; GO:0007275 multicellular organism development; GO:0032501 multicellular organismal process; GO:0032502 developmental process; GO:0033081 regulation of T cell differentiation in thymus; GO:0045580 regulation of T cell differentiation; GO:0045595 regulation of cell differentiation; GO:0045619 regulation o…	GO:0005623 cell; GO:0005886 plasma membrane; GO:0005887 integral component of plasma membrane; GO:0009897 external side of plasma membrane; GO:0009986 cell surface; GO:0016020 membrane; GO:0016021 integral component of membrane; GO:0031224 intrinsic component of membrane; GO:0031226 intrinsic component of plasma membrane; GO:0044425 membrane part; GO:0044459 plasma membrane part; GO:0044464 cell …				S	KOG2489	Transmembrane protein
Q8K2I3	Dimethylaniline monooxygenase [N-oxide-forming] 2 OS=Mus musculus OX=10090 GN=Fmo2 PE=1 SV=3	Fmo2	1.299	0.00164942	Up	60.974	4.5	3	3	3	1.23	1.111	1.161	0.989	0.926	0.986	0.916	0.866	0.913	plasma membrane	K00485	FMO; dimethylaniline monooxygenase (N-oxide forming) [EC:1.14.13.8]	map00982 Drug metabolism - cytochrome P450	GO:0006082 organic acid metabolic process; GO:0006139 nucleobase-containing compound metabolic process; GO:0006725 cellular aromatic compound metabolic process; GO:0006732 coenzyme metabolic process; GO:0006733 oxidoreduction coenzyme metabolic process; GO:0006739 NADP metabolic process; GO:0006753 nucleoside phosphate metabolic process; GO:0006793 phosphorus metabolic process; GO:0006796 phospha…	GO:0005622 intracellular; GO:0005623 cell; GO:0005737 cytoplasm; GO:0005783 endoplasmic reticulum; GO:0005789 endoplasmic reticulum membrane; GO:0012505 endomembrane system; GO:0016020 membrane; GO:0031984 organelle subcompartment; GO:0042175 nuclear outer membrane-endoplasmic reticulum membrane network; GO:0043226 organelle; GO:0043227 membrane-bounded organelle; GO:0043229 intracellular organel…	GO:0003824 catalytic activity; GO:0004497 monooxygenase activity; GO:0004499 N,N-dimethylaniline monooxygenase activity; GO:0016491 oxidoreductase activity; GO:0016705 oxidoreductase activity, acting on paired donors, with incorporation or reduction of molecular oxygen; GO:0016709 oxidoreductase activity, acting on paired donors, with incorporation or reduction of molecular oxygen, NAD(P)H as one…			Q	KOG1399	Flavin-containing monooxygenase
Q03401	Cysteine-rich secretory protein 1 OS=Mus musculus OX=10090 GN=Crisp1 PE=2 SV=1	Crisp1活力受精	0.224	2.72881e-05	Down	27.679	11.5	3	3	5	0.45	0.378	0.43	0.482	0.574	0.554	1.903	1.713	2	extracellular	K19919	CRISP; cysteine-rich secretory protein		GO:0001775 cell activation; GO:0002252 immune effector process; GO:0002263 cell activation involved in immune response; GO:0002274 myeloid leukocyte activation; GO:0002275 myeloid cell activation involved in immune response; GO:0002283 neutrophil activation involved in immune response; GO:0002366 leukocyte activation involved in immune response; GO:0002376 immune system process; GO:0002443 leukoc…	GO:0005576 extracellular region; GO:0005622 intracellular; GO:0005623 cell; GO:0005737 cytoplasm; GO:0012505 endomembrane system; GO:0030133 transport vesicle; GO:0030141 secretory granule; GO:0031012 extracellular matrix; GO:0031410 cytoplasmic vesicle; GO:0031974 membrane-enclosed lumen; GO:0031982 vesicle; GO:0031983 vesicle lumen; GO:0034774 secretory granule lumen; GO:0035580 specific granul…		PF00188; PF08562	Cysteine-rich secretory protein family; Crisp	S	KOG3017	Defense-related protein containing SCP domain
Q8BHT6	Beta-1,3-glucosyltransferase OS=Mus musculus OX=10090 GN=B3glct PE=1 SV=3	B3glct	1.249	4.74309e-06	Up	55.357	5.7	2	2	2	1.147	1.15	1.145	0.984	0.993	0.909	0.915	0.91	0.93	extracellular	K13675	B3GALTL; UDP-glucose:O-linked fucose beta-1,3-glucosyltransferase [EC:2.4.1.-]	map00514 Other types of O-glycan biosynthesis	GO:0006464 cellular protein modification process; GO:0006486 protein glycosylation; GO:0006493 protein O-linked glycosylation; GO:0006807 nitrogen compound metabolic process; GO:0008152 metabolic process; GO:0009058 biosynthetic process; GO:0009059 macromolecule biosynthetic process; GO:0009100 glycoprotein metabolic process; GO:0009101 glycoprotein biosynthetic process; GO:0009987 cellular proce…	GO:0005622 intracellular; GO:0005623 cell; GO:0005737 cytoplasm; GO:0005783 endoplasmic reticulum; GO:0005789 endoplasmic reticulum membrane; GO:0012505 endomembrane system; GO:0016020 membrane; GO:0031984 organelle subcompartment; GO:0042175 nuclear outer membrane-endoplasmic reticulum membrane network; GO:0043226 organelle; GO:0043227 membrane-bounded organelle; GO:0043229 intracellular organel…	GO:0003824 catalytic activity; GO:0016740 transferase activity; GO:0016757 transferase activity, transferring glycosyl groups;			G	KOG2246	Galactosyltransferases
P08226	Apolipoprotein E OS=Mus musculus OX=10090 GN=Apoe PE=1 SV=2	Apoe	0.813	0.000114952	Down	35.866	30.2	8	8	10	0.92	0.942	0.906	0.988	0.928	0.93	1.14	1.118	1.148	extracellular	K04524	APOE; apolipoprotein E	map04979 Cholesterol metabolism; map05010 Alzheimer disease	GO:0000302 response to reactive oxygen species; GO:0001101 response to acid chemical; GO:0001523 retinoid metabolic process; GO:0001558 regulation of cell growth; GO:0001568 blood vessel development; GO:0001932 regulation of protein phosphorylation; GO:0001933 negative regulation of protein phosphorylation; GO:0001936 regulation of endothelial cell proliferation; GO:0001937 negative regulation of…	GO:0000323 lytic vacuole; GO:0005576 extracellular region; GO:0005615 extracellular space; GO:0005622 intracellular; GO:0005623 cell; GO:0005634 nucleus; GO:0005635 nuclear envelope; GO:0005737 cytoplasm; GO:0005764 lysosome; GO:0005768 endosome; GO:0005769 early endosome; GO:0005770 late endosome; GO:0005773 vacuole; GO:0005783 endoplasmic reticulum; GO:0005788 endoplasmic reticulum lumen; GO:00…	GO:0001540 beta-amyloid binding; GO:0005102 receptor binding; GO:0005198 structural molecule activity; GO:0005215 transporter activity; GO:0005319 lipid transporter activity; GO:0005488 binding; GO:0005496 steroid binding; GO:0005515 protein binding; GO:0005539 glycosaminoglycan binding; GO:0005543 phospholipid binding; GO:0008047 enzyme activator activity; GO:0008092 cytoskeletal protein binding…	PF01442	Apolipoprotein A1/A4/E domain
P14847	C-reactive protein OS=Mus musculus OX=10090 GN=Crp PE=1 SV=2	Crp	1.355	0.00156203	Up	25.36	6.2	1	1	1	1.208	1.253	1.198	0.88	0.91	0.945	0.836	0.946	0.919	extracellular	K16143	CRP; C-reactive protein		GO:0000302 response to reactive oxygen species; GO:0001505 regulation of neurotransmitter levels; GO:0001666 response to hypoxia; GO:0001817 regulation of cytokine production; GO:0002250 adaptive immune response; GO:0002252 immune effector process; GO:0002253 activation of immune response; GO:0002376 immune system process; GO:0002443 leukocyte mediated immunity; GO:0002449 lymphocyte mediated imm…	GO:0005576 extracellular region; GO:0005615 extracellular space; GO:0005623 cell; GO:0030175 filopodium; GO:0030424 axon; GO:0030426 growth cone; GO:0030427 site of polarized growth; GO:0033267 axon part; GO:0042995 cell projection; GO:0043005 neuron projection; GO:0044421 extracellular region part; GO:0044463 cell projection part; GO:0044464 cell part; GO:0097458 neuron part; GO:0098858 actin-ba…	GO:0001846 opsonin binding; GO:0001848 complement binding; GO:0001849 complement component C1q binding; GO:0005102 receptor binding; GO:0005488 binding; GO:0005496 steroid binding; GO:0005509 calcium ion binding; GO:0005515 protein binding; GO:0008289 lipid binding; GO:0015485 cholesterol binding; GO:0030169 low-density lipoprotein particle binding; GO:0032934 sterol binding; GO:0033265 choline b…	PF00354	Pentaxin family
P55772	Ectonucleoside triphosphate diphosphohydrolase 1 OS=Mus musculus OX=10090 GN=Entpd1 PE=1 SV=1	Entpd1	1.22	0.00176506	Up	57.205	12.2	6	6	6	1.162	1.081	1.142	0.919	1.01	0.975	0.951	0.922	0.901	plasma membrane	K01510	ENTPD1_3_8, CD39; apyrase [EC:3.6.1.5]	map00230 Purine metabolism; map00240 Pyrimidine metabolism; map01100 Metabolic pathways; map05169 Epstein-Barr virus infection	GO:0001101 response to acid chemical; GO:0001775 cell activation; GO:0002237 response to molecule of bacterial origin; GO:0006139 nucleobase-containing compound metabolic process; GO:0006140 regulation of nucleotide metabolic process; GO:0006725 cellular aromatic compound metabolic process; GO:0006753 nucleoside phosphate metabolic process; GO:0006793 phosphorus metabolic process; GO:0006796 phos…	GO:0005576 extracellular region; GO:0005604 basement membrane; GO:0005605 basal lamina; GO:0005615 extracellular space; GO:0005622 intracellular; GO:0005623 cell; GO:0005737 cytoplasm; GO:0005886 plasma membrane; GO:0005887 integral component of plasma membrane; GO:0008021 synaptic vesicle; GO:0009986 cell surface; GO:0012505 endomembrane system; GO:0014069 postsynaptic density; GO:0016020 membra…	GO:0003824 catalytic activity; GO:0005488 binding; GO:0005515 protein binding; GO:0016462 pyrophosphatase activity; GO:0016787 hydrolase activity; GO:0016817 hydrolase activity, acting on acid anhydrides; GO:0016818 hydrolase activity, acting on acid anhydrides, in phosphorus-containing anhydrides; GO:0016887 ATPase activity; GO:0017110 nucleoside-diphosphatase activity; GO:0017111 nucleoside-tri…			F	KOG1386	Nucleoside phosphatase
Q91YR5	eEF1A lysine and N-terminal methyltransferase OS=Mus musculus OX=10090 GN=EEF1AKNMT PE=1 SV=1	EEF1AKNMT	1.349	0.00417323	Up	78.756	2.6	2	2	2	1.128	1.272	1.186	0.914	1.016	0.902	0.822	0.926	0.91	cytoplasm							PF08241; PF01564	Methyltransferase domain; Spermine/spermidine synthase	E	KOG2352	Predicted spermine/spermidine synthase
P70170	ATP-binding cassette sub-family C member 9 OS=Mus musculus OX=10090 GN=Abcc9 PE=1 SV=2	Abcc9	0.673	0.010656	Down	174.24	0.6	1	1	1	0.741	0.832	0.948	0.899	1.008	0.745	1.29	1.124	1.331	plasma membrane	K05033	ABCC9, SUR2; ATP-binding cassette subfamily C (CFTR/MRP) member 9	map02010 ABC transporters	GO:0001667 ameboidal-type cell migration; GO:0002252 immune effector process; GO:0002376 immune system process; GO:0006810 transport; GO:0006811 ion transport; GO:0006812 cation transport; GO:0006813 potassium ion transport; GO:0006820 anion transport; GO:0006928 movement of cell or subcellular component; GO:0006929 substrate-dependent cell migration; GO:0006932 substrate-dependent cell migration…	GO:0001669 acrosomal vesicle; GO:0005622 intracellular; GO:0005623 cell; GO:0005737 cytoplasm; GO:0005739 mitochondrion; GO:0005886 plasma membrane; GO:0005887 integral component of plasma membrane; GO:0008076 voltage-gated potassium channel complex; GO:0008282 ATP-sensitive potassium channel complex; GO:0012505 endomembrane system; GO:0016020 membrane; GO:0016021 integral component of membrane; …	GO:0000149 SNARE binding; GO:0003824 catalytic activity; GO:0004888 transmembrane signaling receptor activity; GO:0005215 transporter activity; GO:0005488 binding; GO:0005515 protein binding; GO:0008144 drug binding; GO:0008281 sulfonylurea receptor activity; GO:0008509 anion transmembrane transporter activity; GO:0015075 ion transmembrane transporter activity; GO:0015103 inorganic anion transmem…	PF00005	ABC transporter	Q	KOG0054	Multidrug resistance-associated protein/mitoxantrone resistance protein, ABC superfamily
Q99J39	Malonyl-CoA decarboxylase, mitochondrial OS=Mus musculus OX=10090 GN=Mlycd PE=1 SV=1	Mlycd	0.707	0.0055685	Down	54.735	2.2	1	1	1	0.799	0.851	0.77	1.153	0.99	0.973	1.036	1.13	1.259	nucleus	K01578	MLYCD; malonyl-CoA decarboxylase [EC:4.1.1.9]	map00410 beta-Alanine metabolism; map00640 Propanoate metabolism; map01100 Metabolic pathways; map04146 Peroxisome; map04152 AMPK signaling pathway	GO:0002931 response to ischemia; GO:0006082 organic acid metabolic process; GO:0006084 acetyl-CoA metabolic process; GO:0006085 acetyl-CoA biosynthetic process; GO:0006109 regulation of carbohydrate metabolic process; GO:0006139 nucleobase-containing compound metabolic process; GO:0006163 purine nucleotide metabolic process; GO:0006164 purine nucleotide biosynthetic process; GO:0006195 purine nuc…	GO:0005622 intracellular; GO:0005623 cell; GO:0005737 cytoplasm; GO:0005739 mitochondrion; GO:0005759 mitochondrial matrix; GO:0005777 peroxisome; GO:0005782 peroxisomal matrix; GO:0005829 cytosol; GO:0031907 microbody lumen; GO:0031974 membrane-enclosed lumen; GO:0042579 microbody; GO:0043226 organelle; GO:0043227 membrane-bounded organelle; GO:0043229 intracellular organelle; GO:0043231 intrace…	GO:0003824 catalytic activity; GO:0005102 receptor binding; GO:0005488 binding; GO:0005515 protein binding; GO:0016829 lyase activity; GO:0016830 carbon-carbon lyase activity; GO:0016831 carboxy-lyase activity; GO:0042802 identical protein binding; GO:0050080 malonyl-CoA decarboxylase activity;	PF05292	Malonyl-CoA decarboxylase (MCD)	G	KOG3018	Malonyl-CoA decarboxylase
Q8BVC1	Beta-defensin 22 OS=Mus musculus OX=10090 GN=Defb22 PE=1 SV=1	Defb22精子受精活力	0.192	3.3015e-05	Down	17.709	4.5	1	1	1	0.381	0.333	0.437	0.458	0.541	0.555	1.99	2.071	1.944	extracellular				GO:0002376 immune system process; GO:0006508 proteolysis; GO:0006807 nitrogen compound metabolic process; GO:0006950 response to stress; GO:0006952 defense response; GO:0006955 immune response; GO:0006959 humoral immune response; GO:0008152 metabolic process; GO:0009605 response to external stimulus; GO:0009607 response to biotic stimulus; GO:0009617 response to bacterium; GO:0009892 negative reg…	GO:0005576 extracellular region; GO:0005623 cell; GO:0009986 cell surface; GO:0030112 glycocalyx; GO:0030312 external encapsulating structure; GO:0030313 cell envelope; GO:0031975 envelope; GO:0044464 cell part; GO:0071944 cell periphery;	GO:0004857 enzyme inhibitor activity; GO:0030234 enzyme regulator activity; GO:0030414 peptidase inhibitor activity; GO:0061134 peptidase regulator activity; GO:0098772 molecular function regulator;	PF13841	Beta defensin
P50427	Steryl-sulfatase OS=Mus musculus OX=10090 GN=Sts PE=1 SV=1	Sts	1.346	0.000126598	Up	66.59	17.1	10	10	13	1.15	1.205	1.21	0.965	0.94	0.899	0.876	0.869	0.904	extracellular	K01131	STS; steryl-sulfatase [EC:3.1.6.2]	map00140 Steroid hormone biosynthesis	GO:0003008 system process; GO:0006629 lipid metabolic process; GO:0006643 membrane lipid metabolic process; GO:0006664 glycolipid metabolic process; GO:0006665 sphingolipid metabolic process; GO:0006687 glycosphingolipid metabolic process; GO:0006706 steroid catabolic process; GO:0006807 nitrogen compound metabolic process; GO:0007275 multicellular organism development; GO:0007610 behavior; GO:00…	GO:0000323 lytic vacuole; GO:0005622 intracellular; GO:0005623 cell; GO:0005634 nucleus; GO:0005635 nuclear envelope; GO:0005737 cytoplasm; GO:0005764 lysosome; GO:0005768 endosome; GO:0005773 vacuole; GO:0005783 endoplasmic reticulum; GO:0005788 endoplasmic reticulum lumen; GO:0005789 endoplasmic reticulum membrane; GO:0005794 Golgi apparatus; GO:0005886 plasma membrane; GO:0012505 endomembrane …	GO:0003824 catalytic activity; GO:0004773 steryl-sulfatase activity; GO:0008484 sulfuric ester hydrolase activity; GO:0016787 hydrolase activity; GO:0016788 hydrolase activity, acting on ester bonds;			P	KOG3867	Sulfatase
Q8K3V1	Spermatogenesis-associated protein 4 OS=Mus musculus OX=10090 GN=Spata4 PE=1 SV=1	Spata4	1.372	0.00303764	Up	33.578	3.1	1	1	1	1.174	1.089	1.243	0.999	0.942	1.086	0.821	0.905	0.829	nucleus					GO:0005622 intracellular; GO:0005623 cell; GO:0005737 cytoplasm; GO:0044424 intracellular part; GO:0044464 cell part;		PF06294	Domain of Unknown Function (DUF1042)
Q62481	Vacuolar protein sorting-associated protein 72 homolog OS=Mus musculus OX=10090 GN=Vps72 PE=2 SV=2	Vps72	0.829	0.00128725	Down	40.783	4.1	1	1	1	0.96	0.894	0.916	0.862	1.072	0.943	1.093	1.117	1.133	nucleus	K11664	VPS72, TCFL1, YL1; vacuolar protein sorting-associated protein 72		GO:0000122 negative regulation of transcription from RNA polymerase II promoter; GO:0006325 chromatin organization; GO:0006338 chromatin remodeling; GO:0006355 regulation of transcription, DNA-templated; GO:0006357 regulation of transcription from RNA polymerase II promoter; GO:0006996 organelle organization; GO:0009889 regulation of biosynthetic process; GO:0009890 negative regulation of biosynt…	GO:0005622 intracellular; GO:0005623 cell; GO:0005634 nucleus; GO:0005654 nucleoplasm; GO:0016604 nuclear body; GO:0016607 nuclear speck; GO:0031974 membrane-enclosed lumen; GO:0031981 nuclear lumen; GO:0032991 macromolecular complex; GO:0043226 organelle; GO:0043227 membrane-bounded organelle; GO:0043229 intracellular organelle; GO:0043231 intracellular membrane-bounded organelle; GO:0043233 org…	GO:0005488 binding; GO:0005515 protein binding; GO:0042393 histone binding;	PF08265	YL1 nuclear protein C-terminal domain	K	KOG2897	DNA-binding protein YL1 and related proteins
Q8BYK8	Zinc finger CCCH domain-containing protein 6 OS=Mus musculus OX=10090 GN=Zc3h6 PE=2 SV=2	Zc3h6	1.286	0.0483625	Up	131.25	0.6	1	1	1	1.022	1.174	1.006	1.147	1.093	1.14	0.901	0.88	0.709	nucleus				GO:0006355 regulation of transcription, DNA-templated; GO:0006357 regulation of transcription from RNA polymerase II promoter; GO:0009889 regulation of biosynthetic process; GO:0010468 regulation of gene expression; GO:0010556 regulation of macromolecule biosynthetic process; GO:0019219 regulation of nucleobase-containing compound metabolic process; GO:0019222 regulation of metabolic process; GO:…		GO:0000981 RNA polymerase II transcription factor activity, sequence-specific DNA binding; GO:0003700 transcription factor activity, sequence-specific DNA binding;			A	KOG1040	Polyadenylation factor I complex, subunit, Yth1 (CPSF subunit)
P35710	Transcription factor SOX-5 OS=Mus musculus OX=10090 GN=Sox5 PE=1 SV=2	Sox5	0.829	0.00467279	Down	84.089	3.8	3	2	3	0.756	0.778	0.778	1.336	1.331	1.208	0.97	0.874	0.945	nucleus	K09269	SOX5_6_13; transcription factor SOX5/6/13 (SOX group D)		GO:0001501 skeletal system development; GO:0001701 in utero embryonic development; GO:0006139 nucleobase-containing compound metabolic process; GO:0006351 transcription, DNA-templated; GO:0006355 regulation of transcription, DNA-templated; GO:0006357 regulation of transcription from RNA polymerase II promoter; GO:0006366 transcription from RNA polymerase II promoter; GO:0006725 cellular aromatic …	GO:0005622 intracellular; GO:0005623 cell; GO:0005634 nucleus; GO:0005667 transcription factor complex; GO:0032991 macromolecular complex; GO:0043226 organelle; GO:0043227 membrane-bounded organelle; GO:0043229 intracellular organelle; GO:0043231 intracellular membrane-bounded organelle; GO:0044422 organelle part; GO:0044424 intracellular part; GO:0044428 nuclear part; GO:0044446 intracellular or…	GO:0000981 RNA polymerase II transcription factor activity, sequence-specific DNA binding; GO:0001067 regulatory region nucleic acid binding; GO:0003676 nucleic acid binding; GO:0003677 DNA binding; GO:0003700 transcription factor activity, sequence-specific DNA binding; GO:0005488 binding; GO:0005515 protein binding; GO:0044212 transcription regulatory region DNA binding; GO:0046982 protein hete…	PF00505	HMG (high mobility group) box	K	KOG0528	HMG-box transcription factor SOX5
Q03734	Serine protease inhibitor A3M OS=Mus musculus OX=10090 GN=Serpina3m PE=1 SV=2	Serpina3m	1.502	2.0087e-05	Up	47.064	13.4	6	2	18	1.082	1.079	1.12	1.2	1.217	1.204	0.744	0.728	0.712	endoplasmic reticulum	K04525	SERPINA; serpin A		GO:0001775 cell activation; GO:0001894 tissue homeostasis; GO:0002252 immune effector process; GO:0002263 cell activation involved in immune response; GO:0002274 myeloid leukocyte activation; GO:0002275 myeloid cell activation involved in immune response; GO:0002283 neutrophil activation involved in immune response; GO:0002366 leukocyte activation involved in immune response; GO:0002376 immune sy…	GO:0000323 lytic vacuole; GO:0005576 extracellular region; GO:0005615 extracellular space; GO:0005622 intracellular; GO:0005623 cell; GO:0005634 nucleus; GO:0005737 cytoplasm; GO:0005764 lysosome; GO:0005766 primary lysosome; GO:0005773 vacuole; GO:0005775 vacuolar lumen; GO:0012505 endomembrane system; GO:0030141 secretory granule; GO:0031091 platelet alpha granule; GO:0031093 platelet alpha gra…	GO:0003676 nucleic acid binding; GO:0003677 DNA binding; GO:0004857 enzyme inhibitor activity; GO:0004866 endopeptidase inhibitor activity; GO:0004867 serine-type endopeptidase inhibitor activity; GO:0004869 cysteine-type endopeptidase inhibitor activity; GO:0005488 binding; GO:0030234 enzyme regulator activity; GO:0030414 peptidase inhibitor activity; GO:0061134 peptidase regulator activity; GO:…	PF00079	Serpin (serine protease inhibitor)	V	KOG2392	Serpin
Q9WV96	Mitochondrial import inner membrane translocase subunit Tim10 B OS=Mus musculus OX=10090 GN=Timm10b PE=1 SV=1	Timm10b	0.825	0.00119772	Down	11.314	19	1	1	1	0.901	0.952	0.902	0.97	1.005	0.921	1.146	1.094	1.099	extracellular	K17779	TIM10B; mitochondrial import inner membrane translocase subunit TIM10B		GO:0006605 protein targeting; GO:0006626 protein targeting to mitochondrion; GO:0006810 transport; GO:0006839 mitochondrial transport; GO:0006886 intracellular protein transport; GO:0006996 organelle organization; GO:0007005 mitochondrion organization; GO:0007155 cell adhesion; GO:0007160 cell-matrix adhesion; GO:0008104 protein localization; GO:0009987 cellular process; GO:0015031 protein transp…	GO:0005622 intracellular; GO:0005623 cell; GO:0005737 cytoplasm; GO:0005739 mitochondrion; GO:0005740 mitochondrial envelope; GO:0005743 mitochondrial inner membrane; GO:0005758 mitochondrial intermembrane space; GO:0016020 membrane; GO:0019866 organelle inner membrane; GO:0031090 organelle membrane; GO:0031966 mitochondrial membrane; GO:0031967 organelle envelope; GO:0031970 organelle envelope l…		PF02953	Tim10/DDP family zinc finger	U	KOG3479	Mitochondrial import inner membrane translocase, subunit TIM9
Q9ERD7	Tubulin beta-3 chain OS=Mus musculus OX=10090 GN=Tubb3 PE=1 SV=1	Tubb3	0.82	0.00193959	Down	50.418	37.6	14	3	41	0.935	0.9	0.912	0.989	0.979	0.954	1.072	1.109	1.168	cytoplasm	K07375	TUBB; tubulin beta	map04145 Phagosome; map04540 Gap junction; map05130 Pathogenic Escherichia coli infection	GO:0000278 mitotic cell cycle; GO:0000902 cell morphogenesis; GO:0000904 cell morphogenesis involved in differentiation; GO:0006928 movement of cell or subcellular component; GO:0006935 chemotaxis; GO:0006996 organelle organization; GO:0007010 cytoskeleton organization; GO:0007049 cell cycle; GO:0007275 multicellular organism development; GO:0007399 nervous system development; GO:0007409 axonogen…	GO:0005622 intracellular; GO:0005623 cell; GO:0005737 cytoplasm; GO:0005856 cytoskeleton; GO:0005874 microtubule; GO:0015630 microtubule cytoskeleton; GO:0030424 axon; GO:0030425 dendrite; GO:0036477 somatodendritic compartment; GO:0042995 cell projection; GO:0043005 neuron projection; GO:0043025 neuronal cell body; GO:0043226 organelle; GO:0043228 non-membrane-bounded organelle; GO:0043229 intra…	GO:0005198 structural molecule activity; GO:0005200 structural constituent of cytoskeleton; GO:0005488 binding; GO:0033218 amide binding; GO:0042277 peptide binding;	PF00091; PF03953	Tubulin/FtsZ family, GTPase domain; Tubulin C-terminal domain	Z	KOG1375	Beta tubulin
Q3U0J8	TBC1 domain family member 2B OS=Mus musculus OX=10090 GN=Tbc1d2b PE=1 SV=2	Tbc1d2b	1.23	0.0150056	Up	109.95	1.9	2	2	2	1.224	1.068	1.118	1.03	0.96	0.934	0.958	0.946	0.869	cytoplasm	K20166	TBC1D2B; TBC1 domain family member 2B		GO:0006810 transport; GO:0006886 intracellular protein transport; GO:0008104 protein localization; GO:0015031 protein transport; GO:0015833 peptide transport; GO:0031338 regulation of vesicle fusion; GO:0032879 regulation of localization; GO:0033036 macromolecule localization; GO:0033043 regulation of organelle organization; GO:0034613 cellular protein localization; GO:0042886 amide transport; GO…	GO:0005622 intracellular; GO:0005623 cell; GO:0005737 cytoplasm; GO:0005829 cytosol; GO:0012505 endomembrane system; GO:0044424 intracellular part; GO:0044444 cytoplasmic part; GO:0044464 cell part;	GO:0005096 GTPase activator activity; GO:0005488 binding; GO:0005515 protein binding; GO:0008047 enzyme activator activity; GO:0017016 Ras GTPase binding; GO:0017137 Rab GTPase binding; GO:0019899 enzyme binding; GO:0030234 enzyme regulator activity; GO:0030695 GTPase regulator activity; GO:0031267 small GTPase binding; GO:0051020 GTPase binding; GO:0060589 nucleoside-triphosphatase regulator act…	PF00169	PH domain	U	KOG2058	Ypt/Rab GTPase activating protein
Q9D0I6	WD repeat, SAM and U-box domain-containing protein 1 OS=Mus musculus OX=10090 GN=Wdsub1 PE=2 SV=1	Wdsub1	0.618	0.00015079	Down	51.69	1.5	1	1	1	0.765	0.757	0.692	1.05	1.059	1.033	1.203	1.164	1.216	extracellular							PF07647; PF04564	SAM domain (Sterile alpha motif); U-box domain	S	KOG4155	FOG: WD40 repeat
Q8VDR5	Transmembrane protein 267 OS=Mus musculus OX=10090 GN=Tmem267 PE=2 SV=1	Tmem267	1.337	0.0393746	Up	24.151	5.1	1	1	1	1.357	1.073	1.115	1.08	0.967	0.905	0.782	0.967	0.902	plasma membrane
Q62511	E3 ubiquitin-protein ligase ZFP91 OS=Mus musculus OX=10090 GN=Zfp91 PE=1 SV=3	Zfp91	0.809	0.00162227	Down	63.388	4.7	2	2	2	0.842	0.864	0.919	0.938	1.072	1.083	1.104	1.068	1.072	nucleus				GO:0000209 protein polyubiquitination; GO:0001932 regulation of protein phosphorylation; GO:0001934 positive regulation of protein phosphorylation; GO:0006355 regulation of transcription, DNA-templated; GO:0006357 regulation of transcription from RNA polymerase II promoter; GO:0006464 cellular protein modification process; GO:0006807 nitrogen compound metabolic process; GO:0007154 cell communicat…	GO:0005622 intracellular; GO:0005623 cell; GO:0005634 nucleus; GO:0005730 nucleolus; GO:0031974 membrane-enclosed lumen; GO:0031981 nuclear lumen; GO:0043226 organelle; GO:0043227 membrane-bounded organelle; GO:0043228 non-membrane-bounded organelle; GO:0043229 intracellular organelle; GO:0043231 intracellular membrane-bounded organelle; GO:0043232 intracellular non-membrane-bounded organelle; GO…	GO:0000981 RNA polymerase II transcription factor activity, sequence-specific DNA binding; GO:0003700 transcription factor activity, sequence-specific DNA binding; GO:0003824 catalytic activity; GO:0004842 ubiquitin-protein transferase activity; GO:0016740 transferase activity; GO:0019787 ubiquitin-like protein transferase activity;	PF00096	Zinc finger, C2H2 type	S	KOG1721	FOG: Zn-finger
Q8BQU3	Succinate dehydrogenase assembly factor 3, mitochondrial OS=Mus musculus OX=10090 GN=Sdhaf3 PE=2 SV=1	Sdhaf3	0.638	0.0175188	Down	14.468	7.2	1	1	1	0.605	0.815	0.799	1.006	1.074	1.105	1.114	1.054	1.312	mitochondria				GO:0006082 organic acid metabolic process; GO:0006105 succinate metabolic process; GO:0006109 regulation of carbohydrate metabolic process; GO:0006111 regulation of gluconeogenesis; GO:0006950 response to stress; GO:0006979 response to oxidative stress; GO:0006996 organelle organization; GO:0007005 mitochondrion organization; GO:0008152 metabolic process; GO:0009889 regulation of biosynthetic pro…	GO:0005622 intracellular; GO:0005623 cell; GO:0005737 cytoplasm; GO:0005739 mitochondrion; GO:0005740 mitochondrial envelope; GO:0005758 mitochondrial intermembrane space; GO:0031967 organelle envelope; GO:0031970 organelle envelope lumen; GO:0031974 membrane-enclosed lumen; GO:0031975 envelope; GO:0043226 organelle; GO:0043227 membrane-bounded organelle; GO:0043229 intracellular organelle; GO:00…				S	KOG4100	Uncharacterized conserved protein
Q9D529	Postacrosomal sheath WW domain-binding protein OS=Mus musculus OX=10090 GN=Wbp2nl PE=2 SV=1	Wbp2nl卵激活 精子发生	0.827	0.0359679	Down	37.485	5	1	1	1	0.976	0.87	0.905	0.984	0.942	1.007	1.21	1.016	1.101	cytoplasm,nucleus	K22532	WBP2NL; postacrosomal sheath WW domain-binding protein		GO:0000003 reproduction; GO:0001775 cell activation; GO:0006996 organelle organization; GO:0006997 nucleus organization; GO:0007338 single fertilization; GO:0007343 egg activation; GO:0009566 fertilization; GO:0009987 cellular process; GO:0016043 cellular component organization; GO:0019953 sexual reproduction; GO:0022414 reproductive process; GO:0022607 cellular component assembly; GO:0035038 fem…	GO:0005622 intracellular; GO:0005623 cell; GO:0005737 cytoplasm; GO:0005856 cytoskeleton; GO:0005929 cilium; GO:0031514 motile cilium; GO:0033011 perinuclear theca; GO:0036126 sperm flagellum; GO:0042995 cell projection; GO:0043226 organelle; GO:0043228 non-membrane-bounded organelle; GO:0043229 intracellular organelle; GO:0043232 intracellular non-membrane-bounded organelle; GO:0044424 intracell…	GO:0005488 binding; GO:0005515 protein binding; GO:0019904 protein domain specific binding; GO:0050699 WW domain binding;	PF02893	GRAM domain	T	KOG3294	WW domain binding protein WBP-2, contains GRAM domain
Q8K387	Ubiquitin carboxyl-terminal hydrolase 45 OS=Mus musculus OX=10090 GN=Usp45 PE=1 SV=1	Usp45	1.503	0.0135627	Up	90.36	0.9	1	1	1	1.382	1.178	1.254	0.897	0.917	0.987	0.815	0.987	0.735	nucleus	K11844	USP16_45; ubiquitin carboxyl-terminal hydrolase 16/45 [EC:3.4.19.12]		GO:0006139 nucleobase-containing compound metabolic process; GO:0006259 DNA metabolic process; GO:0006281 DNA repair; GO:0006289 nucleotide-excision repair; GO:0006464 cellular protein modification process; GO:0006508 proteolysis; GO:0006725 cellular aromatic compound metabolic process; GO:0006807 nitrogen compound metabolic process; GO:0006950 response to stress; GO:0006974 cellular response to …	GO:0005622 intracellular; GO:0005623 cell; GO:0005634 nucleus; GO:0005654 nucleoplasm; GO:0005737 cytoplasm; GO:0031974 membrane-enclosed lumen; GO:0031981 nuclear lumen; GO:0043226 organelle; GO:0043227 membrane-bounded organelle; GO:0043229 intracellular organelle; GO:0043231 intracellular membrane-bounded organelle; GO:0043233 organelle lumen; GO:0044422 organelle part; GO:0044424 intracellula…	GO:0003824 catalytic activity; GO:0004843 thiol-dependent ubiquitin-specific protease activity; GO:0008233 peptidase activity; GO:0008234 cysteine-type peptidase activity; GO:0016787 hydrolase activity; GO:0019783 ubiquitin-like protein-specific protease activity; GO:0036459 thiol-dependent ubiquitinyl hydrolase activity; GO:0070011 peptidase activity, acting on L-amino acid peptides; GO:0101005 …	PF02148	Zn-finger in ubiquitin-hydrolases and other protein	O	KOG1873	Ubiquitin-specific protease
Q9Z255	Ubiquitin-conjugating enzyme E2 A OS=Mus musculus OX=10090 GN=Ube2a PE=1 SV=1	Ube2a小鼠表型明显形态数量	0.722	0.00241103	Down	17.315	11.2	1	1	1	0.839	0.759	0.888	0.865	0.954	1.199	1.177	1.123	1.141	nucleus	K10573	UBE2A, UBC2, RAD6A; ubiquitin-conjugating enzyme E2 A [EC:2.3.2.23]	map04120 Ubiquitin mediated proteolysis	GO:0000003 reproduction; GO:0000209 protein polyubiquitination; GO:0001701 in utero embryonic development; GO:0006139 nucleobase-containing compound metabolic process; GO:0006259 DNA metabolic process; GO:0006281 DNA repair; GO:0006301 postreplication repair; GO:0006325 chromatin organization; GO:0006464 cellular protein modification process; GO:0006508 proteolysis; GO:0006511 ubiquitin-dependent…	GO:0000151 ubiquitin ligase complex; GO:0000228 nuclear chromosome; GO:0000785 chromatin; GO:0000790 nuclear chromatin; GO:0000792 heterochromatin; GO:0000803 sex chromosome; GO:0001741 XY body; GO:0005622 intracellular; GO:0005623 cell; GO:0005634 nucleus; GO:0005654 nucleoplasm; GO:0005694 chromosome; GO:0005737 cytoplasm; GO:0005829 cytosol; GO:0031371 ubiquitin conjugating enzyme complex; GO:…	GO:0003824 catalytic activity; GO:0004842 ubiquitin-protein transferase activity; GO:0005488 binding; GO:0005515 protein binding; GO:0016740 transferase activity; GO:0019787 ubiquitin-like protein transferase activity; GO:0019899 enzyme binding; GO:0031625 ubiquitin protein ligase binding; GO:0032182 ubiquitin-like protein binding; GO:0043130 ubiquitin binding; GO:0044389 ubiquitin-like protein l…	PF00179	Ubiquitin-conjugating enzyme	O	KOG0419	Ubiquitin-protein ligase
Q9EPK5	WW domain-containing transcription regulator protein 1 OS=Mus musculus OX=10090 GN=Wwtr1 PE=1 SV=2	Wwtr1	1.402	0.0353738	Up	43.619	2.3	1	1	1	0.972	1.105	1.108	1.221	1.242	1.147	0.9	0.739	0.632	nucleus	K16820	WWTR1, TAZ; WW domain-containing transcription regulator protein 1	map04390 Hippo signaling pathway; map04392 Hippo signaling pathway - multiple species	GO:0000122 negative regulation of transcription from RNA polymerase II promoter; GO:0001503 ossification; GO:0001649 osteoblast differentiation; GO:0001655 urogenital system development; GO:0001822 kidney development; GO:0001894 tissue homeostasis; GO:0001932 regulation of protein phosphorylation; GO:0001933 negative regulation of protein phosphorylation; GO:0003008 system process; GO:0003013 cir…	GO:0005622 intracellular; GO:0005623 cell; GO:0005634 nucleus; GO:0005654 nucleoplasm; GO:0005667 transcription factor complex; GO:0005737 cytoplasm; GO:0005829 cytosol; GO:0016604 nuclear body; GO:0031974 membrane-enclosed lumen; GO:0031981 nuclear lumen; GO:0032991 macromolecular complex; GO:0043226 organelle; GO:0043227 membrane-bounded organelle; GO:0043229 intracellular organelle; GO:0043231…	GO:0003712 transcription cofactor activity; GO:0003713 transcription coactivator activity; GO:0003714 transcription corepressor activity; GO:0005488 binding; GO:0005515 protein binding; GO:0042802 identical protein binding; GO:0042803 protein homodimerization activity; GO:0046983 protein dimerization activity;	PF00397	WW domain	K	KOG0940	Ubiquitin protein ligase RSP5/NEDD4
A2RSY6	TRMT1-like protein OS=Mus musculus OX=10090 GN=Trmt1l PE=1 SV=1	Trmt1l	0.797	0.0248635	Down	80.86	1.9	2	2	2	0.908	0.904	0.822	0.958	0.995	1.1	1.226	1.055	1.025	nucleus				GO:0007610 behavior; GO:0007626 locomotory behavior; GO:0008344 adult locomotory behavior; GO:0030534 adult behavior; GO:0032501 multicellular organismal process;					J	KOG1253	tRNA methyltransferase
Q3UPF5	Zinc finger CCCH-type antiviral protein 1 OS=Mus musculus OX=10090 GN=Zc3hav1 PE=1 SV=1	Zc3hav1	1.567	0.0301907	Up	106.69	0.8	1	1	1	1.296	1.164	1.108	1.252	0.784	1.285	0.769	0.924	0.584	cytoplasm,nucleus	K15259	PARP7S; poly [ADP-ribose] polymerase 7/11/12/13 [EC:2.4.2.30]		GO:0001817 regulation of cytokine production; GO:0001819 positive regulation of cytokine production; GO:0002682 regulation of immune system process; GO:0002684 positive regulation of immune system process; GO:0002697 regulation of immune effector process; GO:0002699 positive regulation of immune effector process; GO:0002831 regulation of response to biotic stimulus; GO:0002833 positive regulation…	GO:0000323 lytic vacuole; GO:0005622 intracellular; GO:0005623 cell; GO:0005634 nucleus; GO:0005737 cytoplasm; GO:0005764 lysosome; GO:0005768 endosome; GO:0005770 late endosome; GO:0005773 vacuole; GO:0005829 cytosol; GO:0012505 endomembrane system; GO:0031410 cytoplasmic vesicle; GO:0031982 vesicle; GO:0043226 organelle; GO:0043227 membrane-bounded organelle; GO:0043229 intracellular organelle;…	GO:0005488 binding; GO:0005515 protein binding; GO:0017151 DEAD/H-box RNA helicase binding; GO:0019899 enzyme binding; GO:0042802 identical protein binding;
P49891	Sulfotransferase 1E1 OS=Mus musculus OX=10090 GN=Sult1e1 PE=1 SV=2	Sult1e1	1.206	0.000182429	Up	35.59	16.9	6	6	11	1.073	1.081	1.086	1.067	0.999	1.061	0.92	0.886	0.881	cytoplasm	K01016	SULT1E1, STE; estrone sulfotransferase [EC:2.8.2.4]	map00140 Steroid hormone biosynthesis	GO:0000003 reproduction; GO:0006066 alcohol metabolic process; GO:0006067 ethanol metabolic process; GO:0006068 ethanol catabolic process; GO:0006082 organic acid metabolic process; GO:0006139 nucleobase-containing compound metabolic process; GO:0006163 purine nucleotide metabolic process; GO:0006629 lipid metabolic process; GO:0006706 steroid catabolic process; GO:0006711 estrogen catabolic proc…	GO:0005622 intracellular; GO:0005623 cell; GO:0005634 nucleus; GO:0005635 nuclear envelope; GO:0005737 cytoplasm; GO:0005829 cytosol; GO:0012505 endomembrane system; GO:0016020 membrane; GO:0031090 organelle membrane; GO:0031965 nuclear membrane; GO:0031967 organelle envelope; GO:0031975 envelope; GO:0043226 organelle; GO:0043227 membrane-bounded organelle; GO:0043229 intracellular organelle; GO:…	GO:0003824 catalytic activity; GO:0004062 aryl sulfotransferase activity; GO:0004304 estrone sulfotransferase activity; GO:0008146 sulfotransferase activity; GO:0016740 transferase activity; GO:0016782 transferase activity, transferring sulfur-containing groups; GO:0047894 flavonol 3-sulfotransferase activity; GO:0050294 steroid sulfotransferase activity;	PF00685	Sulfotransferase domain	S	KOG1584	Sulfotransferase
Q91W36	Ubiquitin carboxyl-terminal hydrolase 3 OS=Mus musculus OX=10090 GN=Usp3 PE=2 SV=1	Usp3	1.217	0.00834755	Up	58.867	1.9	1	1	1	1.025	1.037	1.121	1.201	0.953	1.11	0.909	0.824	0.883	cytoplasm,nucleus	K11986	USP3; ubiquitin carboxyl-terminal hydrolase 3 [EC:3.4.19.12]		GO:0000122 negative regulation of transcription from RNA polymerase II promoter; GO:0000278 mitotic cell cycle; GO:0006139 nucleobase-containing compound metabolic process; GO:0006259 DNA metabolic process; GO:0006281 DNA repair; GO:0006325 chromatin organization; GO:0006355 regulation of transcription, DNA-templated; GO:0006357 regulation of transcription from RNA polymerase II promoter; GO:0006…	GO:0000228 nuclear chromosome; GO:0000785 chromatin; GO:0000790 nuclear chromatin; GO:0005622 intracellular; GO:0005623 cell; GO:0005634 nucleus; GO:0005654 nucleoplasm; GO:0005694 chromosome; GO:0005737 cytoplasm; GO:0030496 midbody; GO:0031974 membrane-enclosed lumen; GO:0031981 nuclear lumen; GO:0032991 macromolecular complex; GO:0035770 ribonucleoprotein granule; GO:0036464 cytoplasmic ribonu…	GO:0000976 transcription regulatory region sequence-specific DNA binding; GO:0000977 RNA polymerase II regulatory region sequence-specific DNA binding; GO:0000978 RNA polymerase II core promoter proximal region sequence-specific DNA binding; GO:0000987 core promoter proximal region sequence-specific DNA binding; GO:0001012 RNA polymerase II regulatory region DNA binding; GO:0001067 regulatory reg…	PF02148	Zn-finger in ubiquitin-hydrolases and other protein	O	KOG1867	Ubiquitin-specific protease
Q8VIL2	RWD domain-containing protein 3 OS=Mus musculus OX=10090 GN=Rwdd3 PE=2 SV=1	Rwdd3	1.848	0.000158322	Up	29.889	2.6	1	1	1	1.52	1.429	1.486	0.789	0.741	0.831	0.752	0.785	0.863	cytoplasm				GO:0006355 regulation of transcription, DNA-templated; GO:0009889 regulation of biosynthetic process; GO:0009893 positive regulation of metabolic process; GO:0009966 regulation of signal transduction; GO:0009967 positive regulation of signal transduction; GO:0010468 regulation of gene expression; GO:0010556 regulation of macromolecule biosynthetic process; GO:0010604 positive regulation of macrom…			PF05773	RWD domain
Q5ND34	WD repeat-containing protein 81 OS=Mus musculus OX=10090 GN=Wdr81 PE=1 SV=2	Wdr81	0.368	0.0451476	Down	211.94	0.6	1	1	1	0.572	0.61	0.58	0.588	0.724	0.93	0.933	2.636	1.217	nucleus	K17601	WDR81; WD repeat-containing protein 81		GO:0006508 proteolysis; GO:0006511 ubiquitin-dependent protein catabolic process; GO:0006807 nitrogen compound metabolic process; GO:0006810 transport; GO:0006914 autophagy; GO:0006996 organelle organization; GO:0007005 mitochondrion organization; GO:0008152 metabolic process; GO:0009056 catabolic process; GO:0009057 macromolecule catabolic process; GO:0009892 negative regulation of metabolic pro…	GO:0000323 lytic vacuole; GO:0000421 autophagosome membrane; GO:0005622 intracellular; GO:0005623 cell; GO:0005737 cytoplasm; GO:0005739 mitochondrion; GO:0005764 lysosome; GO:0005765 lysosomal membrane; GO:0005768 endosome; GO:0005769 early endosome; GO:0005770 late endosome; GO:0005773 vacuole; GO:0005774 vacuolar membrane; GO:0005776 autophagosome; GO:0005829 cytosol; GO:0010008 endosome membr…	GO:0005488 binding; GO:0005515 protein binding; GO:0019207 kinase regulator activity; GO:0030234 enzyme regulator activity; GO:0031593 polyubiquitin binding; GO:0035014 phosphatidylinositol 3-kinase regulator activity; GO:0070530 K63-linked polyubiquitin binding; GO:0098772 molecular function regulator;			TU	KOG4190	Uncharacterized conserved protein
Q99LJ7	RCC1 and BTB domain-containing protein 2 OS=Mus musculus OX=10090 GN=Rcbtb2 PE=1 SV=1	Rcbtb2顶体形成尾部形成	0.822	0.000992585	Down	60.163	2	1	1	1	0.848	0.897	0.867	1.063	1.096	1.033	1.078	1.073	1.026	nucleus	K11494	RCBTB; RCC1 and BTB domain-containing protein		GO:0065007 biological regulation; GO:0065009 regulation of molecular function;	GO:0001669 acrosomal vesicle; GO:0005622 intracellular; GO:0005623 cell; GO:0005737 cytoplasm; GO:0012505 endomembrane system; GO:0030141 secretory granule; GO:0031410 cytoplasmic vesicle; GO:0031982 vesicle; GO:0043226 organelle; GO:0043227 membrane-bounded organelle; GO:0043229 intracellular organelle; GO:0044424 intracellular part; GO:0044444 cytoplasmic part; GO:0044464 cell part; GO:0097223 …	GO:0005085 guanyl-nucleotide exchange factor activity; GO:0005087 Ran guanyl-nucleotide exchange factor activity; GO:0005088 Ras guanyl-nucleotide exchange factor activity; GO:0005488 binding; GO:0005515 protein binding; GO:0008536 Ran GTPase binding; GO:0017016 Ras GTPase binding; GO:0019899 enzyme binding; GO:0031267 small GTPase binding; GO:0051020 GTPase binding; GO:0098772 molecular function…	PF00651	BTB/POZ domain	DZ	KOG1426	FOG: RCC1 domain
Q3TTP0	Testicular spindle-associated protein SHCBP1L OS=Mus musculus OX=10090 GN=Shcbp1l PE=1 SV=1	Shcbp1l	1.213	0.000295657	Up	70.947	26	15	15	29	1.164	1.144	1.109	0.976	0.971	0.923	0.925	0.951	0.942	nucleus				GO:0000003 reproduction; GO:0007276 gamete generation; GO:0007283 spermatogenesis; GO:0010638 positive regulation of organelle organization; GO:0019953 sexual reproduction; GO:0022414 reproductive process; GO:0032501 multicellular organismal process; GO:0032504 multicellular organism reproduction; GO:0033043 regulation of organelle organization; GO:0033044 regulation of chromosome organization; G…	GO:0005622 intracellular; GO:0005623 cell; GO:0005819 spindle; GO:0005856 cytoskeleton; GO:0015630 microtubule cytoskeleton; GO:0043226 organelle; GO:0043228 non-membrane-bounded organelle; GO:0043229 intracellular organelle; GO:0043232 intracellular non-membrane-bounded organelle; GO:0044422 organelle part; GO:0044424 intracellular part; GO:0044430 cytoskeletal part; GO:0044446 intracellular org…
A1Y9I9	Transmembrane O-methyltransferase homolog OS=Mus musculus OX=10090 GN=Tomt PE=1 SV=1	Tomt	0.628	0.00670349	Down	28.845	2.7	1	1	1	0.818	0.812	0.754	1.065	0.992	0.724	1.335	1.062	1.398	extracellular	K00545	COMT; catechol O-methyltransferase [EC:2.1.1.6]	map00140 Steroid hormone biosynthesis; map00350 Tyrosine metabolism; map01100 Metabolic pathways; map04728 Dopaminergic synapse	GO:0002064 epithelial cell development; GO:0002065 columnar/cuboidal epithelial cell differentiation; GO:0002066 columnar/cuboidal epithelial cell development; GO:0003008 system process; GO:0006584 catecholamine metabolic process; GO:0006725 cellular aromatic compound metabolic process; GO:0006807 nitrogen compound metabolic process; GO:0007275 multicellular organism development; GO:0007399 nervo…	GO:0005622 intracellular; GO:0005623 cell; GO:0005737 cytoplasm; GO:0005783 endoplasmic reticulum; GO:0005886 plasma membrane; GO:0012505 endomembrane system; GO:0016020 membrane; GO:0043226 organelle; GO:0043227 membrane-bounded organelle; GO:0043229 intracellular organelle; GO:0043231 intracellular membrane-bounded organelle; GO:0044424 intracellular part; GO:0044444 cytoplasmic part; GO:004446…	GO:0003824 catalytic activity; GO:0008168 methyltransferase activity; GO:0008171 O-methyltransferase activity; GO:0008757 S-adenosylmethionine-dependent methyltransferase activity; GO:0016206 catechol O-methyltransferase activity; GO:0016740 transferase activity; GO:0016741 transferase activity, transferring one-carbon groups;	PF01596	O-methyltransferase	Q	KOG1663	O-methyltransferase
P46664	Adenylosuccinate synthetase isozyme 2 OS=Mus musculus OX=10090 GN=Adss2 PE=1 SV=2	Adss2	1.446	0.00101678	Up	50.02	31.4	11	11	19	1.221	1.143	1.223	1.047	1.028	1.004	0.799	0.793	0.889	cytoplasm	K01939	purA, ADSS; adenylosuccinate synthase [EC:6.3.4.4]	map00230 Purine metabolism; map00250 Alanine, aspartate and glutamate metabolism; map01100 Metabolic pathways	GO:0002376 immune system process; GO:0006082 organic acid metabolic process; GO:0006139 nucleobase-containing compound metabolic process; GO:0006163 purine nucleotide metabolic process; GO:0006164 purine nucleotide biosynthetic process; GO:0006167 AMP biosynthetic process; GO:0006520 cellular amino acid metabolic process; GO:0006531 aspartate metabolic process; GO:0006725 cellular aromatic compou…	GO:0005622 intracellular; GO:0005623 cell; GO:0005737 cytoplasm; GO:0005829 cytosol; GO:0005886 plasma membrane; GO:0016020 membrane; GO:0044424 intracellular part; GO:0044444 cytoplasmic part; GO:0044464 cell part; GO:0071944 cell periphery;	GO:0000166 nucleotide binding; GO:0001882 nucleoside binding; GO:0001883 purine nucleoside binding; GO:0003824 catalytic activity; GO:0004019 adenylosuccinate synthase activity; GO:0005488 binding; GO:0005525 GTP binding; GO:0016874 ligase activity; GO:0016879 ligase activity, forming carbon-nitrogen bonds; GO:0017076 purine nucleotide binding; GO:0019001 guanyl nucleotide binding; GO:0032549 rib…	PF00709	Adenylosuccinate synthetase	F	KOG1355	Adenylosuccinate synthase
Q3U1C6	Putative deoxyribonuclease TATDN3 OS=Mus musculus OX=10090 GN=Tatdn3 PE=1 SV=1	Tatdn3	1.652	0.000930912	Up	32.436	6.5	2	2	2	1.363	1.338	1.274	0.991	0.858	0.93	0.75	0.766	0.89	cytoplasm	K03424	tatD; TatD DNase family protein [EC:3.1.21.-]					PF01026	TatD related DNase	L	KOG3020	TatD-related DNase
Q9CRC0	Vitamin K epoxide reductase complex subunit 1 OS=Mus musculus OX=10090 GN=Vkorc1 PE=1 SV=1	Vkorc1	1.267	0.0210782	Up	17.768	8.1	1	1	1	1.168	1.186	1.06	1.131	0.943	0.931	0.968	0.92	0.807	plasma membrane	K05357	VKORC1; vitamin-K-epoxide reductase (warfarin-sensitive) [EC:1.17.4.4]	map00130 Ubiquinone and other terpenoid-quinone biosynthesis; map01100 Metabolic pathways	GO:0001501 skeletal system development; GO:0006464 cellular protein modification process; GO:0006766 vitamin metabolic process; GO:0006775 fat-soluble vitamin metabolic process; GO:0006807 nitrogen compound metabolic process; GO:0006950 response to stress; GO:0007275 multicellular organism development; GO:0007596 blood coagulation; GO:0007599 hemostasis; GO:0008152 metabolic process; GO:0009058 b…	GO:0005622 intracellular; GO:0005623 cell; GO:0005737 cytoplasm; GO:0005783 endoplasmic reticulum; GO:0012505 endomembrane system; GO:0043226 organelle; GO:0043227 membrane-bounded organelle; GO:0043229 intracellular organelle; GO:0043231 intracellular membrane-bounded organelle; GO:0044424 intracellular part; GO:0044444 cytoplasmic part; GO:0044464 cell part;	GO:0003824 catalytic activity; GO:0016491 oxidoreductase activity; GO:0016614 oxidoreductase activity, acting on CH-OH group of donors; GO:0016900 oxidoreductase activity, acting on the CH-OH group of donors, disulfide as acceptor; GO:0047057 vitamin-K-epoxide reductase (warfarin-sensitive) activity; GO:0047058 vitamin-K-epoxide reductase (warfarin-insensitive) activity;	PF07884	Vitamin K epoxide reductase family
Q5RKS2	Small integral membrane protein 7 OS=Mus musculus OX=10090 GN=Smim7 PE=3 SV=1	Smim7	0.791	8.79236e-05	Down	8.5551	13.3	1	1	1	0.917	0.903	0.874	0.937	0.966	0.983	1.137	1.14	1.127	extracellular
Q99PN3	Tripartite motif-containing protein 26 OS=Mus musculus OX=10090 GN=Trim26 PE=2 SV=3	Trim26	0.817	0.00236403	Down	62.808	2	1	1	1	0.885	0.944	0.939	1.012	0.975	0.846	1.126	1.172	1.09	cytoplasm	K12008	TRIM26; tripartite motif-containing protein 26		GO:0002376 immune system process; GO:0006355 regulation of transcription, DNA-templated; GO:0006950 response to stress; GO:0006952 defense response; GO:0006955 immune response; GO:0007154 cell communication; GO:0007165 signal transduction; GO:0007166 cell surface receptor signaling pathway; GO:0009889 regulation of biosynthetic process; GO:0009987 cellular process; GO:0010033 response to organic …	GO:0005622 intracellular; GO:0005623 cell; GO:0005737 cytoplasm; GO:0005829 cytosol; GO:0044424 intracellular part; GO:0044444 cytoplasmic part; GO:0044464 cell part;	GO:0003676 nucleic acid binding; GO:0003677 DNA binding; GO:0005488 binding; GO:0043167 ion binding; GO:0043169 cation binding; GO:0046872 metal ion binding; GO:0097159 organic cyclic compound binding; GO:1901363 heterocyclic compound binding;	PF00643	B-box zinc finger	O	KOG2177	Predicted E3 ubiquitin ligase
Q3UHK8	Trinucleotide repeat-containing gene 6A protein OS=Mus musculus OX=10090 GN=Tnrc6a PE=1 SV=2	Tnrc6a	1.206	0.000778532	Up	203.15	1	2	2	2	1.054	1.075	1.106	1.124	1.044	0.98	0.914	0.899	0.869	nucleus	K18412	TNRC6, GW182; trinucleotide repeat-containing gene 6 protein		GO:0002682 regulation of immune system process; GO:0006417 regulation of translation; GO:0006950 response to stress; GO:0007154 cell communication; GO:0007165 signal transduction; GO:0007166 cell surface receptor signaling pathway; GO:0007223 Wnt signaling pathway, calcium modulating pathway; GO:0007267 cell-cell signaling; GO:0008104 protein localization; GO:0009267 cellular response to starvati…	GO:0000932 P-body; GO:0005622 intracellular; GO:0005623 cell; GO:0005634 nucleus; GO:0005654 nucleoplasm; GO:0005737 cytoplasm; GO:0005794 Golgi apparatus; GO:0005829 cytosol; GO:0012505 endomembrane system; GO:0031974 membrane-enclosed lumen; GO:0031981 nuclear lumen; GO:0032991 macromolecular complex; GO:0035068 micro-ribonucleoprotein complex; GO:0035770 ribonucleoprotein granule; GO:0036464 c…	GO:0005198 structural molecule activity; GO:0005488 binding; GO:0005515 protein binding; GO:0032947 protein complex scaffold;
Q3UNX5	Acyl-coenzyme A synthetase ACSM3, mitochondrial OS=Mus musculus OX=10090 GN=Acsm3 PE=1 SV=2	Acsm3	1.767	0.00283045	Up	65.622	1.4	1	1	1	1.314	1.575	1.284	0.991	0.711	0.926	0.708	0.788	0.866	mitochondria	K01896	ACSM; medium-chain acyl-CoA synthetase [EC:6.2.1.2]	map00650 Butanoate metabolism; map01100 Metabolic pathways	GO:0003008 system process; GO:0003013 circulatory system process; GO:0006082 organic acid metabolic process; GO:0006139 nucleobase-containing compound metabolic process; GO:0006163 purine nucleotide metabolic process; GO:0006629 lipid metabolic process; GO:0006631 fatty acid metabolic process; GO:0006633 fatty acid biosynthetic process; GO:0006637 acyl-CoA metabolic process; GO:0006725 cellular a…	GO:0005622 intracellular; GO:0005623 cell; GO:0005737 cytoplasm; GO:0005739 mitochondrion; GO:0005759 mitochondrial matrix; GO:0031974 membrane-enclosed lumen; GO:0043226 organelle; GO:0043227 membrane-bounded organelle; GO:0043229 intracellular organelle; GO:0043231 intracellular membrane-bounded organelle; GO:0043233 organelle lumen; GO:0044422 organelle part; GO:0044424 intracellular part; GO:…	GO:0003824 catalytic activity; GO:0003996 acyl-CoA ligase activity; GO:0004321 fatty-acyl-CoA synthase activity; GO:0015645 fatty acid ligase activity; GO:0016405 CoA-ligase activity; GO:0016408 C-acyltransferase activity; GO:0016740 transferase activity; GO:0016746 transferase activity, transferring acyl groups; GO:0016747 transferase activity, transferring acyl groups other than amino-acyl grou…	PF13193	Domain of unknown function (DUF4009)	I	KOG1175	Acyl-CoA synthetase

## Sheet: KOvsWT
Protein accession	Protein description	Gene name	KO/WT Ratio	KO/WT P value	Regulated Type	MW [kDa]	Coverage [%]	Peptides	Unique peptides	PSMs	KI_1	KI_2	KI_3	KO_1	KO_2	KO_3	WT_1	WT_2	WT_3	Subcellular localization	KEGG KO No.	KEGG Gene	KEGG pathway	Biological Process	Cellular Component	Molecular Function	Pfam ID	Domain description	KOG category	KOG NO.	KOG description
O35639	Annexin A3 OS=Mus musculus OX=10090 GN=Anxa3 PE=1 SV=4	Anxa3	1.293	0.000365942	Up	36.384	20.4	6	6	6	0.934	0.841	0.908	1.215	1.166	1.199	0.958	0.914	0.897	cytoplasm	K17089	ANXA3; annexin A3		GO:0001775 cell activation; GO:0002252 immune effector process; GO:0002263 cell activation involved in immune response; GO:0002274 myeloid leukocyte activation; GO:0002275 myeloid cell activation involved in immune response; GO:0002283 neutrophil activation involved in immune response; GO:0002366 leukocyte activation involved in immune response; GO:0002376 immune system process; GO:0002443 leukoc…	GO:0005622 intracellular; GO:0005623 cell; GO:0005737 cytoplasm; GO:0005829 cytosol; GO:0005886 plasma membrane; GO:0012505 endomembrane system; GO:0012506 vesicle membrane; GO:0016020 membrane; GO:0030139 endocytic vesicle; GO:0030141 secretory granule; GO:0030424 axon; GO:0030425 dendrite; GO:0030659 cytoplasmic vesicle membrane; GO:0030666 endocytic vesicle membrane; GO:0030670 phagocytic vesi…	GO:0004857 enzyme inhibitor activity; GO:0004859 phospholipase inhibitor activity; GO:0005488 binding; GO:0005515 protein binding; GO:0005543 phospholipid binding; GO:0005544 calcium-dependent phospholipid binding; GO:0008289 lipid binding; GO:0019834 phospholipase A2 inhibitor activity; GO:0030234 enzyme regulator activity; GO:0043167 ion binding; GO:0043168 anion binding; GO:0048306 calcium-dep…			U	KOG0819	Annexin
P01029	Complement C4-B OS=Mus musculus OX=10090 GN=C4b PE=1 SV=3	C4b	1.21	0.000165838	Up	192.91	6.2	10	8	12	0.93	1.054	0.99	1.088	1.067	1.112	0.894	0.893	0.913	extracellular	K03989	C4; complement component 4	map04610 Complement and coagulation cascades; map05133 Pertussis; map05150 Staphylococcus aureus infection; map05322 Systemic lupus erythematosus	GO:0002237 response to molecule of bacterial origin; GO:0002250 adaptive immune response; GO:0002252 immune effector process; GO:0002253 activation of immune response; GO:0002376 immune system process; GO:0002443 leukocyte mediated immunity; GO:0002449 lymphocyte mediated immunity; GO:0002460 adaptive immune response based on somatic recombination of immune receptors built from immunoglobulin sup…	GO:0005576 extracellular region; GO:0005615 extracellular space; GO:0005622 intracellular; GO:0005623 cell; GO:0005737 cytoplasm; GO:0005783 endoplasmic reticulum; GO:0005788 endoplasmic reticulum lumen; GO:0005886 plasma membrane; GO:0012505 endomembrane system; GO:0016020 membrane; GO:0030424 axon; GO:0030425 dendrite; GO:0031974 membrane-enclosed lumen; GO:0036477 somatodendritic compartment; …	GO:0001846 opsonin binding; GO:0001848 complement binding; GO:0001849 complement component C1q binding; GO:0003824 catalytic activity; GO:0004175 endopeptidase activity; GO:0004252 serine-type endopeptidase activity; GO:0005488 binding; GO:0005515 protein binding; GO:0008233 peptidase activity; GO:0008236 serine-type peptidase activity; GO:0016787 hydrolase activity; GO:0017171 serine hydrolase a…	PF01835; PF07703; PF01821; PF07678; PF07677; PF01759	MG2 domain; Alpha-2-macroglobulin family N-terminal region; Anaphylotoxin-like domain; A-macroglobulin complement component; A-macroglobulin receptor; UNC-6/NTR/C345C module	O	KOG1366	Alpha-macroglobulin
Q64444	Carbonic anhydrase 4 OS=Mus musculus OX=10090 GN=Ca4 PE=1 SV=1	Ca4	0.618	3.209e-05	Down	34.351	6.9	2	2	2	1.155	1.094	1.06	0.743	0.71	0.74	1.19	1.216	1.143	extracellular	K18246	CA4; carbonic anhydrase 4 [EC:4.2.1.1]	map00910 Nitrogen metabolism; map01100 Metabolic pathways; map04964 Proximal tubule bicarbonate reclamation	GO:0006810 transport; GO:0006811 ion transport; GO:0006820 anion transport; GO:0006885 regulation of pH; GO:0007275 multicellular organism development; GO:0009719 response to endogenous stimulus; GO:0009725 response to hormone; GO:0010033 response to organic substance; GO:0014070 response to organic cyclic compound; GO:0015669 gas transport; GO:0015670 carbon dioxide transport; GO:0015701 bicarbo…	GO:0005576 extracellular region; GO:0005615 extracellular space; GO:0005622 intracellular; GO:0005623 cell; GO:0005737 cytoplasm; GO:0005783 endoplasmic reticulum; GO:0005791 rough endoplasmic reticulum; GO:0005793 endoplasmic reticulum-Golgi intermediate compartment; GO:0005794 Golgi apparatus; GO:0005802 trans-Golgi network; GO:0005886 plasma membrane; GO:0005903 brush border; GO:0009897 extern…	GO:0003824 catalytic activity; GO:0004089 carbonate dehydratase activity; GO:0016829 lyase activity; GO:0016835 carbon-oxygen lyase activity; GO:0016836 hydro-lyase activity;	PF00194	Eukaryotic-type carbonic anhydrase	P	KOG0382	Carbonic anhydrase
Q8CC12	Codanin-1 OS=Mus musculus OX=10090 GN=Cdan1 PE=1 SV=2	Cdan1	0.78	0.0263559	Down	135.88	1.8	2	2	2	0.978	0.871	1.038	0.987	0.78	0.914	1.204	1.12	1.115	plasma membrane	K19531	CDAN1; codanin-1		GO:0006275 regulation of DNA replication; GO:0006323 DNA packaging; GO:0006325 chromatin organization; GO:0006333 chromatin assembly or disassembly; GO:0006996 organelle organization; GO:0006997 nucleus organization; GO:0006998 nuclear envelope organization; GO:0008104 protein localization; GO:0008156 negative regulation of DNA replication; GO:0009889 regulation of biosynthetic process; GO:000989…	GO:0005622 intracellular; GO:0005623 cell; GO:0005634 nucleus; GO:0005737 cytoplasm; GO:0005829 cytosol; GO:0005886 plasma membrane; GO:0012505 endomembrane system; GO:0016020 membrane; GO:0043226 organelle; GO:0043227 membrane-bounded organelle; GO:0043229 intracellular organelle; GO:0043231 intracellular membrane-bounded organelle; GO:0044424 intracellular part; GO:0044444 cytoplasmic part; GO:…
Q7TQK5	Coiled-coil domain-containing protein 93 OS=Mus musculus OX=10090 GN=Ccdc93 PE=1 SV=1	Ccdc93	0.821	0.00487464	Down	72.602	3	2	2	3	1.037	1.103	0.957	0.836	0.884	0.877	1.111	1.05	1.001	nucleus				GO:0006810 transport; GO:0006892 post-Golgi vesicle-mediated transport; GO:0006893 Golgi to plasma membrane transport; GO:0016192 vesicle-mediated transport; GO:0048193 Golgi vesicle transport; GO:0051179 localization; GO:0051234 establishment of localization; GO:0098876 vesicle-mediated transport to the plasma membrane;	GO:0005622 intracellular; GO:0005623 cell; GO:0043226 organelle; GO:0043227 membrane-bounded organelle; GO:0043229 intracellular organelle; GO:0043231 intracellular membrane-bounded organelle; GO:0044424 intracellular part; GO:0044464 cell part;				U	KOG2701	Uncharacterized conserved protein
Q91XC8	Death-associated protein 1 OS=Mus musculus OX=10090 GN=Dap PE=1 SV=3	Dap	0.745	0.00382713	Down	11.154	15.7	2	2	4	1.156	1.236	1.083	0.797	0.858	0.738	1.111	1.027	1.074	cytoplasm				GO:0006355 regulation of transcription, DNA-templated; GO:0006915 apoptotic process; GO:0006919 activation of cysteine-type endopeptidase activity involved in apoptotic process; GO:0006950 response to stress; GO:0007154 cell communication; GO:0007165 signal transduction; GO:0008219 cell death; GO:0009267 cellular response to starvation; GO:0009605 response to external stimulus; GO:0009889 regulat…		GO:0005488 binding; GO:0005515 protein binding; GO:0019904 protein domain specific binding; GO:0070513 death domain binding;
Q8VCH6	Delta(24)-sterol reductase OS=Mus musculus OX=10090 GN=Dhcr24 PE=1 SV=1	Dhcr24	0.756	0.00155289	Down	60.112	1.6	1	1	1	1	1.077	1.056	0.81	0.894	0.826	1.108	1.08	1.159	endoplasmic reticulum	K09828	DHCR24, DWF1; Delta24-sterol reductase [EC:1.3.1.72 1.3.1.-]	map00100 Steroid biosynthesis; map01100 Metabolic pathways	GO:0000003 reproduction; GO:0003006 developmental process involved in reproduction; GO:0006066 alcohol metabolic process; GO:0006508 proteolysis; GO:0006629 lipid metabolic process; GO:0006694 steroid biosynthetic process; GO:0006695 cholesterol biosynthetic process; GO:0006807 nitrogen compound metabolic process; GO:0006915 apoptotic process; GO:0006950 response to stress; GO:0006979 response to…	GO:0000139 Golgi membrane; GO:0005622 intracellular; GO:0005623 cell; GO:0005634 nucleus; GO:0005737 cytoplasm; GO:0005783 endoplasmic reticulum; GO:0005789 endoplasmic reticulum membrane; GO:0005794 Golgi apparatus; GO:0005829 cytosol; GO:0005856 cytoskeleton; GO:0012505 endomembrane system; GO:0016020 membrane; GO:0031090 organelle membrane; GO:0031984 organelle subcompartment; GO:0042175 nucle…	GO:0000246 delta24(24-1) sterol reductase activity; GO:0003823 antigen binding; GO:0003824 catalytic activity; GO:0005488 binding; GO:0005515 protein binding; GO:0016491 oxidoreductase activity; GO:0016627 oxidoreductase activity, acting on the CH-CH group of donors; GO:0016628 oxidoreductase activity, acting on the CH-CH group of donors, NAD or NADP as acceptor; GO:0019899 enzyme binding; GO:003…	PF01565	FAD binding domain	C	KOG1262	FAD-binding protein DIMINUTO
Q3TVC7	Cyclin-D1-binding protein 1 OS=Mus musculus OX=10090 GN=Ccndbp1 PE=1 SV=1	Ccndbp1	1.288	0.00333242	Up	39.355	2	1	1	2	0.902	1.001	0.942	1.108	1.118	1.245	0.876	0.922	0.897	cytoplasm,nucleus	K21626	CCNDBP1, DIP1, GCIP; cyclin-D1-binding protein 1			GO:0005622 intracellular; GO:0005623 cell; GO:0005634 nucleus; GO:0005654 nucleoplasm; GO:0005737 cytoplasm; GO:0031974 membrane-enclosed lumen; GO:0031981 nuclear lumen; GO:0043226 organelle; GO:0043227 membrane-bounded organelle; GO:0043229 intracellular organelle; GO:0043231 intracellular membrane-bounded organelle; GO:0043233 organelle lumen; GO:0044422 organelle part; GO:0044424 intracellula…
Q8CEI1	BolA-like protein 3 OS=Mus musculus OX=10090 GN=Bola3 PE=1 SV=1	Bola3	0.718	0.0156503	Down	12.228	11.8	1	1	2	1.05	1.187	1.082	0.792	0.718	0.874	0.994	1.106	1.22	mitochondria	K22075	BOLA3; BolA-like protein 3		GO:0006355 regulation of transcription, DNA-templated; GO:0006357 regulation of transcription from RNA polymerase II promoter; GO:0009889 regulation of biosynthetic process; GO:0010468 regulation of gene expression; GO:0010556 regulation of macromolecule biosynthetic process; GO:0019219 regulation of nucleobase-containing compound metabolic process; GO:0019222 regulation of metabolic process; GO:…	GO:0005622 intracellular; GO:0005623 cell; GO:0005737 cytoplasm; GO:0005739 mitochondrion; GO:0043226 organelle; GO:0043227 membrane-bounded organelle; GO:0043229 intracellular organelle; GO:0043231 intracellular membrane-bounded organelle; GO:0044424 intracellular part; GO:0044444 cytoplasmic part; GO:0044464 cell part;	GO:0000981 RNA polymerase II transcription factor activity, sequence-specific DNA binding; GO:0003700 transcription factor activity, sequence-specific DNA binding;			T	KOG3348	BolA (bacterial stress-induced morphogen)-related protein
Q9DCQ7	Alpha-1-antitrypsin 1-6 OS=Mus musculus OX=10090 GN=Serpina1f PE=2 SV=1	Serpina1f	0.54	0.00412037	Down	46.336	1.7	1	1	1	0.668	0.69	0.708	0.727	0.786	0.874	1.645	1.549	1.229	extracellular	K04525	SERPINA; serpin A		GO:0001701 in utero embryonic development; GO:0006464 cellular protein modification process; GO:0006486 protein glycosylation; GO:0006487 protein N-linked glycosylation; GO:0006807 nitrogen compound metabolic process; GO:0007275 multicellular organism development; GO:0008152 metabolic process; GO:0009058 biosynthetic process; GO:0009059 macromolecule biosynthetic process; GO:0009100 glycoprotein …	GO:0005576 extracellular region; GO:0005615 extracellular space; GO:0005622 intracellular; GO:0005623 cell; GO:0005737 cytoplasm; GO:0005783 endoplasmic reticulum; GO:0005794 Golgi apparatus; GO:0012505 endomembrane system; GO:0043226 organelle; GO:0043227 membrane-bounded organelle; GO:0043229 intracellular organelle; GO:0043231 intracellular membrane-bounded organelle; GO:0044421 extracellular …	GO:0002020 protease binding; GO:0004857 enzyme inhibitor activity; GO:0004866 endopeptidase inhibitor activity; GO:0004867 serine-type endopeptidase inhibitor activity; GO:0005488 binding; GO:0005515 protein binding; GO:0019899 enzyme binding; GO:0030234 enzyme regulator activity; GO:0030414 peptidase inhibitor activity; GO:0042802 identical protein binding; GO:0061134 peptidase regulator activit…	PF00079	Serpin (serine protease inhibitor)	V	KOG2392	Serpin
P22599	Alpha-1-antitrypsin 1-2 OS=Mus musculus OX=10090 GN=Serpina1b PE=1 SV=2	Serpina1b	0.785	0.00219138	Down	45.974	24.9	9	2	48	0.97	1.024	0.9	0.842	0.922	0.828	1.104	1.081	1.116	plasma membrane	K03984	SERPINA1, AAT; alpha-1-antitrypsin	map04610 Complement and coagulation cascades	GO:0001101 response to acid chemical; GO:0001666 response to hypoxia; GO:0001701 in utero embryonic development; GO:0001775 cell activation; GO:0002237 response to molecule of bacterial origin; GO:0002252 immune effector process; GO:0002263 cell activation involved in immune response; GO:0002274 myeloid leukocyte activation; GO:0002275 myeloid cell activation involved in immune response; GO:00022…	GO:0005576 extracellular region; GO:0005615 extracellular space; GO:0005622 intracellular; GO:0005623 cell; GO:0005737 cytoplasm; GO:0005783 endoplasmic reticulum; GO:0005788 endoplasmic reticulum lumen; GO:0005793 endoplasmic reticulum-Golgi intermediate compartment; GO:0005794 Golgi apparatus; GO:0005798 Golgi-associated vesicle; GO:0012505 endomembrane system; GO:0016020 membrane; GO:0030134 E…	GO:0002020 protease binding; GO:0004857 enzyme inhibitor activity; GO:0004866 endopeptidase inhibitor activity; GO:0004867 serine-type endopeptidase inhibitor activity; GO:0005488 binding; GO:0005515 protein binding; GO:0019899 enzyme binding; GO:0030234 enzyme regulator activity; GO:0030414 peptidase inhibitor activity; GO:0042802 identical protein binding; GO:0061134 peptidase regulator activit…	PF00079	Serpin (serine protease inhibitor)	V	KOG2392	Serpin
Q07456	Protein AMBP OS=Mus musculus OX=10090 GN=Ambp PE=1 SV=2	Ambp	1.364	0.000604203	Up	39.029	11.5	4	4	6	1.019	1.006	1.081	1.128	1.074	1.192	0.845	0.82	0.824	extracellular	K23620	AMBP; protein AMBP		GO:0000003 reproduction; GO:0001932 regulation of protein phosphorylation; GO:0001933 negative regulation of protein phosphorylation; GO:0002682 regulation of immune system process; GO:0002683 negative regulation of immune system process; GO:0006725 cellular aromatic compound metabolic process; GO:0006778 porphyrin-containing compound metabolic process; GO:0006787 porphyrin-containing compound ca…	GO:0005576 extracellular region; GO:0005615 extracellular space; GO:0005622 intracellular; GO:0005623 cell; GO:0005886 plasma membrane; GO:0009986 cell surface; GO:0016020 membrane; GO:0043226 organelle; GO:0043227 membrane-bounded organelle; GO:0043229 intracellular organelle; GO:0043231 intracellular membrane-bounded organelle; GO:0044421 extracellular region part; GO:0044424 intracellular part…	GO:0004857 enzyme inhibitor activity; GO:0004866 endopeptidase inhibitor activity; GO:0004867 serine-type endopeptidase inhibitor activity; GO:0005246 calcium channel regulator activity; GO:0005488 binding; GO:0005515 protein binding; GO:0008200 ion channel inhibitor activity; GO:0016247 channel regulator activity; GO:0016248 channel inhibitor activity; GO:0019855 calcium channel inhibitor activi…	PF00061; PF00014	Lipocalin / cytosolic fatty-acid binding protein family; Kunitz/Bovine pancreatic trypsin inhibitor domain	O	KOG4295	Serine proteinase inhibitor (KU family)
P21300	Aldo-keto reductase family 1 member B7 OS=Mus musculus OX=10090 GN=Akr1b7 PE=1 SV=4	Akr1b7	1.258	0.00535499	Up	35.988	13.3	6	3	9	0.891	0.963	0.953	1.05	1.154	1.197	0.889	0.927	0.887	cytoplasm	K00011	AKR1B; aldehyde reductase [EC:1.1.1.21]	map00040 Pentose and glucuronate interconversions; map00051 Fructose and mannose metabolism; map00052 Galactose metabolism; map00561 Glycerolipid metabolism; map00790 Folate biosynthesis; map01100 Metabolic pathways	GO:0001523 retinoid metabolic process; GO:0006066 alcohol metabolic process; GO:0006629 lipid metabolic process; GO:0006694 steroid biosynthetic process; GO:0006703 estrogen biosynthetic process; GO:0006714 sesquiterpenoid metabolic process; GO:0006720 isoprenoid metabolic process; GO:0006721 terpenoid metabolic process; GO:0006725 cellular aromatic compound metabolic process; GO:0006807 nitrogen…	GO:0005622 intracellular; GO:0005623 cell; GO:0005737 cytoplasm; GO:0005739 mitochondrion; GO:0005759 mitochondrial matrix; GO:0005829 cytosol; GO:0031974 membrane-enclosed lumen; GO:0043226 organelle; GO:0043227 membrane-bounded organelle; GO:0043229 intracellular organelle; GO:0043231 intracellular membrane-bounded organelle; GO:0043233 organelle lumen; GO:0044422 organelle part; GO:0044424 int…	GO:0001758 retinal dehydrogenase activity; GO:0003824 catalytic activity; GO:0004032 alditol:NADP+ 1-oxidoreductase activity; GO:0004033 aldo-keto reductase (NADP) activity; GO:0004303 estradiol 17-beta-dehydrogenase activity; GO:0008106 alcohol dehydrogenase (NADP+) activity; GO:0016229 steroid dehydrogenase activity; GO:0016491 oxidoreductase activity; GO:0016614 oxidoreductase activity, acting…	PF00248	Aldo/keto reductase family	L	KOG1577	Aldo/keto reductase family proteins
Q6GQX6	Ankyrin repeat and SAM domain-containing protein 6 OS=Mus musculus OX=10090 GN=Anks6 PE=1 SV=2	Anks6	2.336	0.00958407	Up	93.473	1.4	1	1	1	0.608	0.521	0.732	1.438	1.28	2.228	0.639	0.76	0.718	cytoplasm	K21415	ANKS6; ankyrin repeat and SAM domain-containing protein 6			GO:0005622 intracellular; GO:0005623 cell; GO:0005737 cytoplasm; GO:0044424 intracellular part; GO:0044464 cell part;	GO:0005488 binding; GO:0005515 protein binding; GO:0042802 identical protein binding; GO:0042803 protein homodimerization activity; GO:0046983 protein dimerization activity;	PF00536	SAM domain (Sterile alpha motif)	A	KOG4374	RNA-binding protein Bicaudal-C
P51910	Apolipoprotein D OS=Mus musculus OX=10090 GN=Apod PE=1 SV=1	Apod	1.408	0.00492817	Up	21.53	6.3	1	1	1	0.935	1.042	0.992	1.276	1.06	1.216	0.847	0.804	0.872	extracellular	K03098	APOD; apolipoprotein D and lipocalin family protein		GO:0000302 response to reactive oxygen species; GO:0001817 regulation of cytokine production; GO:0001818 negative regulation of cytokine production; GO:0001952 regulation of cell-matrix adhesion; GO:0001953 negative regulation of cell-matrix adhesion; GO:0002682 regulation of immune system process; GO:0002683 negative regulation of immune system process; GO:0002685 regulation of leukocyte migrati…	GO:0005576 extracellular region; GO:0005615 extracellular space; GO:0005622 intracellular; GO:0005623 cell; GO:0005737 cytoplasm; GO:0005783 endoplasmic reticulum; GO:0005829 cytosol; GO:0005840 ribosome; GO:0012505 endomembrane system; GO:0022626 cytosolic ribosome; GO:0030425 dendrite; GO:0032991 macromolecular complex; GO:0036477 somatodendritic compartment; GO:0042995 cell projection; GO:0043…	GO:0005488 binding; GO:0005496 steroid binding; GO:0008289 lipid binding; GO:0015485 cholesterol binding; GO:0032934 sterol binding; GO:0036094 small molecule binding; GO:0043178 alcohol binding; GO:0097159 organic cyclic compound binding;	PF08212	Lipocalin-like domain	W	KOG4824	Apolipoprotein D/Lipocalin
Q9QZ82	Cholesterol side-chain cleavage enzyme, mitochondrial OS=Mus musculus OX=10090 GN=Cyp11a1 PE=1 SV=1	Cyp11a1	0.784	0.000512306	Down	60.314	27.9	13	13	24	0.858	0.86	0.83	0.902	0.934	0.944	1.152	1.227	1.166	mitochondria	K00498	CYP11A; cholesterol monooxygenase (side-chain-cleaving) [EC:1.14.15.6]	map00140 Steroid hormone biosynthesis; map01100 Metabolic pathways; map04913 Ovarian steroidogenesis; map04925 Aldosterone synthesis and secretion; map04927 Cortisol synthesis and secretion; map04934 Cushing syndrome	GO:0000003 reproduction; GO:0000302 response to reactive oxygen species; GO:0001101 response to acid chemical; GO:0002237 response to molecule of bacterial origin; GO:0003006 developmental process involved in reproduction; GO:0006066 alcohol metabolic process; GO:0006082 organic acid metabolic process; GO:0006629 lipid metabolic process; GO:0006694 steroid biosynthetic process; GO:0006700 C21-ste…	GO:0005622 intracellular; GO:0005623 cell; GO:0005737 cytoplasm; GO:0005739 mitochondrion; GO:0005740 mitochondrial envelope; GO:0005743 mitochondrial inner membrane; GO:0005759 mitochondrial matrix; GO:0016020 membrane; GO:0019866 organelle inner membrane; GO:0030061 mitochondrial crista; GO:0031090 organelle membrane; GO:0031966 mitochondrial membrane; GO:0031967 organelle envelope; GO:0031974 …	GO:0003824 catalytic activity; GO:0004497 monooxygenase activity; GO:0005488 binding; GO:0005496 steroid binding; GO:0008289 lipid binding; GO:0008386 cholesterol monooxygenase (side-chain-cleaving) activity; GO:0008395 steroid hydroxylase activity; GO:0015485 cholesterol binding; GO:0016491 oxidoreductase activity; GO:0016705 oxidoreductase activity, acting on paired donors, with incorporation o…	PF00067	Cytochrome P450	Q	KOG0159	Cytochrome P450 CYP11/CYP12/CYP24/CYP27 subfamilies
Q00898	Alpha-1-antitrypsin 1-5 OS=Mus musculus OX=10090 GN=Serpina1e PE=1 SV=1	Serpina1e	0.559	7.35199e-05	Down	45.891	28.1	11	5	46	1	0.941	0.896	0.759	0.678	0.742	1.29	1.305	1.3	extracellular	K03984	SERPINA1, AAT; alpha-1-antitrypsin	map04610 Complement and coagulation cascades	GO:0001101 response to acid chemical; GO:0001666 response to hypoxia; GO:0001701 in utero embryonic development; GO:0001775 cell activation; GO:0002237 response to molecule of bacterial origin; GO:0002252 immune effector process; GO:0002263 cell activation involved in immune response; GO:0002274 myeloid leukocyte activation; GO:0002275 myeloid cell activation involved in immune response; GO:00022…	GO:0005576 extracellular region; GO:0005615 extracellular space; GO:0005622 intracellular; GO:0005623 cell; GO:0005737 cytoplasm; GO:0005783 endoplasmic reticulum; GO:0005788 endoplasmic reticulum lumen; GO:0005793 endoplasmic reticulum-Golgi intermediate compartment; GO:0005794 Golgi apparatus; GO:0005798 Golgi-associated vesicle; GO:0012505 endomembrane system; GO:0016020 membrane; GO:0030134 E…	GO:0002020 protease binding; GO:0004857 enzyme inhibitor activity; GO:0004866 endopeptidase inhibitor activity; GO:0004867 serine-type endopeptidase inhibitor activity; GO:0005488 binding; GO:0005515 protein binding; GO:0019899 enzyme binding; GO:0030234 enzyme regulator activity; GO:0030414 peptidase inhibitor activity; GO:0042802 identical protein binding; GO:0061134 peptidase regulator activit…	PF00079	Serpin (serine protease inhibitor)	V	KOG2392	Serpin
Q8BI22	Centrosomal protein of 128 kDa OS=Mus musculus OX=10090 GN=Cep128 PE=1 SV=2	Cep128	0.787	0.000417338	Down	128.5	0.7	1	1	1	1.263	1.264	1.128	0.769	0.811	0.818	1.009	1.001	1.038	nucleus	K16460	CEP128; centrosomal protein CEP128		GO:0008104 protein localization; GO:0033036 macromolecule localization; GO:0051179 localization;	GO:0000922 spindle pole; GO:0005622 intracellular; GO:0005623 cell; GO:0005737 cytoplasm; GO:0005814 centriole; GO:0005815 microtubule organizing center; GO:0005819 spindle; GO:0005856 cytoskeleton; GO:0005929 cilium; GO:0015630 microtubule cytoskeleton; GO:0032991 macromolecular complex; GO:0042995 cell projection; GO:0043226 organelle; GO:0043228 non-membrane-bounded organelle; GO:0043229 intra…
P58686	UPF0184 protein C9orf16 homolog OS=Mus musculus OX=10090 PE=3 SV=1	--	1.284	0.00245687	Up	9.0547	8.4	1	1	1	1.059	0.961	1.136	1.115	1.163	1.039	0.835	0.865	0.883	extracellular
A6X935	Inter alpha-trypsin inhibitor, heavy chain 4 OS=Mus musculus OX=10090 GN=Itih4 PE=1 SV=2	Itih4	1.246	8.9494e-07	Up	104.66	15.2	12	11	16	0.989	1.019	1.047	1.108	1.094	1.096	0.879	0.883	0.884	extracellular				GO:0002526 acute inflammatory response; GO:0002576 platelet degranulation; GO:0006810 transport; GO:0006887 exocytosis; GO:0006950 response to stress; GO:0006952 defense response; GO:0006953 acute-phase response; GO:0006954 inflammatory response; GO:0009892 negative regulation of metabolic process; GO:0009987 cellular process; GO:0010033 response to organic substance; GO:0010466 negative regulati…	GO:0005576 extracellular region; GO:0005622 intracellular; GO:0005623 cell; GO:0005737 cytoplasm; GO:0005886 plasma membrane; GO:0012505 endomembrane system; GO:0016020 membrane; GO:0030141 secretory granule; GO:0031089 platelet dense granule lumen; GO:0031410 cytoplasmic vesicle; GO:0031974 membrane-enclosed lumen; GO:0031982 vesicle; GO:0031983 vesicle lumen; GO:0034774 secretory granule lumen;…	GO:0004857 enzyme inhibitor activity; GO:0004866 endopeptidase inhibitor activity; GO:0030234 enzyme regulator activity; GO:0030414 peptidase inhibitor activity; GO:0061134 peptidase regulator activity; GO:0061135 endopeptidase regulator activity; GO:0098772 molecular function regulator;	PF00092	von Willebrand factor type A domain
P01786	Ig heavy chain V region MOPC 47A OS=Mus musculus OX=10090 PE=1 SV=1	--	1.952	0.000558132	Up	12.374	9.4	1	1	1	2.572	2.244	2.571	0.435	0.49	0.506	0.225	0.242	0.266		K06856	IGH; immunoglobulin heavy chain	map04020 Calcium signaling pathway; map04064 NF-kappa B signaling pathway; map04072 Phospholipase D signaling pathway; map04145 Phagosome; map04151 PI3K-Akt signaling pathway; map04640 Hematopoietic cell lineage; map04650 Natural killer cell mediated cytotoxicity; map04662 B cell receptor signaling pathway; map04664 Fc epsilon RI signaling pathway; map04666 Fc gamma R-mediated phagocytosis; map04…				PF07686	Immunoglobulin V-set domain
P01837	Immunoglobulin kappa constant OS=Mus musculus OX=10090 GN=Igkc PE=1 SV=2	Igkc	1.447	0.000387093	Up	11.934	43.9	4	4	18	1.62	1.609	1.682	0.843	0.831	0.786	0.577	0.585	0.538	extracellular	K06554	IGLL1, IGLL, CD179b; immunoglobulin lambda-like polypeptide 1	map05340 Primary immunodeficiency				PF07654	Immunoglobulin C1-set domain
P03987	Ig gamma-3 chain C region OS=Mus musculus OX=10090 PE=1 SV=2	--	1.382	0.00132018	Up	43.929	9.3	3	3	4	0.941	0.987	0.93	1.274	1.167	1.16	0.915	0.84	0.85	plasma membrane	K06856	IGH; immunoglobulin heavy chain	map04020 Calcium signaling pathway; map04064 NF-kappa B signaling pathway; map04072 Phospholipase D signaling pathway; map04145 Phagosome; map04151 PI3K-Akt signaling pathway; map04640 Hematopoietic cell lineage; map04650 Natural killer cell mediated cytotoxicity; map04662 B cell receptor signaling pathway; map04664 Fc epsilon RI signaling pathway; map04666 Fc gamma R-mediated phagocytosis; map04…	GO:0002250 adaptive immune response; GO:0002252 immune effector process; GO:0002253 activation of immune response; GO:0002376 immune system process; GO:0002429 immune response-activating cell surface receptor signaling pathway; GO:0002443 leukocyte mediated immunity; GO:0002449 lymphocyte mediated immunity; GO:0002455 humoral immune response mediated by circulating immunoglobulin; GO:0002460 adap…	GO:0005576 extracellular region; GO:0005615 extracellular space; GO:0005623 cell; GO:0005886 plasma membrane; GO:0009897 external side of plasma membrane; GO:0009986 cell surface; GO:0016020 membrane; GO:0019814 immunoglobulin complex; GO:0032991 macromolecular complex; GO:0042571 immunoglobulin complex, circulating; GO:0044421 extracellular region part; GO:0044425 membrane part; GO:0044459 plasm…	GO:0003823 antigen binding; GO:0005102 receptor binding; GO:0005488 binding; GO:0005515 protein binding; GO:0034987 immunoglobulin receptor binding;	PF07654	Immunoglobulin C1-set domain
Q62470	Integrin alpha-3 OS=Mus musculus OX=10090 GN=Itga3 PE=1 SV=1	Itga3	1.343	0.0214689	Up	116.74	2.7	3	3	3	0.869	0.856	1.071	1.328	1.131	1.109	0.849	0.821	0.987	plasma membrane	K06482	ITGA3, CD49c; integrin alpha 3	map04151 PI3K-Akt signaling pathway; map04510 Focal adhesion; map04512 ECM-receptor interaction; map04640 Hematopoietic cell lineage; map04810 Regulation of actin cytoskeleton; map05165 Human papillomavirus infection; map05200 Pathways in cancer; map05222 Small cell lung cancer; map05410 Hypertrophic cardiomyopathy (HCM); map05412 Arrhythmogenic right ventricular cardiomyopathy (ARVC); map05414 D…	GO:0001655 urogenital system development; GO:0001704 formation of primary germ layer; GO:0001707 mesoderm formation; GO:0001764 neuron migration; GO:0001822 kidney development; GO:0002376 immune system process; GO:0003008 system process; GO:0003014 renal system process; GO:0006355 regulation of transcription, DNA-templated; GO:0006357 regulation of transcription from RNA polymerase II promoter; G…	GO:0005622 intracellular; GO:0005623 cell; GO:0005737 cytoplasm; GO:0005886 plasma membrane; GO:0005887 integral component of plasma membrane; GO:0008305 integrin complex; GO:0009897 external side of plasma membrane; GO:0009986 cell surface; GO:0016020 membrane; GO:0016021 integral component of membrane; GO:0016323 basolateral plasma membrane; GO:0030175 filopodium; GO:0030424 axon; GO:0030426 gr…	GO:0001968 fibronectin binding; GO:0002020 protease binding; GO:0005102 receptor binding; GO:0005178 integrin binding; GO:0005488 binding; GO:0005515 protein binding; GO:0005518 collagen binding; GO:0019899 enzyme binding; GO:0019904 protein domain specific binding; GO:0043236 laminin binding; GO:0044877 macromolecular complex binding; GO:0046982 protein heterodimerization activity; GO:0046983 pr…			W	KOG3637	Vitronectin receptor, alpha subunit
P06684	Complement C5 OS=Mus musculus OX=10090 GN=C5 PE=1 SV=2	C5	0.818	0.0165996	Down	188.88	2.4	4	4	4	1.034	1.014	1.098	0.934	0.877	0.845	1.011	1.07	1.164	extracellular	K03994	C5; complement component 5	map04080 Neuroactive ligand-receptor interaction; map04610 Complement and coagulation cascades; map05020 Prion diseases; map05133 Pertussis; map05150 Staphylococcus aureus infection; map05168 Herpes simplex virus 1 infection; map05322 Systemic lupus erythematosus	GO:0000187 activation of MAPK activity; GO:0001701 in utero embryonic development; GO:0001817 regulation of cytokine production; GO:0001819 positive regulation of cytokine production; GO:0001932 regulation of protein phosphorylation; GO:0001934 positive regulation of protein phosphorylation; GO:0002376 immune system process; GO:0002523 leukocyte migration involved in inflammatory response; GO:000…	GO:0005576 extracellular region; GO:0005579 membrane attack complex; GO:0005615 extracellular space; GO:0005623 cell; GO:0005886 plasma membrane; GO:0005887 integral component of plasma membrane; GO:0016020 membrane; GO:0016021 integral component of membrane; GO:0031224 intrinsic component of membrane; GO:0031226 intrinsic component of plasma membrane; GO:0032991 macromolecular complex; GO:004442…	GO:0001664 G-protein coupled receptor binding; GO:0005102 receptor binding; GO:0005125 cytokine activity; GO:0005126 cytokine receptor binding; GO:0005488 binding; GO:0005515 protein binding; GO:0008009 chemokine activity; GO:0030545 receptor regulator activity; GO:0031714 C5a anaphylatoxin chemotactic receptor binding; GO:0042379 chemokine receptor binding; GO:0048018 receptor agonist activity; …	PF01835; PF07703; PF01821; PF07678; PF07677; PF01759	MG2 domain; Alpha-2-macroglobulin family N-terminal region; Anaphylotoxin-like domain; A-macroglobulin complement component; A-macroglobulin receptor; UNC-6/NTR/C345C module	O	KOG1366	Alpha-macroglobulin
P01638	Ig kappa chain V-V region L6 (Fragment) OS=Mus musculus OX=10090 PE=4 SV=1	--	1.346	0.00388761	Up	12.986	20	2	2	2	1.498	1.527	1.711	0.885	0.89	0.792	0.64	0.599	0.668	extracellular							PF07686	Immunoglobulin V-set domain
P01642	Ig kappa chain V-V region L7 (Fragment) OS=Mus musculus OX=10090 GN=Gm10881 PE=1 SV=1	Gm10881	1.698	0.000803085	Up	12.615	10.4	1	1	1	1.528	1.505	1.532	0.912	0.972	1.048	0.544	0.624	0.559	extracellular							PF07686	Immunoglobulin V-set domain
P70412	CUB and zona pellucida-like domain-containing protein 1 OS=Mus musculus OX=10090 GN=Cuzd1 PE=1 SV=2	Cuzd1	0.425	6.82836e-06	Down	68.081	5.9	3	3	4	0.638	0.602	0.63	0.658	0.7	0.717	1.59	1.648	1.642	peroxisome				GO:0000003 reproduction; GO:0006508 proteolysis; GO:0006807 nitrogen compound metabolic process; GO:0007154 cell communication; GO:0007165 signal transduction; GO:0007565 female pregnancy; GO:0008152 metabolic process; GO:0009719 response to endogenous stimulus; GO:0009725 response to hormone; GO:0009755 hormone-mediated signaling pathway; GO:0009987 cellular process; GO:0010033 response to organ…	GO:0005622 intracellular; GO:0005623 cell; GO:0005737 cytoplasm; GO:0012505 endomembrane system; GO:0012506 vesicle membrane; GO:0016020 membrane; GO:0016021 integral component of membrane; GO:0030141 secretory granule; GO:0030659 cytoplasmic vesicle membrane; GO:0030667 secretory granule membrane; GO:0031090 organelle membrane; GO:0031224 intrinsic component of membrane; GO:0031410 cytoplasmic v…		PF00431	CUB domain	T	KOG4292	Cubilin, multiligand receptor mediating cobalamin absorption
Q61646	Haptoglobin OS=Mus musculus OX=10090 GN=Hp PE=1 SV=1	Hp	1.303	0.000801944	Up	38.752	32.6	12	12	19	1.079	1.005	1.043	1.145	1.089	1.126	0.826	0.852	0.9	extracellular	K16142	HP; haptoglobin		GO:0000003 reproduction; GO:0000302 response to reactive oxygen species; GO:0001101 response to acid chemical; GO:0001666 response to hypoxia; GO:0001775 cell activation; GO:0001889 liver development; GO:0002237 response to molecule of bacterial origin; GO:0002252 immune effector process; GO:0002263 cell activation involved in immune response; GO:0002274 myeloid leukocyte activation; GO:0002275 m…	GO:0005576 extracellular region; GO:0005615 extracellular space; GO:0005622 intracellular; GO:0005623 cell; GO:0005737 cytoplasm; GO:0005783 endoplasmic reticulum; GO:0005794 Golgi apparatus; GO:0012505 endomembrane system; GO:0030139 endocytic vesicle; GO:0030141 secretory granule; GO:0031410 cytoplasmic vesicle; GO:0031838 haptoglobin-hemoglobin complex; GO:0031974 membrane-enclosed lumen; GO:0…	GO:0005488 binding; GO:0005515 protein binding; GO:0030492 hemoglobin binding; GO:0042802 identical protein binding; GO:0042803 protein homodimerization activity; GO:0046983 protein dimerization activity;	PF00089	Trypsin	E	KOG3627	Trypsin
Q60766	Immunity-related GTPase family M protein 1 OS=Mus musculus OX=10090 GN=Irgm1 PE=1 SV=1	Irgm1	1.3	0.000211521	Up	46.551	4.4	2	2	2	0.868	0.874	0.974	1.144	1.194	1.211	0.918	0.89	0.922	cytoplasm,nucleus	K14139	IRGM, LRG47; immunity-related GTPase family M protein [EC:3.6.5.-]	map05145 Toxoplasmosis	GO:0000045 autophagosome assembly; GO:0001959 regulation of cytokine-mediated signaling pathway; GO:0001961 positive regulation of cytokine-mediated signaling pathway; GO:0002376 immune system process; GO:0002682 regulation of immune system process; GO:0002684 positive regulation of immune system process; GO:0006914 autophagy; GO:0006950 response to stress; GO:0006952 defense response; GO:0006955…	GO:0000139 Golgi membrane; GO:0000323 lytic vacuole; GO:0000421 autophagosome membrane; GO:0001891 phagocytic cup; GO:0005622 intracellular; GO:0005623 cell; GO:0005737 cytoplasm; GO:0005764 lysosome; GO:0005765 lysosomal membrane; GO:0005767 secondary lysosome; GO:0005768 endosome; GO:0005770 late endosome; GO:0005773 vacuole; GO:0005774 vacuolar membrane; GO:0005776 autophagosome; GO:0005783 en…	GO:0003824 catalytic activity; GO:0003924 GTPase activity; GO:0016462 pyrophosphatase activity; GO:0016787 hydrolase activity; GO:0016817 hydrolase activity, acting on acid anhydrides; GO:0016818 hydrolase activity, acting on acid anhydrides, in phosphorus-containing anhydrides; GO:0017111 nucleoside-triphosphatase activity;
Q9ESB3	Histidine-rich glycoprotein OS=Mus musculus OX=10090 GN=Hrg PE=1 SV=2	Hrg	1.363	0.000687014	Up	59.162	11.6	6	6	9	1.098	1.019	1.057	1.212	1.109	1.127	0.815	0.866	0.848	extracellular	K23410	HRG; histidine-rich glycoprotein		GO:0001558 regulation of cell growth; GO:0001775 cell activation; GO:0001906 cell killing; GO:0001932 regulation of protein phosphorylation; GO:0001952 regulation of cell-matrix adhesion; GO:0001954 positive regulation of cell-matrix adhesion; GO:0002376 immune system process; GO:0002576 platelet degranulation; GO:0002682 regulation of immune system process; GO:0002684 positive regulation of immu…	GO:0000323 lytic vacuole; GO:0005576 extracellular region; GO:0005615 extracellular space; GO:0005622 intracellular; GO:0005623 cell; GO:0005737 cytoplasm; GO:0005764 lysosome; GO:0005765 lysosomal membrane; GO:0005767 secondary lysosome; GO:0005768 endosome; GO:0005773 vacuole; GO:0005774 vacuolar membrane; GO:0005886 plasma membrane; GO:0009986 cell surface; GO:0012505 endomembrane system; GO:0…	GO:0004857 enzyme inhibitor activity; GO:0004866 endopeptidase inhibitor activity; GO:0004867 serine-type endopeptidase inhibitor activity; GO:0005102 receptor binding; GO:0005488 binding; GO:0005515 protein binding; GO:0005539 glycosaminoglycan binding; GO:0008201 heparin binding; GO:0008270 zinc ion binding; GO:0019865 immunoglobulin binding; GO:0020037 heme binding; GO:0030234 enzyme regulator…
Q80YT7	Myomegalin OS=Mus musculus OX=10090 GN=Pde4dip PE=1 SV=2	Pde4dip	0.754	0.00873106	Down	250.63	0.7	2	1	2	1.201	1.126	1.158	0.795	0.817	0.788	0.988	1.01	1.185	nucleus	K16549	PDE4DIP; myomegalin		GO:0009987 cellular process; GO:0016043 cellular component organization; GO:0022607 cellular component assembly; GO:0033043 regulation of organelle organization; GO:0034622 cellular macromolecular complex assembly; GO:0043933 macromolecular complex subunit organization; GO:0044085 cellular component biogenesis; GO:0050789 regulation of biological process; GO:0050794 regulation of cellular process…	GO:0005622 intracellular; GO:0005623 cell; GO:0005634 nucleus; GO:0005737 cytoplasm; GO:0005794 Golgi apparatus; GO:0005813 centrosome; GO:0005815 microtubule organizing center; GO:0005856 cytoskeleton; GO:0012505 endomembrane system; GO:0015630 microtubule cytoskeleton; GO:0030016 myofibril; GO:0043226 organelle; GO:0043227 membrane-bounded organelle; GO:0043228 non-membrane-bounded organelle; G…	GO:0005198 structural molecule activity; GO:0005488 binding; GO:0005515 protein binding; GO:0019899 enzyme binding; GO:0032947 protein complex scaffold;	PF07989; PF06758	Microtubule associated; Repeat of unknown function (DUF1220)
Q3TN34	MICAL-like protein 2 OS=Mus musculus OX=10090 GN=Micall2 PE=1 SV=1	Micall2	0.772	0.026662	Down	108.29	1.3	1	1	1	1.012	0.844	0.917	0.929	0.927	0.859	1.187	1.026	1.304	nucleus	K21068	MICALL2, JRAB; MICAL-like protein 2	map04530 Tight junction	GO:0000902 cell morphogenesis; GO:0000904 cell morphogenesis involved in differentiation; GO:0006810 transport; GO:0006996 organelle organization; GO:0007010 cytoskeleton organization; GO:0007015 actin filament organization; GO:0007043 cell-cell junction assembly; GO:0007155 cell adhesion; GO:0007275 multicellular organism development; GO:0007399 nervous system development; GO:0008154 actin polym…	GO:0005622 intracellular; GO:0005623 cell; GO:0005737 cytoplasm; GO:0005768 endosome; GO:0005829 cytosol; GO:0005856 cytoskeleton; GO:0005886 plasma membrane; GO:0005911 cell-cell junction; GO:0005923 bicellular tight junction; GO:0012505 endomembrane system; GO:0016020 membrane; GO:0030054 cell junction; GO:0031410 cytoplasmic vesicle; GO:0031982 vesicle; GO:0042995 cell projection; GO:0043005 n…	GO:0003779 actin binding; GO:0005488 binding; GO:0005515 protein binding; GO:0008092 cytoskeletal protein binding; GO:0017016 Ras GTPase binding; GO:0017137 Rab GTPase binding; GO:0019899 enzyme binding; GO:0031005 filamin binding; GO:0031267 small GTPase binding; GO:0042805 actinin binding; GO:0044877 macromolecular complex binding; GO:0051015 actin filament binding; GO:0051020 GTPase binding;	PF00307; PF00412; PF12130	Calponin homology (CH) domain; LIM domain; Protein of unknown function (DUF3585)
P06327	Ig heavy chain V region VH558 A1/A4 OS=Mus musculus OX=10090 GN=Gm5629 PE=2 SV=1	Gm5629	3.305	3.33506e-05	Up	12.971	6	1	1	1	2.099	2.2	1.959	0.856	0.817	0.779	0.248	0.269	0.225	extracellular	K06856	IGH; immunoglobulin heavy chain	map04020 Calcium signaling pathway; map04064 NF-kappa B signaling pathway; map04072 Phospholipase D signaling pathway; map04145 Phagosome; map04151 PI3K-Akt signaling pathway; map04640 Hematopoietic cell lineage; map04650 Natural killer cell mediated cytotoxicity; map04662 B cell receptor signaling pathway; map04664 Fc epsilon RI signaling pathway; map04666 Fc gamma R-mediated phagocytosis; map04…				PF07686	Immunoglobulin V-set domain
P01631	Ig kappa chain V-II region 26-10 OS=Mus musculus OX=10090 PE=1 SV=1	--	4.199	5.8726e-07	Up	12.273	11.5	1	1	1	2.39	2.157	2.189	0.746	0.763	0.746	0.178	0.187	0.172	nucleus	K23425	SERPINB1; leukocyte elastase inhibitor					PF07686	Immunoglobulin V-set domain
Q9CQW5	Galectin-2 OS=Mus musculus OX=10090 GN=Lgals2 PE=1 SV=1	Lgals2	1.224	0.0334383	Up	14.88	6.9	1	1	1	0.894	0.946	0.93	1.234	1.043	1.16	0.916	0.882	1.009	cytoplasm	K10090	LGALS2; galectin-2				GO:0005488 binding; GO:0016936 galactoside binding; GO:0097367 carbohydrate derivative binding;	PF00337	Galactoside-binding lectin	W	KOG3587	Galectin, galactose-binding lectin
Q8VIH1	Homeobox protein NOBOX OS=Mus musculus OX=10090 GN=Nobox PE=1 SV=1	Nobox	1.452	0.0291289	Up	57.564	1.7	1	1	1	0.909	1.222	0.962	1.383	1.061	1.094	0.936	0.752	0.749	nucleus				GO:0000003 reproduction; GO:0001541 ovarian follicle development; GO:0003006 developmental process involved in reproduction; GO:0006139 nucleobase-containing compound metabolic process; GO:0006351 transcription, DNA-templated; GO:0006355 regulation of transcription, DNA-templated; GO:0006357 regulation of transcription from RNA polymerase II promoter; GO:0006366 transcription from RNA polymerase …	GO:0005622 intracellular; GO:0005623 cell; GO:0005634 nucleus; GO:0005667 transcription factor complex; GO:0005737 cytoplasm; GO:0032991 macromolecular complex; GO:0043226 organelle; GO:0043227 membrane-bounded organelle; GO:0043229 intracellular organelle; GO:0043231 intracellular membrane-bounded organelle; GO:0044424 intracellular part; GO:0044464 cell part;	GO:0000976 transcription regulatory region sequence-specific DNA binding; GO:0000977 RNA polymerase II regulatory region sequence-specific DNA binding; GO:0000978 RNA polymerase II core promoter proximal region sequence-specific DNA binding; GO:0000981 RNA polymerase II transcription factor activity, sequence-specific DNA binding; GO:0000982 transcription factor activity, RNA polymerase II core p…	PF00046	Homeobox domain	K	KOG0490	Transcription factor, contains HOX domain
Q99PL7	Acyl-CoA desaturase 3 OS=Mus musculus OX=10090 GN=Scd3 PE=1 SV=1	Scd3	0.79	0.00123278	Down	41.431	1.9	1	1	1	0.996	0.988	0.984	0.874	0.913	0.879	1.095	1.096	1.182	plasma membrane	K00507	SCD, desC; stearoyl-CoA desaturase (Delta-9 desaturase) [EC:1.14.19.1]	map01040 Biosynthesis of unsaturated fatty acids; map01100 Metabolic pathways; map01212 Fatty acid metabolism; map03320 PPAR signaling pathway; map04152 AMPK signaling pathway; map04212 Longevity regulating pathway - worm	GO:0001101 response to acid chemical; GO:0006082 organic acid metabolic process; GO:0006139 nucleobase-containing compound metabolic process; GO:0006163 purine nucleotide metabolic process; GO:0006164 purine nucleotide biosynthetic process; GO:0006629 lipid metabolic process; GO:0006631 fatty acid metabolic process; GO:0006633 fatty acid biosynthetic process; GO:0006636 unsaturated fatty acid bio…	GO:0005622 intracellular; GO:0005623 cell; GO:0005634 nucleus; GO:0005730 nucleolus; GO:0005737 cytoplasm; GO:0005783 endoplasmic reticulum; GO:0005789 endoplasmic reticulum membrane; GO:0012505 endomembrane system; GO:0016020 membrane; GO:0016021 integral component of membrane; GO:0030176 integral component of endoplasmic reticulum membrane; GO:0031224 intrinsic component of membrane; GO:0031227…	GO:0003824 catalytic activity; GO:0004768 stearoyl-CoA 9-desaturase activity; GO:0005488 binding; GO:0005506 iron ion binding; GO:0016215 acyl-CoA desaturase activity; GO:0016491 oxidoreductase activity; GO:0016705 oxidoreductase activity, acting on paired donors, with incorporation or reduction of molecular oxygen; GO:0016717 oxidoreductase activity, acting on paired donors, with oxidation of a …	PF00487	Fatty acid desaturase	I	KOG1600	Fatty acid desaturase
P12246	Serum amyloid P-component OS=Mus musculus OX=10090 GN=Apcs PE=1 SV=2	Apcs	1.659	0.000219026	Up	26.247	15.6	3	3	4	1.203	1.096	1.184	1.11	1.208	1.176	0.744	0.692	0.67	extracellular	K23267	APCS, SAP; serum amyloid P component		GO:0002376 immune system process; GO:0002526 acute inflammatory response; GO:0002673 regulation of acute inflammatory response; GO:0002674 negative regulation of acute inflammatory response; GO:0002682 regulation of immune system process; GO:0002683 negative regulation of immune system process; GO:0002761 regulation of myeloid leukocyte differentiation; GO:0002762 negative regulation of myeloid l…	GO:0005576 extracellular region; GO:0005615 extracellular space; GO:0032991 macromolecular complex; GO:0044421 extracellular region part;	GO:0001846 opsonin binding; GO:0001848 complement binding; GO:0001849 complement component C1q binding; GO:0005488 binding; GO:0005509 calcium ion binding; GO:0005515 protein binding; GO:0042802 identical protein binding; GO:0043167 ion binding; GO:0043169 cation binding; GO:0046790 virion binding; GO:0046872 metal ion binding; GO:0051082 unfolded protein binding;	PF00354	Pentaxin family
Q9WV98	Mitochondrial import inner membrane translocase subunit Tim9 OS=Mus musculus OX=10090 GN=Timm9 PE=1 SV=1	Timm9	0.775	0.0186425	Down	10.344	16.9	1	1	1	0.981	0.98	1.008	0.779	0.933	0.916	1.083	1.098	1.21	extracellular	K17777	TIM9; mitochondrial import inner membrane translocase subunit TIM9		GO:0003008 system process; GO:0006605 protein targeting; GO:0006626 protein targeting to mitochondrion; GO:0006810 transport; GO:0006839 mitochondrial transport; GO:0006886 intracellular protein transport; GO:0006996 organelle organization; GO:0007005 mitochondrion organization; GO:0007006 mitochondrial membrane organization; GO:0007007 inner mitochondrial membrane organization; GO:0007600 sensor…	GO:0005622 intracellular; GO:0005623 cell; GO:0005737 cytoplasm; GO:0005739 mitochondrion; GO:0005740 mitochondrial envelope; GO:0005743 mitochondrial inner membrane; GO:0005758 mitochondrial intermembrane space; GO:0016020 membrane; GO:0019866 organelle inner membrane; GO:0031090 organelle membrane; GO:0031966 mitochondrial membrane; GO:0031967 organelle envelope; GO:0031970 organelle envelope l…	GO:0005215 transporter activity; GO:0005488 binding; GO:0005515 protein binding; GO:0008270 zinc ion binding; GO:0008565 protein transporter activity; GO:0042802 identical protein binding; GO:0042803 protein homodimerization activity; GO:0043167 ion binding; GO:0043169 cation binding; GO:0046872 metal ion binding; GO:0046914 transition metal ion binding; GO:0046983 protein dimerization activity; …	PF02953	Tim10/DDP family zinc finger	U	KOG3479	Mitochondrial import inner membrane translocase, subunit TIM9
Q8BK72	28S ribosomal protein S27, mitochondrial OS=Mus musculus OX=10090 GN=Mrps27 PE=1 SV=2	Mrps27	0.829	0.0131616	Down	47.778	2.9	1	1	2	0.86	0.834	0.942	0.92	0.933	1.012	1.078	1.186	1.19	mitochondria	K17406	MRPS27; small subunit ribosomal protein S27		GO:0006412 translation; GO:0006414 translational elongation; GO:0006415 translational termination; GO:0006417 regulation of translation; GO:0006518 peptide metabolic process; GO:0006807 nitrogen compound metabolic process; GO:0008152 metabolic process; GO:0008283 cell proliferation; GO:0009058 biosynthetic process; GO:0009059 macromolecule biosynthetic process; GO:0009889 regulation of biosynthet…	GO:0000313 organellar ribosome; GO:0000314 organellar small ribosomal subunit; GO:0005622 intracellular; GO:0005623 cell; GO:0005737 cytoplasm; GO:0005739 mitochondrion; GO:0005740 mitochondrial envelope; GO:0005743 mitochondrial inner membrane; GO:0005759 mitochondrial matrix; GO:0005761 mitochondrial ribosome; GO:0005763 mitochondrial small ribosomal subunit; GO:0005840 ribosome; GO:0015935 sma…	GO:0000049 tRNA binding; GO:0003676 nucleic acid binding; GO:0003723 RNA binding; GO:0005488 binding; GO:0019843 rRNA binding; GO:0043021 ribonucleoprotein complex binding; GO:0043022 ribosome binding; GO:0044877 macromolecular complex binding; GO:0097159 organic cyclic compound binding; GO:0097177 mitochondrial ribosome binding; GO:1901363 heterocyclic compound binding;			S	KOG4570	Uncharacterized conserved protein
P21958	Antigen peptide transporter 1 OS=Mus musculus OX=10090 GN=Tap1 PE=1 SV=3	Tap1	1.369	0.0155452	Up	78.863	1.2	1	1	1	1.198	1.108	1.096	1.022	1.22	1.054	0.784	0.888	0.736	plasma membrane	K05653	ABCB2, TAP1; ATP-binding cassette, subfamily B (MDR/TAP), member 2	map02010 ABC transporters; map04145 Phagosome; map04612 Antigen processing and presentation; map05163 Human cytomegalovirus infection; map05168 Herpes simplex virus 1 infection; map05169 Epstein-Barr virus infection; map05170 Human immunodeficiency virus 1 infection; map05340 Primary immunodeficiency	GO:0001910 regulation of leukocyte mediated cytotoxicity; GO:0001911 negative regulation of leukocyte mediated cytotoxicity; GO:0002376 immune system process; GO:0002474 antigen processing and presentation of peptide antigen via MHC class I; GO:0002478 antigen processing and presentation of exogenous peptide antigen; GO:0002479 antigen processing and presentation of exogenous peptide antigen via …	GO:0005622 intracellular; GO:0005623 cell; GO:0005737 cytoplasm; GO:0005783 endoplasmic reticulum; GO:0005789 endoplasmic reticulum membrane; GO:0005793 endoplasmic reticulum-Golgi intermediate compartment; GO:0005815 microtubule organizing center; GO:0005856 cytoskeleton; GO:0012505 endomembrane system; GO:0012506 vesicle membrane; GO:0015630 microtubule cytoskeleton; GO:0016020 membrane; GO:001…	GO:0000166 nucleotide binding; GO:0003823 antigen binding; GO:0003824 catalytic activity; GO:0005102 receptor binding; GO:0005215 transporter activity; GO:0005488 binding; GO:0005515 protein binding; GO:0005524 ATP binding; GO:0008144 drug binding; GO:0015399 primary active transmembrane transporter activity; GO:0015405 P-P-bond-hydrolysis-driven transmembrane transporter activity; GO:0015433 pep…	PF00005	ABC transporter	U	KOG0058	Peptide exporter, ABC superfamily
P70665	Sialate O-acetylesterase OS=Mus musculus OX=10090 GN=Siae PE=1 SV=3	Siae	0.825	0.00376383	Down	60.775	4.1	2	2	2	1.026	1.022	1.031	0.85	0.922	0.913	1.115	1.046	1.094	extracellular	K05970	SIAE; sialate O-acetylesterase [EC:3.1.1.53]		GO:0002682 regulation of immune system process; GO:0005975 carbohydrate metabolic process; GO:0008152 metabolic process; GO:0044238 primary metabolic process; GO:0050789 regulation of biological process; GO:0065007 biological regulation; GO:0071704 organic substance metabolic process;	GO:0000323 lytic vacuole; GO:0005576 extracellular region; GO:0005622 intracellular; GO:0005623 cell; GO:0005737 cytoplasm; GO:0005764 lysosome; GO:0005773 vacuole; GO:0043226 organelle; GO:0043227 membrane-bounded organelle; GO:0043229 intracellular organelle; GO:0043231 intracellular membrane-bounded organelle; GO:0044424 intracellular part; GO:0044444 cytoplasmic part; GO:0044464 cell part;	GO:0001681 sialate O-acetylesterase activity; GO:0003824 catalytic activity; GO:0008126 acetylesterase activity; GO:0016787 hydrolase activity; GO:0016788 hydrolase activity, acting on ester bonds; GO:0034338 short-chain carboxylesterase activity; GO:0052689 carboxylic ester hydrolase activity;	PF03629	Domain of unknown function (DUF303)
P62315	Small nuclear ribonucleoprotein Sm D1 OS=Mus musculus OX=10090 GN=Snrpd1 PE=1 SV=1	Snrpd1	1.246	0.00217424	Up	13.281	18.5	2	2	2	1.05	0.88	0.917	1.136	1.118	1.187	0.875	0.953	0.934	nucleus	K11087	SNRPD1, SMD1; small nuclear ribonucleoprotein D1	map03040 Spliceosome; map05322 Systemic lupus erythematosus	GO:0000245 spliceosomal complex assembly; GO:0000375 RNA splicing, via transesterification reactions; GO:0000377 RNA splicing, via transesterification reactions with bulged adenosine as nucleophile; GO:0000387 spliceosomal snRNP assembly; GO:0000398 mRNA splicing, via spliceosome; GO:0006139 nucleobase-containing compound metabolic process; GO:0006396 RNA processing; GO:0006397 mRNA processing; G…	GO:0000243 commitment complex; GO:0005622 intracellular; GO:0005623 cell; GO:0005634 nucleus; GO:0005654 nucleoplasm; GO:0005681 spliceosomal complex; GO:0005682 U5 snRNP; GO:0005684 U2-type spliceosomal complex; GO:0005685 U1 snRNP; GO:0005686 U2 snRNP; GO:0005687 U4 snRNP; GO:0005689 U12-type spliceosomal complex; GO:0005737 cytoplasm; GO:0005829 cytosol; GO:0030532 small nuclear ribonucleoprot…	GO:0003676 nucleic acid binding; GO:0003723 RNA binding; GO:0005488 binding; GO:0043021 ribonucleoprotein complex binding; GO:0044877 macromolecular complex binding; GO:0070990 snRNP binding; GO:0097159 organic cyclic compound binding; GO:1901363 heterocyclic compound binding; GO:1990446 U1 snRNP binding;	PF01423	LSM domain	A	KOG3428	Small nuclear ribonucleoprotein SMD1 and related snRNPs
P01878	Ig alpha chain C region OS=Mus musculus OX=10090 PE=1 SV=1	--	1.209	0.0311122	Up	36.875	17.4	4	4	5	1.655	1.518	1.53	0.858	0.856	0.775	0.63	0.685	0.744	extracellular	K06856	IGH; immunoglobulin heavy chain	map04020 Calcium signaling pathway; map04064 NF-kappa B signaling pathway; map04072 Phospholipase D signaling pathway; map04145 Phagosome; map04151 PI3K-Akt signaling pathway; map04640 Hematopoietic cell lineage; map04650 Natural killer cell mediated cytotoxicity; map04662 B cell receptor signaling pathway; map04664 Fc epsilon RI signaling pathway; map04666 Fc gamma R-mediated phagocytosis; map04…		GO:0005576 extracellular region; GO:0005615 extracellular space; GO:0044421 extracellular region part;	GO:0005102 receptor binding; GO:0005488 binding; GO:0005515 protein binding; GO:0034987 immunoglobulin receptor binding;	PF07654	Immunoglobulin C1-set domain
P01674	Ig kappa chain V-III region PC 2154 OS=Mus musculus OX=10090 PE=1 SV=1	--	2.73	0.000582389	Up	11.699	11.1	1	1	1	2.015	2.131	1.915	0.792	0.857	0.805	0.318	0.337	0.244	mitochondria	K23425	SERPINB1; leukocyte elastase inhibitor					PF07686	Immunoglobulin V-set domain
P01635	Ig kappa chain V-V region K2 (Fragment) OS=Mus musculus OX=10090 PE=1 SV=1	--	1.693	0.000516798	Up	12.581	20	2	2	3	1.638	1.607	1.579	0.894	0.907	0.927	0.484	0.563	0.564	extracellular							PF07686	Immunoglobulin V-set domain
P01647	Ig kappa chain V-V region HP 124E1 OS=Mus musculus OX=10090 PE=1 SV=1	--	1.29	0.000792967	Up	11.965	30.6	3	3	3	1.167	1.13	1.331	0.959	0.987	1.018	0.764	0.796	0.738	cytoplasm,nucleus							PF07686	Immunoglobulin V-set domain
B5X0G2	Major urinary protein 17 OS=Mus musculus OX=10090 GN=Mup17 PE=2 SV=2	Mup17	0.554	0.000134718	Down	20.638	37.8	6	2	7	0.896	0.686	0.938	0.759	0.792	0.738	1.444	1.284	1.404	extracellular				GO:0001659 temperature homeostasis; GO:0002791 regulation of peptide secretion; GO:0002792 negative regulation of peptide secretion; GO:0003008 system process; GO:0006091 generation of precursor metabolites and energy; GO:0006109 regulation of carbohydrate metabolic process; GO:0006111 regulation of gluconeogenesis; GO:0006112 energy reserve metabolic process; GO:0006355 regulation of transcripti…	GO:0005576 extracellular region; GO:0005615 extracellular space; GO:0005622 intracellular; GO:0005623 cell; GO:0005634 nucleus; GO:0005737 cytoplasm; GO:0005829 cytosol; GO:0043226 organelle; GO:0043227 membrane-bounded organelle; GO:0043229 intracellular organelle; GO:0043231 intracellular membrane-bounded organelle; GO:0044421 extracellular region part; GO:0044424 intracellular part; GO:0044444…	GO:0000772 mating pheromone activity; GO:0003824 catalytic activity; GO:0004672 protein kinase activity; GO:0004713 protein tyrosine kinase activity; GO:0004714 transmembrane receptor protein tyrosine kinase activity; GO:0004888 transmembrane signaling receptor activity; GO:0005009 insulin-activated receptor activity; GO:0005102 receptor binding; GO:0005186 pheromone activity; GO:0005488 binding;…	PF00061	Lipocalin / cytosolic fatty-acid binding protein family
Q8R1H0	Homeodomain-only protein OS=Mus musculus OX=10090 GN=Hopx PE=1 SV=1	Hopx	0.817	0.0165158	Down	8.2821	12.3	1	1	1	1.072	0.945	0.939	0.877	0.997	0.858	1.157	1.075	1.113	cytoplasm				GO:0000122 negative regulation of transcription from RNA polymerase II promoter; GO:0001701 in utero embryonic development; GO:0001824 blastocyst development; GO:0001825 blastocyst formation; GO:0001829 trophectodermal cell differentiation; GO:0006325 chromatin organization; GO:0006355 regulation of transcription, DNA-templated; GO:0006357 regulation of transcription from RNA polymerase II promot…	GO:0005622 intracellular; GO:0005623 cell; GO:0005634 nucleus; GO:0043226 organelle; GO:0043227 membrane-bounded organelle; GO:0043229 intracellular organelle; GO:0043231 intracellular membrane-bounded organelle; GO:0044424 intracellular part; GO:0044464 cell part;		PF00046	Homeobox domain	K	KOG0490	Transcription factor, contains HOX domain
Q9D1F5	MRN complex-interacting protein OS=Mus musculus OX=10090 GN=Mrnip PE=2 SV=1	Mrnip	1.219	0.0187289	Up	36.897	3.6	1	1	1	1.109	1.115	1.003	1.108	1.08	1.032	0.908	0.934	0.799	nucleus				GO:0000018 regulation of DNA recombination; GO:0000075 cell cycle checkpoint; GO:0000077 DNA damage checkpoint; GO:0000278 mitotic cell cycle; GO:0001932 regulation of protein phosphorylation; GO:0001934 positive regulation of protein phosphorylation; GO:0006282 regulation of DNA repair; GO:0006950 response to stress; GO:0006974 cellular response to DNA damage stimulus; GO:0007049 cell cycle; GO:…	GO:0005622 intracellular; GO:0005623 cell; GO:0005634 nucleus; GO:0005654 nucleoplasm; GO:0031974 membrane-enclosed lumen; GO:0031981 nuclear lumen; GO:0043226 organelle; GO:0043227 membrane-bounded organelle; GO:0043229 intracellular organelle; GO:0043231 intracellular membrane-bounded organelle; GO:0043233 organelle lumen; GO:0044422 organelle part; GO:0044424 intracellular part; GO:0044428 nuc…	GO:0003682 chromatin binding; GO:0005488 binding;
P01864	Ig gamma-2A chain C region secreted form OS=Mus musculus OX=10090 PE=1 SV=1	--	1.652	0.000770617	Up	36.595	17	4	4	11	1.525	1.447	1.43	0.91	1.069	0.981	0.584	0.577	0.631	cytoplasm	K06856	IGH; immunoglobulin heavy chain	map04020 Calcium signaling pathway; map04064 NF-kappa B signaling pathway; map04072 Phospholipase D signaling pathway; map04145 Phagosome; map04151 PI3K-Akt signaling pathway; map04640 Hematopoietic cell lineage; map04650 Natural killer cell mediated cytotoxicity; map04662 B cell receptor signaling pathway; map04664 Fc epsilon RI signaling pathway; map04666 Fc gamma R-mediated phagocytosis; map04…	GO:0002250 adaptive immune response; GO:0002252 immune effector process; GO:0002253 activation of immune response; GO:0002376 immune system process; GO:0002429 immune response-activating cell surface receptor signaling pathway; GO:0002443 leukocyte mediated immunity; GO:0002449 lymphocyte mediated immunity; GO:0002455 humoral immune response mediated by circulating immunoglobulin; GO:0002460 adap…	GO:0005576 extracellular region; GO:0005615 extracellular space; GO:0005623 cell; GO:0005886 plasma membrane; GO:0009897 external side of plasma membrane; GO:0009986 cell surface; GO:0016020 membrane; GO:0019814 immunoglobulin complex; GO:0032991 macromolecular complex; GO:0042571 immunoglobulin complex, circulating; GO:0044421 extracellular region part; GO:0044425 membrane part; GO:0044459 plasm…	GO:0003823 antigen binding; GO:0005102 receptor binding; GO:0005488 binding; GO:0005515 protein binding; GO:0034987 immunoglobulin receptor binding;	PF07654	Immunoglobulin C1-set domain
P28667	MARCKS-related protein OS=Mus musculus OX=10090 GN=Marcksl1 PE=1 SV=2	Marcksl1	0.799	0.0338843	Down	20.165	14	2	2	3	1.204	1.068	0.995	0.807	0.79	0.911	0.993	1.163	0.982	nucleus	K13536	MARCKSL1, MRP; MARCKS-related protein	map04666 Fc gamma R-mediated phagocytosis; map05140 Leishmaniasis	GO:0008284 positive regulation of cell proliferation; GO:0042127 regulation of cell proliferation; GO:0048518 positive regulation of biological process; GO:0048522 positive regulation of cellular process; GO:0050789 regulation of biological process; GO:0050794 regulation of cellular process; GO:0065007 biological regulation;	GO:0005623 cell; GO:0005886 plasma membrane; GO:0016020 membrane; GO:0044464 cell part; GO:0071944 cell periphery;
Q64339	Ubiquitin-like protein ISG15 OS=Mus musculus OX=10090 GN=Isg15 PE=1 SV=4	Isg15	1.412	0.00014602	Up	17.897	5.6	1	1	1	0.899	0.874	0.813	1.293	1.268	1.207	0.913	0.88	0.875	cytoplasm	K12159	ISG15; ubiquitin cross-reactive protein	map04622 RIG-I-like receptor signaling pathway; map05165 Human papillomavirus infection; map05169 Epstein-Barr virus infection	GO:0000731 DNA synthesis involved in DNA repair; GO:0001817 regulation of cytokine production; GO:0001818 negative regulation of cytokine production; GO:0002252 immune effector process; GO:0002376 immune system process; GO:0002682 regulation of immune system process; GO:0002684 positive regulation of immune system process; GO:0006139 nucleobase-containing compound metabolic process; GO:0006259 DN…	GO:0005576 extracellular region; GO:0005622 intracellular; GO:0005623 cell; GO:0005634 nucleus; GO:0005654 nucleoplasm; GO:0005737 cytoplasm; GO:0005829 cytosol; GO:0031974 membrane-enclosed lumen; GO:0031981 nuclear lumen; GO:0043226 organelle; GO:0043227 membrane-bounded organelle; GO:0043229 intracellular organelle; GO:0043231 intracellular membrane-bounded organelle; GO:0043233 organelle lume…	GO:0031386 protein tag;	PF00240	Ubiquitin family	O	KOG0001	Ubiquitin and ubiquitin-like proteins
A6BLY7	Keratin, type I cytoskeletal 28 OS=Mus musculus OX=10090 GN=Krt28 PE=1 SV=1	Krt28	2.159	2.0491e-06	Up	50.346	1.9	1	1	2	0.587	0.582	0.608	1.655	1.655	1.59	0.774	0.756	0.74	cytoplasm	K07604	KRT1; type I keratin, acidic	map04915 Estrogen signaling pathway; map05150 Staphylococcus aureus infection	GO:0007275 multicellular organism development; GO:0008219 cell death; GO:0008544 epidermis development; GO:0009888 tissue development; GO:0009913 epidermal cell differentiation; GO:0009987 cellular process; GO:0012501 programmed cell death; GO:0030154 cell differentiation; GO:0030216 keratinocyte differentiation; GO:0030855 epithelial cell differentiation; GO:0031424 keratinization; GO:0032501 mu…	GO:0005622 intracellular; GO:0005623 cell; GO:0005737 cytoplasm; GO:0005829 cytosol; GO:0044424 intracellular part; GO:0044444 cytoplasmic part; GO:0044464 cell part;
Q80UY2	E3 ubiquitin-protein ligase KCMF1 OS=Mus musculus OX=10090 GN=Kcmf1 PE=1 SV=1	Kcmf1	1.382	0.026037	Up	41.791	2.9	1	1	1	1.01	0.808	1.087	1.19	1.181	1.184	0.795	0.75	1.027	nucleus	K22376	KCMF1, FIGC; E3 ubiquitin-protein ligase KCMF1 [EC:2.3.2.27]		GO:0001775 cell activation; GO:0002252 immune effector process; GO:0002263 cell activation involved in immune response; GO:0002274 myeloid leukocyte activation; GO:0002275 myeloid cell activation involved in immune response; GO:0002283 neutrophil activation involved in immune response; GO:0002366 leukocyte activation involved in immune response; GO:0002376 immune system process; GO:0002443 leukoc…	GO:0005576 extracellular region; GO:0005622 intracellular; GO:0005623 cell; GO:0005737 cytoplasm; GO:0005829 cytosol; GO:0012505 endomembrane system; GO:0030141 secretory granule; GO:0031410 cytoplasmic vesicle; GO:0031974 membrane-enclosed lumen; GO:0031982 vesicle; GO:0043226 organelle; GO:0043227 membrane-bounded organelle; GO:0043229 intracellular organelle; GO:0043233 organelle lumen; GO:004…	GO:0003824 catalytic activity; GO:0004842 ubiquitin-protein transferase activity; GO:0016740 transferase activity; GO:0019787 ubiquitin-like protein transferase activity; GO:0061630 ubiquitin protein ligase activity; GO:0061659 ubiquitin-like protein ligase activity;	PF00569; PF05605	Zinc finger, ZZ type; Drought induced 19 protein (Di19)	S	KOG1280	Uncharacterized conserved protein containing ZZ-type Zn-finger
Q91YX5	Acyl-CoA:lysophosphatidylglycerol acyltransferase 1 OS=Mus musculus OX=10090 GN=Lpgat1 PE=1 SV=1	Lpgat1	0.746	0.0104616	Down	43.088	4.3	2	2	2	0.918	0.834	0.876	0.906	0.864	0.942	1.236	1.08	1.318	endoplasmic reticulum	K13514	LPGAT1; lysophosphatidylglycerol acyltransferase 1 [EC:2.3.1.-]	map00564 Glycerophospholipid metabolism	GO:0006629 lipid metabolic process; GO:0006644 phospholipid metabolic process; GO:0006650 glycerophospholipid metabolic process; GO:0006793 phosphorus metabolic process; GO:0006796 phosphate-containing compound metabolic process; GO:0008152 metabolic process; GO:0009889 regulation of biosynthetic process; GO:0009891 positive regulation of biosynthetic process; GO:0009893 positive regulation of me…	GO:0005622 intracellular; GO:0005623 cell; GO:0005737 cytoplasm; GO:0005783 endoplasmic reticulum; GO:0005789 endoplasmic reticulum membrane; GO:0012505 endomembrane system; GO:0016020 membrane; GO:0031984 organelle subcompartment; GO:0042175 nuclear outer membrane-endoplasmic reticulum membrane network; GO:0043226 organelle; GO:0043227 membrane-bounded organelle; GO:0043229 intracellular organel…	GO:0003824 catalytic activity; GO:0003841 1-acylglycerol-3-phosphate O-acyltransferase activity; GO:0008374 O-acyltransferase activity; GO:0016411 acylglycerol O-acyltransferase activity; GO:0016740 transferase activity; GO:0016746 transferase activity, transferring acyl groups; GO:0016747 transferase activity, transferring acyl groups other than amino-acyl groups; GO:0042171 lysophosphatidic aci…			I	KOG1505	Lysophosphatidic acid acyltransferase LPAAT and related acyltransferases
Q8BK30	NADH dehydrogenase [ubiquinone] flavoprotein 3, mitochondrial OS=Mus musculus OX=10090 GN=Ndufv3 PE=1 SV=1	Ndufv3	0.734	0.00957286	Down	11.813	10.6	1	1	1	1.165	1.11	1.122	0.761	0.868	0.77	1.185	1.09	0.993	mitochondria	K03944	NDUFV3; NADH dehydrogenase (ubiquinone) flavoprotein 3	map00190 Oxidative phosphorylation; map01100 Metabolic pathways; map04714 Thermogenesis; map04723 Retrograde endocannabinoid signaling; map04932 Non-alcoholic fatty liver disease (NAFLD); map05010 Alzheimer disease; map05012 Parkinson disease; map05016 Huntington disease		GO:0005622 intracellular; GO:0005623 cell; GO:0005737 cytoplasm; GO:0005739 mitochondrion; GO:0005740 mitochondrial envelope; GO:0005743 mitochondrial inner membrane; GO:0005746 mitochondrial respiratory chain; GO:0005747 mitochondrial respiratory chain complex I; GO:0016020 membrane; GO:0019866 organelle inner membrane; GO:0030964 NADH dehydrogenase complex; GO:0031090 organelle membrane; GO:003…
P01630	Ig kappa chain V-II region 7S34.1 OS=Mus musculus OX=10090 PE=1 SV=1	--	1.21	0.0132906	Up	12.496	21.2	2	2	2	1.763	1.846	1.757	0.719	0.762	0.672	0.6	0.616	0.564	nucleus	K23425	SERPINB1; leukocyte elastase inhibitor					PF07686	Immunoglobulin V-set domain
Q3ULW8	Protein mono-ADP-ribosyltransferase PARP3 OS=Mus musculus OX=10090 GN=Parp3 PE=2 SV=1	Parp3	1.207	0.00294245	Up	59.948	2.6	2	2	2	0.948	0.962	0.976	1.149	1.138	1.072	0.964	0.908	0.912	nucleus	K10798	PARP; poly [ADP-ribose] polymerase [EC:2.4.2.30]	map03410 Base excision repair; map04210 Apoptosis; map04212 Longevity regulating pathway - worm; map04214 Apoptosis - fly; map04217 Necroptosis	GO:0000723 telomere maintenance; GO:0006139 nucleobase-containing compound metabolic process; GO:0006259 DNA metabolic process; GO:0006260 DNA replication; GO:0006261 DNA-dependent DNA replication; GO:0006266 DNA ligation; GO:0006271 DNA strand elongation involved in DNA replication; GO:0006273 lagging strand elongation; GO:0006281 DNA repair; GO:0006302 double-strand break repair; GO:0006464 cel…	GO:0005622 intracellular; GO:0005623 cell; GO:0005634 nucleus; GO:0005694 chromosome; GO:0005737 cytoplasm; GO:0005814 centriole; GO:0005815 microtubule organizing center; GO:0005856 cytoskeleton; GO:0015630 microtubule cytoskeleton; GO:0035861 site of double-strand break; GO:0043226 organelle; GO:0043227 membrane-bounded organelle; GO:0043228 non-membrane-bounded organelle; GO:0043229 intracellu…	GO:0003824 catalytic activity; GO:0003909 DNA ligase activity; GO:0003910 DNA ligase (ATP) activity; GO:0003950 NAD+ ADP-ribosyltransferase activity; GO:0016740 transferase activity; GO:0016757 transferase activity, transferring glycosyl groups; GO:0016763 transferase activity, transferring pentosyl groups; GO:0016874 ligase activity; GO:0016886 ligase activity, forming phosphoric ester bonds;	PF05406; PF02877	WGR domain; Poly(ADP-ribose) polymerase, regulatory domain	KLO	KOG1037	NAD+ ADP-ribosyltransferase Parp, required for poly-ADP ribosylation of nuclear proteins
P11589	Major urinary protein 2 OS=Mus musculus OX=10090 GN=Mup2 PE=1 SV=1	Mup2	0.684	0.00335029	Down	20.663	37.8	6	2	7	0.958	0.959	0.86	0.788	0.81	0.926	1.318	1.184	1.188	extracellular				GO:0001659 temperature homeostasis; GO:0002791 regulation of peptide secretion; GO:0002792 negative regulation of peptide secretion; GO:0003008 system process; GO:0006091 generation of precursor metabolites and energy; GO:0006109 regulation of carbohydrate metabolic process; GO:0006111 regulation of gluconeogenesis; GO:0006112 energy reserve metabolic process; GO:0006355 regulation of transcripti…	GO:0005576 extracellular region; GO:0005615 extracellular space; GO:0005622 intracellular; GO:0005623 cell; GO:0005634 nucleus; GO:0005737 cytoplasm; GO:0005829 cytosol; GO:0043226 organelle; GO:0043227 membrane-bounded organelle; GO:0043229 intracellular organelle; GO:0043231 intracellular membrane-bounded organelle; GO:0044421 extracellular region part; GO:0044424 intracellular part; GO:0044444…	GO:0000772 mating pheromone activity; GO:0003824 catalytic activity; GO:0004672 protein kinase activity; GO:0004713 protein tyrosine kinase activity; GO:0004714 transmembrane receptor protein tyrosine kinase activity; GO:0004888 transmembrane signaling receptor activity; GO:0005009 insulin-activated receptor activity; GO:0005102 receptor binding; GO:0005186 pheromone activity; GO:0005488 binding;…	PF00061	Lipocalin / cytosolic fatty-acid binding protein family
O08600	Endonuclease G, mitochondrial OS=Mus musculus OX=10090 GN=Endog PE=1 SV=1	Endog	0.812	0.0445783	Down	32.19	3.4	1	1	1	0.923	0.852	0.902	1.032	0.952	0.845	1.111	1.108	1.263	extracellular	K01173	ENDOG; endonuclease G, mitochondrial	map04210 Apoptosis	GO:0000737 DNA catabolic process, endonucleolytic; GO:0001701 in utero embryonic development; GO:0006139 nucleobase-containing compound metabolic process; GO:0006259 DNA metabolic process; GO:0006308 DNA catabolic process; GO:0006309 apoptotic DNA fragmentation; GO:0006310 DNA recombination; GO:0006725 cellular aromatic compound metabolic process; GO:0006807 nitrogen compound metabolic process; G…	GO:0005622 intracellular; GO:0005623 cell; GO:0005634 nucleus; GO:0005737 cytoplasm; GO:0005739 mitochondrion; GO:0005829 cytosol; GO:0036477 somatodendritic compartment; GO:0043025 neuronal cell body; GO:0043204 perikaryon; GO:0043226 organelle; GO:0043227 membrane-bounded organelle; GO:0043229 intracellular organelle; GO:0043231 intracellular membrane-bounded organelle; GO:0044297 cell body; GO…	GO:0003824 catalytic activity; GO:0004518 nuclease activity; GO:0004536 deoxyribonuclease activity; GO:0016787 hydrolase activity; GO:0016788 hydrolase activity, acting on ester bonds;	PF01223	DNA/RNA non-specific endonuclease	F	KOG3721	Mitochondrial endonuclease
Q9JHD2	Histone acetyltransferase KAT2A OS=Mus musculus OX=10090 GN=Kat2a PE=1 SV=2	Kat2a	1.23	0.0261955	Up	93.393	0.8	1	1	1	1.158	1	1.105	1.048	1.057	1.104	0.807	0.974	0.828	nucleus	K06062	PCAF, KAT2, GCN5; histone acetyltransferase [EC:2.3.1.48]	map04330 Notch signaling pathway; map04919 Thyroid hormone signaling pathway; map05166 Human T-cell leukemia virus 1 infection; map05203 Viral carcinogenesis	GO:0001701 in utero embryonic development; GO:0001756 somitogenesis; GO:0001816 cytokine production; GO:0001838 embryonic epithelial tube formation; GO:0001841 neural tube formation; GO:0001843 neural tube closure; GO:0002009 morphogenesis of an epithelium; GO:0002682 regulation of immune system process; GO:0002694 regulation of leukocyte activation; GO:0003002 regionalization; GO:0003008 system …	GO:0000123 histone acetyltransferase complex; GO:0000228 nuclear chromosome; GO:0000428 DNA-directed RNA polymerase complex; GO:0000785 chromatin; GO:0000790 nuclear chromatin; GO:0005622 intracellular; GO:0005623 cell; GO:0005634 nucleus; GO:0005654 nucleoplasm; GO:0005667 transcription factor complex; GO:0005671 Ada2/Gcn5/Ada3 transcription activator complex; GO:0005694 chromosome; GO:0005813 c…	GO:0003682 chromatin binding; GO:0003712 transcription cofactor activity; GO:0003713 transcription coactivator activity; GO:0003824 catalytic activity; GO:0004402 histone acetyltransferase activity; GO:0005488 binding; GO:0005515 protein binding; GO:0008080 N-acetyltransferase activity; GO:0008134 transcription factor binding; GO:0008233 peptidase activity; GO:0008234 cysteine-type peptidase acti…	PF06466; PF00439	PCAF (P300/CBP-associated factor) N-terminal domain; Bromodomain	K	KOG1472	Histone acetyltransferase SAGA/ADA, catalytic subunit PCAF/GCN5 and related proteins
Q8R4U7	Leucine zipper protein 1 OS=Mus musculus OX=10090 GN=Luzp1 PE=1 SV=2	Luzp1	0.805	0.0278936	Down	119.31	1	1	1	1	0.861	0.9	0.867	0.915	0.898	1.01	1.053	1.201	1.254	nucleus				GO:0001568 blood vessel development; GO:0001838 embryonic epithelial tube formation; GO:0001841 neural tube formation; GO:0001842 neural fold formation; GO:0001944 vasculature development; GO:0002009 morphogenesis of an epithelium; GO:0003205 cardiac chamber development; GO:0003231 cardiac ventricle development; GO:0003279 cardiac septum development; GO:0003281 ventricular septum development; GO:…	GO:0005622 intracellular; GO:0005623 cell; GO:0005634 nucleus; GO:0043226 organelle; GO:0043227 membrane-bounded organelle; GO:0043229 intracellular organelle; GO:0043231 intracellular membrane-bounded organelle; GO:0044424 intracellular part; GO:0044464 cell part;
P01636	Ig kappa chain V-V region MOPC 149 OS=Mus musculus OX=10090 PE=1 SV=1	--	1.293	0.0277717	Up	12.03	12	1	1	2	1.675	1.694	1.712	0.724	0.898	0.736	0.585	0.642	0.597	cytoplasm							PF07686	Immunoglobulin V-set domain
P42703	Leukemia inhibitory factor receptor OS=Mus musculus OX=10090 GN=Lifr PE=1 SV=1	Lifr	0.75	0.000217359	Down	122.57	2	2	2	2	0.914	0.902	1.075	0.847	0.852	0.908	1.164	1.15	1.162	plasma membrane	K05058	LIFR, CD118; leukemia inhibitory factor receptor	map04060 Cytokine-cytokine receptor interaction; map04550 Signaling pathways regulating pluripotency of stem cells; map04630 JAK-STAT signaling pathway	GO:0000902 cell morphogenesis; GO:0001959 regulation of cytokine-mediated signaling pathway; GO:0007154 cell communication; GO:0007165 signal transduction; GO:0007166 cell surface receptor signaling pathway; GO:0007167 enzyme linked receptor protein signaling pathway; GO:0007275 multicellular organism development; GO:0007399 nervous system development; GO:0008284 positive regulation of cell proli…	GO:0005576 extracellular region; GO:0005623 cell; GO:0005886 plasma membrane; GO:0005887 integral component of plasma membrane; GO:0016020 membrane; GO:0016021 integral component of membrane; GO:0031224 intrinsic component of membrane; GO:0031226 intrinsic component of plasma membrane; GO:0032991 macromolecular complex; GO:0043235 receptor complex; GO:0044425 membrane part; GO:0044459 plasma memb…	GO:0004888 transmembrane signaling receptor activity; GO:0004896 cytokine receptor activity; GO:0004897 ciliary neurotrophic factor receptor activity; GO:0004923 leukemia inhibitory factor receptor activity; GO:0005102 receptor binding; GO:0005126 cytokine receptor binding; GO:0005127 ciliary neurotrophic factor receptor binding; GO:0005488 binding; GO:0005515 protein binding; GO:0019838 growth f…	PF00041	Fibronectin type III domain
Q9JM62	Receptor expression-enhancing protein 6 OS=Mus musculus OX=10090 GN=Reep6 PE=1 SV=1	Reep6	1.259	0.0265802	Up	22.204	20.4	3	3	3	0.916	0.917	1.076	1.278	1.056	1.063	0.915	0.922	0.861	plasma membrane	K17279	REEP5_6; receptor expression-enhancing protein 5/6		GO:0003008 system process; GO:0007600 sensory perception; GO:0007601 visual perception; GO:0009314 response to radiation; GO:0009416 response to light stimulus; GO:0009581 detection of external stimulus; GO:0009582 detection of abiotic stimulus; GO:0009583 detection of light stimulus; GO:0009584 detection of visible light; GO:0009605 response to external stimulus; GO:0009628 response to abiotic s…	GO:0001917 photoreceptor inner segment; GO:0005622 intracellular; GO:0005623 cell; GO:0005737 cytoplasm; GO:0005783 endoplasmic reticulum; GO:0005789 endoplasmic reticulum membrane; GO:0012505 endomembrane system; GO:0016020 membrane; GO:0031984 organelle subcompartment; GO:0042175 nuclear outer membrane-endoplasmic reticulum membrane network; GO:0042995 cell projection; GO:0043005 neuron project…				U	KOG1725	Protein involved in membrane traffic (YOP1/TB2/DP1/HVA22 family)
Q8K400	Syntaxin-binding protein 5 OS=Mus musculus OX=10090 GN=Stxbp5 PE=1 SV=3	Stxbp5	1.413	0.000567735	Up	127.65	1.9	2	2	2	0.909	0.811	1	1.217	1.303	1.164	0.861	0.888	0.858	nucleus	K08518	STXBP5, SRO7_77; syntaxin-binding protein 5		GO:0000902 cell morphogenesis; GO:0000904 cell morphogenesis involved in differentiation; GO:0002791 regulation of peptide secretion; GO:0006810 transport; GO:0006887 exocytosis; GO:0007275 multicellular organism development; GO:0007399 nervous system development; GO:0007409 axonogenesis; GO:0009653 anatomical structure morphogenesis; GO:0009987 cellular process; GO:0016043 cellular component org…	GO:0005622 intracellular; GO:0005623 cell; GO:0005737 cytoplasm; GO:0005829 cytosol; GO:0005886 plasma membrane; GO:0005887 integral component of plasma membrane; GO:0005892 acetylcholine-gated channel complex; GO:0012505 endomembrane system; GO:0016020 membrane; GO:0016021 integral component of membrane; GO:0030141 secretory granule; GO:0031224 intrinsic component of membrane; GO:0031226 intrins…	GO:0000149 SNARE binding; GO:0005096 GTPase activator activity; GO:0005488 binding; GO:0005515 protein binding; GO:0008047 enzyme activator activity; GO:0017016 Ras GTPase binding; GO:0017075 syntaxin-1 binding; GO:0017137 Rab GTPase binding; GO:0019899 enzyme binding; GO:0019905 syntaxin binding; GO:0030234 enzyme regulator activity; GO:0030695 GTPase regulator activity; GO:0031267 small GTPase …			U	KOG1983	Tomosyn and related SNARE-interacting proteins
Q8BUM3	Tyrosine-protein phosphatase non-receptor type 7 OS=Mus musculus OX=10090 GN=Ptpn7 PE=1 SV=1	Ptpn7	1.228	0.00646086	Up	40.351	6.7	3	3	4	1.004	1.038	0.976	1.1	1.16	1.084	0.901	0.964	0.858	cytoplasm	K18019	PTPN7; tyrosine-protein phosphatase non-receptor type 7 [EC:3.1.3.48]	map04010 MAPK signaling pathway	GO:0006464 cellular protein modification process; GO:0006470 protein dephosphorylation; GO:0006793 phosphorus metabolic process; GO:0006796 phosphate-containing compound metabolic process; GO:0006807 nitrogen compound metabolic process; GO:0008152 metabolic process; GO:0009987 cellular process; GO:0010033 response to organic substance; GO:0016311 dephosphorylation; GO:0019538 protein metabolic pr…	GO:0005622 intracellular; GO:0005623 cell; GO:0005634 nucleus; GO:0005654 nucleoplasm; GO:0005737 cytoplasm; GO:0005829 cytosol; GO:0005886 plasma membrane; GO:0009898 cytoplasmic side of plasma membrane; GO:0016020 membrane; GO:0031974 membrane-enclosed lumen; GO:0031981 nuclear lumen; GO:0043226 organelle; GO:0043227 membrane-bounded organelle; GO:0043229 intracellular organelle; GO:0043231 int…	GO:0003824 catalytic activity; GO:0004721 phosphoprotein phosphatase activity; GO:0004725 protein tyrosine phosphatase activity; GO:0016787 hydrolase activity; GO:0016788 hydrolase activity, acting on ester bonds; GO:0016791 phosphatase activity; GO:0042578 phosphoric ester hydrolase activity;	PF00102	Protein-tyrosine phosphatase	T	KOG0789	Protein tyrosine phosphatase
O70622	Reticulon-2 OS=Mus musculus OX=10090 GN=Rtn2 PE=1 SV=1	Rtn2	0.795	0.0240541	Down	51.346	1.5	1	1	1	1.084	0.965	0.877	0.895	0.87	0.942	1.216	1.005	1.186	plasma membrane	K20722	RTN2; reticulon-2		GO:0006810 transport; GO:0006886 intracellular protein transport; GO:0008104 protein localization; GO:0010827 regulation of glucose transport; GO:0015031 protein transport; GO:0015833 peptide transport; GO:0032879 regulation of localization; GO:0033036 macromolecule localization; GO:0034613 cellular protein localization; GO:0034762 regulation of transmembrane transport; GO:0042886 amide transport…	GO:0005622 intracellular; GO:0005623 cell; GO:0005737 cytoplasm; GO:0005783 endoplasmic reticulum; GO:0005789 endoplasmic reticulum membrane; GO:0005886 plasma membrane; GO:0012505 endomembrane system; GO:0014802 terminal cisterna; GO:0016020 membrane; GO:0016021 integral component of membrane; GO:0016528 sarcoplasm; GO:0016529 sarcoplasmic reticulum; GO:0030176 integral component of endoplasmic …				U	KOG1792	Reticulon
Q9Z2I0	Mitochondrial proton/calcium exchanger protein OS=Mus musculus OX=10090 GN=Letm1 PE=1 SV=1	Letm1	1.394	0.000157846	Up	82.988	26.3	16	16	21	1.081	1.07	1.075	1.155	1.105	1.115	0.787	0.839	0.795	mitochondria	K17800	LETM1, MDM38; LETM1 and EF-hand domain-containing protein 1, mitochondrial		GO:0006810 transport; GO:0006811 ion transport; GO:0006812 cation transport; GO:0006816 calcium ion transport; GO:0006839 mitochondrial transport; GO:0006851 mitochondrial calcium ion transport; GO:0006873 cellular ion homeostasis; GO:0006874 cellular calcium ion homeostasis; GO:0006875 cellular metal ion homeostasis; GO:0006996 organelle organization; GO:0007005 mitochondrion organization; GO:00…	GO:0005622 intracellular; GO:0005623 cell; GO:0005737 cytoplasm; GO:0005739 mitochondrion; GO:0005740 mitochondrial envelope; GO:0005743 mitochondrial inner membrane; GO:0016020 membrane; GO:0019866 organelle inner membrane; GO:0031090 organelle membrane; GO:0031966 mitochondrial membrane; GO:0031967 organelle envelope; GO:0031975 envelope; GO:0043226 organelle; GO:0043227 membrane-bounded organe…	GO:0005215 transporter activity; GO:0005488 binding; GO:0005509 calcium ion binding; GO:0008324 cation transmembrane transporter activity; GO:0015075 ion transmembrane transporter activity; GO:0015077 monovalent inorganic cation transmembrane transporter activity; GO:0015078 hydrogen ion transmembrane transporter activity; GO:0015085 calcium ion transmembrane transporter activity; GO:0015291 seco…			S	KOG1043	Ca2+-binding transmembrane protein LETM1/MRS7
Q14BX2	Serine protease 55 OS=Mus musculus OX=10090 GN=Prss55 PE=1 SV=2	Prss55	0.772	0.00718654	Down	36.086	3.7	2	2	2	0.942	0.979	0.954	0.832	0.91	0.923	1.224	1.069	1.158	extracellular					GO:0005622 intracellular; GO:0005623 cell; GO:0005737 cytoplasm; GO:0005829 cytosol; GO:0044424 intracellular part; GO:0044444 cytoplasmic part; GO:0044464 cell part;		PF00089	Trypsin	O	KOG3627	Trypsin
P28076	Proteasome subunit beta type-9 OS=Mus musculus OX=10090 GN=Psmb9 PE=1 SV=1	Psmb9	1.359	0.00744352	Up	23.396	8.7	2	2	2	1.296	1.172	1.212	1.084	0.954	1.11	0.76	0.83	0.727	cytoplasm,nucleus	K02741	PSMB9, LMP2; 20S proteasome subunit beta 9 [EC:3.4.25.1]	map03050 Proteasome	GO:0001889 liver development; GO:0002376 immune system process; GO:0002520 immune system development; GO:0003008 system process; GO:0003012 muscle system process; GO:0006464 cellular protein modification process; GO:0006508 proteolysis; GO:0006807 nitrogen compound metabolic process; GO:0007275 multicellular organism development; GO:0008152 metabolic process; GO:0009605 response to external stimu…	GO:0000502 proteasome complex; GO:0005622 intracellular; GO:0005623 cell; GO:0005634 nucleus; GO:0005654 nucleoplasm; GO:0005737 cytoplasm; GO:0005829 cytosol; GO:0005839 proteasome core complex; GO:0019774 proteasome core complex, beta-subunit complex; GO:0031974 membrane-enclosed lumen; GO:0031981 nuclear lumen; GO:0032991 macromolecular complex; GO:0043226 organelle; GO:0043227 membrane-bounde…	GO:0005488 binding; GO:0044877 macromolecular complex binding; GO:0070628 proteasome binding;	PF00227	Proteasome subunit	O	KOG0174	20S proteasome, regulatory subunit beta type PSMB6/PSMB9/PRE3
Q64345	Interferon-induced protein with tetratricopeptide repeats 3 OS=Mus musculus OX=10090 GN=Ifit3 PE=1 SV=1	Ifit3	2.172	8.9074e-06	Up	47.222	4.2	2	2	2	0.65	0.682	0.713	1.552	1.623	1.564	0.754	0.696	0.732	cytoplasm				GO:0002252 immune effector process; GO:0002376 immune system process; GO:0006950 response to stress; GO:0006952 defense response; GO:0006955 immune response; GO:0007154 cell communication; GO:0007165 signal transduction; GO:0007166 cell surface receptor signaling pathway; GO:0008285 negative regulation of cell proliferation; GO:0009605 response to external stimulus; GO:0009607 response to biotic …	GO:0005622 intracellular; GO:0005623 cell; GO:0005737 cytoplasm; GO:0005739 mitochondrion; GO:0005829 cytosol; GO:0043226 organelle; GO:0043227 membrane-bounded organelle; GO:0043229 intracellular organelle; GO:0043231 intracellular membrane-bounded organelle; GO:0044424 intracellular part; GO:0044444 cytoplasmic part; GO:0044464 cell part;	GO:0005488 binding; GO:0005515 protein binding; GO:0042802 identical protein binding;			T	KOG1124	FOG: TPR repeat
O08573	Galectin-9 OS=Mus musculus OX=10090 GN=Lgals9 PE=1 SV=1	Lgals9	1.389	0.000414412	Up	40.035	9.3	3	3	3	0.743	0.834	0.83	1.288	1.239	1.237	0.943	0.858	0.908	cytoplasm,nucleus	K10093	LGALS9; galectin-9		GO:0000003 reproduction; GO:0000165 MAPK cascade; GO:0001817 regulation of cytokine production; GO:0001818 negative regulation of cytokine production; GO:0001819 positive regulation of cytokine production; GO:0001910 regulation of leukocyte mediated cytotoxicity; GO:0001911 negative regulation of leukocyte mediated cytotoxicity; GO:0001932 regulation of protein phosphorylation; GO:0001934 positiv…	GO:0005576 extracellular region; GO:0005615 extracellular space; GO:0005622 intracellular; GO:0005623 cell; GO:0005634 nucleus; GO:0005737 cytoplasm; GO:0005829 cytosol; GO:0043226 organelle; GO:0043227 membrane-bounded organelle; GO:0043229 intracellular organelle; GO:0043231 intracellular membrane-bounded organelle; GO:0044421 extracellular region part; GO:0044424 intracellular part; GO:0044444…	GO:0005102 receptor binding; GO:0005488 binding; GO:0005515 protein binding; GO:0005534 galactose binding; GO:0008047 enzyme activator activity; GO:0016936 galactoside binding; GO:0019207 kinase regulator activity; GO:0019209 kinase activator activity; GO:0019887 protein kinase regulator activity; GO:0019899 enzyme binding; GO:0030234 enzyme regulator activity; GO:0030246 carbohydrate binding; GO…	PF00337	Galactoside-binding lectin	W	KOG3587	Galectin, galactose-binding lectin
Q924T7	E3 ubiquitin-protein ligase RNF31 OS=Mus musculus OX=10090 GN=Rnf31 PE=1 SV=2	Rnf31	1.329	0.00831386	Up	119.31	0.8	1	1	1	0.97	1.029	1.063	1.146	1.114	1.154	0.946	0.773	0.849	nucleus	K11974	RNF31, HOIP; E3 ubiquitin-protein ligase RNF31 [EC:2.3.2.31]	map04217 Necroptosis; map04621 NOD-like receptor signaling pathway; map05131 Shigellosis	GO:0000209 protein polyubiquitination; GO:0001959 regulation of cytokine-mediated signaling pathway; GO:0002253 activation of immune response; GO:0002376 immune system process; GO:0002429 immune response-activating cell surface receptor signaling pathway; GO:0002682 regulation of immune system process; GO:0002684 positive regulation of immune system process; GO:0002757 immune response-activating …	GO:0000151 ubiquitin ligase complex; GO:0005622 intracellular; GO:0005623 cell; GO:0005737 cytoplasm; GO:0005829 cytosol; GO:0005886 plasma membrane; GO:0005887 integral component of plasma membrane; GO:0009898 cytoplasmic side of plasma membrane; GO:0016020 membrane; GO:0016021 integral component of membrane; GO:0031224 intrinsic component of membrane; GO:0031226 intrinsic component of plasma me…	GO:0003824 catalytic activity; GO:0004842 ubiquitin-protein transferase activity; GO:0005488 binding; GO:0005515 protein binding; GO:0016740 transferase activity; GO:0019787 ubiquitin-like protein transferase activity; GO:0019899 enzyme binding; GO:0031625 ubiquitin protein ligase binding; GO:0032182 ubiquitin-like protein binding; GO:0043130 ubiquitin binding; GO:0044389 ubiquitin-like protein l…	PF09409; PF01485	PUB domain; IBR domain	O	KOG1812	Predicted E3 ubiquitin ligase
Q62073	Mitogen-activated protein kinase kinase kinase 7 OS=Mus musculus OX=10090 GN=Map3k7 PE=1 SV=1	Map3k7	1.275	0.00435152	Up	64.227	1.4	1	1	1	1.03	0.908	0.954	1.147	1.197	1.108	0.931	0.937	0.84	nucleus	K04427	MAP3K7, TAK1; mitogen-activated protein kinase kinase kinase 7 [EC:2.7.11.25]	map04010 MAPK signaling pathway; map04013 MAPK signaling pathway - fly; map04064 NF-kappa B signaling pathway; map04140 Autophagy - animal; map04152 AMPK signaling pathway; map04214 Apoptosis - fly; map04310 Wnt signaling pathway; map04380 Osteoclast differentiation; map04520 Adherens junction; map04620 Toll-like receptor signaling pathway; map04621 NOD-like receptor signaling pathway; map04622 R…	GO:0000165 MAPK cascade; GO:0000186 activation of MAPKK activity; GO:0000187 activation of MAPK activity; GO:0001525 angiogenesis; GO:0001568 blood vessel development; GO:0001817 regulation of cytokine production; GO:0001819 positive regulation of cytokine production; GO:0001838 embryonic epithelial tube formation; GO:0001841 neural tube formation; GO:0001932 regulation of protein phosphorylation…	GO:0000123 histone acetyltransferase complex; GO:0005622 intracellular; GO:0005623 cell; GO:0005634 nucleus; GO:0005654 nucleoplasm; GO:0005671 Ada2/Gcn5/Ada3 transcription activator complex; GO:0005737 cytoplasm; GO:0005768 endosome; GO:0005829 cytosol; GO:0010008 endosome membrane; GO:0012505 endomembrane system; GO:0014069 postsynaptic density; GO:0016020 membrane; GO:0031090 organelle membran…	GO:0000166 nucleotide binding; GO:0003824 catalytic activity; GO:0004672 protein kinase activity; GO:0004674 protein serine/threonine kinase activity; GO:0004708 MAP kinase kinase activity; GO:0004709 MAP kinase kinase kinase activity; GO:0004712 protein serine/threonine/tyrosine kinase activity; GO:0005102 receptor binding; GO:0005488 binding; GO:0005515 protein binding; GO:0005524 ATP binding; …	PF07714	Protein tyrosine kinase	T	KOG0192	Tyrosine kinase specific for activated (GTP-bound) p21cdc42Hs
P11928	2'-5'-oligoadenylate synthase 1A OS=Mus musculus OX=10090 GN=Oas1a PE=1 SV=2	Oas1a	1.444	0.00143592	Up	42.428	3	1	1	1	0.639	0.677	0.823	1.401	1.346	1.269	0.942	0.862	0.977	cytoplasm	K14216	OAS; 2'-5'-oligoadenylate synthetase [EC:2.7.7.84]	map04621 NOD-like receptor signaling pathway; map05160 Hepatitis C; map05162 Measles; map05164 Influenza A; map05168 Herpes simplex virus 1 infection; map05169 Epstein-Barr virus infection	GO:0000003 reproduction; GO:0001541 ovarian follicle development; GO:0001542 ovulation from ovarian follicle; GO:0003006 developmental process involved in reproduction; GO:0006139 nucleobase-containing compound metabolic process; GO:0006163 purine nucleotide metabolic process; GO:0006164 purine nucleotide biosynthetic process; GO:0006725 cellular aromatic compound metabolic process; GO:0006753 nu…	GO:0005622 intracellular; GO:0005623 cell; GO:0005634 nucleus; GO:0005737 cytoplasm; GO:0005829 cytosol; GO:0043226 organelle; GO:0043227 membrane-bounded organelle; GO:0043229 intracellular organelle; GO:0043231 intracellular membrane-bounded organelle; GO:0044424 intracellular part; GO:0044444 cytoplasmic part; GO:0044464 cell part;	GO:0001730 2'-5'-oligoadenylate synthetase activity; GO:0003676 nucleic acid binding; GO:0003723 RNA binding; GO:0003725 double-stranded RNA binding; GO:0003824 catalytic activity; GO:0004857 enzyme inhibitor activity; GO:0005488 binding; GO:0016740 transferase activity; GO:0016772 transferase activity, transferring phosphorus-containing groups; GO:0016779 nucleotidyltransferase activity; GO:0030…	PF10421	2'-5'-oligoadenylate synthetase 1, domain 2, C-terminus	O	KOG0001	Ubiquitin and ubiquitin-like proteins
P03899	NADH-ubiquinone oxidoreductase chain 3 OS=Mus musculus OX=10090 GN=Mtnd3 PE=1 SV=3	Mtnd3	0.791	0.0233047	Down	13.219	13	1	1	1	0.855	0.989	0.931	0.794	0.966	0.971	1.173	1.142	1.139	extracellular	K03880	ND3; NADH-ubiquinone oxidoreductase chain 3 [EC:7.1.1.2]	map00190 Oxidative phosphorylation; map01100 Metabolic pathways; map04714 Thermogenesis; map04723 Retrograde endocannabinoid signaling; map05012 Parkinson disease	GO:0006091 generation of precursor metabolites and energy; GO:0006119 oxidative phosphorylation; GO:0006120 mitochondrial electron transport, NADH to ubiquinone; GO:0006139 nucleobase-containing compound metabolic process; GO:0006163 purine nucleotide metabolic process; GO:0006725 cellular aromatic compound metabolic process; GO:0006753 nucleoside phosphate metabolic process; GO:0006793 phosphoru…	GO:0005622 intracellular; GO:0005623 cell; GO:0005737 cytoplasm; GO:0005739 mitochondrion; GO:0005740 mitochondrial envelope; GO:0005743 mitochondrial inner membrane; GO:0005746 mitochondrial respiratory chain; GO:0005747 mitochondrial respiratory chain complex I; GO:0016020 membrane; GO:0019866 organelle inner membrane; GO:0030964 NADH dehydrogenase complex; GO:0031090 organelle membrane; GO:003…	GO:0003824 catalytic activity; GO:0003954 NADH dehydrogenase activity; GO:0008137 NADH dehydrogenase (ubiquinone) activity; GO:0016491 oxidoreductase activity; GO:0016651 oxidoreductase activity, acting on NAD(P)H; GO:0016655 oxidoreductase activity, acting on NAD(P)H, quinone or similar compound as acceptor; GO:0050136 NADH dehydrogenase (quinone) activity;			C	KOG4662	NADH dehydrogenase subunit 3 and related proteins
P19973	Lymphocyte-specific protein 1 OS=Mus musculus OX=10090 GN=Lsp1 PE=1 SV=2	Lsp1	1.224	0.019827	Up	36.713	9.1	3	3	3	0.971	0.889	1.05	1.192	1.092	1.072	0.838	0.962	0.942	nucleus	K14957	LSP1; lymphocyte-specific protein 1	map04625 C-type lectin receptor signaling pathway; map05152 Tuberculosis	GO:0006915 apoptotic process; GO:0006935 chemotaxis; GO:0006950 response to stress; GO:0006952 defense response; GO:0006968 cellular defense response; GO:0006996 organelle organization; GO:0007010 cytoskeleton organization; GO:0008219 cell death; GO:0009605 response to external stimulus; GO:0009987 cellular process; GO:0012501 programmed cell death; GO:0016043 cellular component organization; GO:…	GO:0005622 intracellular; GO:0005623 cell; GO:0005856 cytoskeleton; GO:0005886 plasma membrane; GO:0015629 actin cytoskeleton; GO:0016020 membrane; GO:0043226 organelle; GO:0043228 non-membrane-bounded organelle; GO:0043229 intracellular organelle; GO:0043232 intracellular non-membrane-bounded organelle; GO:0044424 intracellular part; GO:0044464 cell part; GO:0071944 cell periphery;	GO:0003779 actin binding; GO:0005488 binding; GO:0005515 protein binding; GO:0008092 cytoskeletal protein binding;			S	KOG3656	FOG: 7 transmembrane receptor
Q9CYD3	Cartilage-associated protein OS=Mus musculus OX=10090 GN=Crtap PE=1 SV=3	Crtap	1.229	0.0116877	Up	46.169	7.2	3	3	3	1	0.859	0.96	1.072	1.084	1.231	0.927	0.894	0.935	extracellular	K19606	CRTAP; cartilage-associated protein		GO:0000003 reproduction; GO:0006082 organic acid metabolic process; GO:0006457 protein folding; GO:0006464 cellular protein modification process; GO:0006520 cellular amino acid metabolic process; GO:0006575 cellular modified amino acid metabolic process; GO:0006807 nitrogen compound metabolic process; GO:0007276 gamete generation; GO:0007283 spermatogenesis; GO:0008152 metabolic process; GO:00098…	GO:0005576 extracellular region; GO:0005615 extracellular space; GO:0005622 intracellular; GO:0005623 cell; GO:0005737 cytoplasm; GO:0005783 endoplasmic reticulum; GO:0005788 endoplasmic reticulum lumen; GO:0012505 endomembrane system; GO:0031974 membrane-enclosed lumen; GO:0032991 macromolecular complex; GO:0043226 organelle; GO:0043227 membrane-bounded organelle; GO:0043229 intracellular organe…	GO:0005488 binding; GO:0044877 macromolecular complex binding;			S	KOG4459	Membrane-associated proteoglycan Leprecan
Q61133	Glutathione S-transferase theta-2 OS=Mus musculus OX=10090 GN=Gstt2 PE=1 SV=4	Gstt2	1.24	0.00139453	Up	27.634	20.1	4	4	6	1.126	1.201	1.182	1.002	0.999	0.988	0.777	0.847	0.786	cytoplasm	K00799	GST, gst; glutathione S-transferase [EC:2.5.1.18]	map00480 Glutathione metabolism; map00980 Metabolism of xenobiotics by cytochrome P450; map00982 Drug metabolism - cytochrome P450; map00983 Drug metabolism - other enzymes; map01100 Metabolic pathways; map01524 Platinum drug resistance; map04212 Longevity regulating pathway - worm; map05200 Pathways in cancer; map05204 Chemical carcinogenesis; map05225 Hepatocellular carcinoma; map05418 Fluid sh…	GO:0001101 response to acid chemical; GO:0006518 peptide metabolic process; GO:0006575 cellular modified amino acid metabolic process; GO:0006749 glutathione metabolic process; GO:0006790 sulfur compound metabolic process; GO:0006807 nitrogen compound metabolic process; GO:0008152 metabolic process; GO:0009058 biosynthetic process; GO:0009636 response to toxic substance; GO:0009719 response to en…	GO:0005622 intracellular; GO:0005623 cell; GO:0005634 nucleus; GO:0005654 nucleoplasm; GO:0005737 cytoplasm; GO:0005829 cytosol; GO:0031974 membrane-enclosed lumen; GO:0031981 nuclear lumen; GO:0043226 organelle; GO:0043227 membrane-bounded organelle; GO:0043229 intracellular organelle; GO:0043231 intracellular membrane-bounded organelle; GO:0043233 organelle lumen; GO:0044422 organelle part; GO:…	GO:0003824 catalytic activity; GO:0004364 glutathione transferase activity; GO:0004601 peroxidase activity; GO:0004602 glutathione peroxidase activity; GO:0016209 antioxidant activity; GO:0016491 oxidoreductase activity; GO:0016684 oxidoreductase activity, acting on peroxide as acceptor; GO:0016740 transferase activity; GO:0016765 transferase activity, transferring alkyl or aryl (other than methy…	PF13417; PF00043	Glutathione S-transferase, N-terminal domain; Glutathione S-transferase, C-terminal domain	O	KOG0867	Glutathione S-transferase
Q64282	Interferon-induced protein with tetratricopeptide repeats 1 OS=Mus musculus OX=10090 GN=Ifit1 PE=1 SV=2	Ifit1	1.443	0.0352585	Up	53.737	1.5	1	1	2	0.929	0.944	0.874	1.025	1.26	1.412	0.76	0.962	0.84	cytoplasm	K14217	IFIT1; interferon-induced protein with tetratricopeptide repeats 1	map05160 Hepatitis C	GO:0002252 immune effector process; GO:0002376 immune system process; GO:0006950 response to stress; GO:0006952 defense response; GO:0009605 response to external stimulus; GO:0009607 response to biotic stimulus; GO:0009615 response to virus; GO:0009617 response to bacterium; GO:0009987 cellular process; GO:0010033 response to organic substance; GO:0034097 response to cytokine; GO:0035455 response…	GO:0005622 intracellular; GO:0005623 cell; GO:0005737 cytoplasm; GO:0044424 intracellular part; GO:0044464 cell part;	GO:0003676 nucleic acid binding; GO:0003723 RNA binding; GO:0005488 binding; GO:0097159 organic cyclic compound binding; GO:1901363 heterocyclic compound binding;			S	KOG1124	FOG: TPR repeat
Q5FW60	Major urinary protein 20 OS=Mus musculus OX=10090 GN=Mup20 PE=1 SV=1	Mup20	0.58	8.84992e-05	Down	20.93	11	2	1	3	0.816	0.954	1.057	0.777	0.727	0.741	1.361	1.259	1.248	extracellular				GO:0001659 temperature homeostasis; GO:0002791 regulation of peptide secretion; GO:0002792 negative regulation of peptide secretion; GO:0003008 system process; GO:0006091 generation of precursor metabolites and energy; GO:0006109 regulation of carbohydrate metabolic process; GO:0006111 regulation of gluconeogenesis; GO:0006112 energy reserve metabolic process; GO:0006355 regulation of transcripti…	GO:0005576 extracellular region; GO:0005615 extracellular space; GO:0005622 intracellular; GO:0005623 cell; GO:0005634 nucleus; GO:0005737 cytoplasm; GO:0005829 cytosol; GO:0043226 organelle; GO:0043227 membrane-bounded organelle; GO:0043229 intracellular organelle; GO:0043231 intracellular membrane-bounded organelle; GO:0044421 extracellular region part; GO:0044424 intracellular part; GO:0044444…	GO:0000772 mating pheromone activity; GO:0003824 catalytic activity; GO:0004672 protein kinase activity; GO:0004713 protein tyrosine kinase activity; GO:0004714 transmembrane receptor protein tyrosine kinase activity; GO:0004888 transmembrane signaling receptor activity; GO:0005009 insulin-activated receptor activity; GO:0005102 receptor binding; GO:0005186 pheromone activity; GO:0005488 binding;…	PF00061	Lipocalin / cytosolic fatty-acid binding protein family
Q07797	Galectin-3-binding protein OS=Mus musculus OX=10090 GN=Lgals3bp PE=1 SV=1	Lgals3bp	1.201	0.0203655	Up	64.49	14.4	5	5	5	0.912	0.781	1.009	1.075	1.154	1.26	0.999	0.946	0.959	extracellular	K17300	LGALS3BP; galectin-3-binding protein		GO:0002576 platelet degranulation; GO:0006810 transport; GO:0006887 exocytosis; GO:0006897 endocytosis; GO:0006898 receptor-mediated endocytosis; GO:0006950 response to stress; GO:0006952 defense response; GO:0006968 cellular defense response; GO:0007154 cell communication; GO:0007165 signal transduction; GO:0009987 cellular process; GO:0016192 vesicle-mediated transport; GO:0023052 signaling; GO…	GO:0005576 extracellular region; GO:0005615 extracellular space; GO:0005622 intracellular; GO:0005623 cell; GO:0005737 cytoplasm; GO:0012505 endomembrane system; GO:0030141 secretory granule; GO:0031089 platelet dense granule lumen; GO:0031410 cytoplasmic vesicle; GO:0031974 membrane-enclosed lumen; GO:0031982 vesicle; GO:0031983 vesicle lumen; GO:0034774 secretory granule lumen; GO:0042827 plate…	GO:0005044 scavenger receptor activity; GO:0038024 cargo receptor activity;	PF00530; PF07707	Scavenger receptor cysteine-rich domain; BTB And C-terminal Kelch
P14106	Complement C1q subcomponent subunit B OS=Mus musculus OX=10090 GN=C1qb PE=1 SV=2	C1qb	1.315	0.00928509	Up	26.717	5.5	1	1	1	0.879	0.889	0.948	1.056	1.254	1.254	0.908	0.908	0.895	extracellular	K03987	C1QB; complement C1q subcomponent subunit B	map04610 Complement and coagulation cascades; map05020 Prion diseases; map05133 Pertussis; map05142 Chagas disease (American trypanosomiasis); map05150 Staphylococcus aureus infection; map05322 Systemic lupus erythematosus	GO:0002250 adaptive immune response; GO:0002252 immune effector process; GO:0002253 activation of immune response; GO:0002376 immune system process; GO:0002443 leukocyte mediated immunity; GO:0002449 lymphocyte mediated immunity; GO:0002455 humoral immune response mediated by circulating immunoglobulin; GO:0002460 adaptive immune response based on somatic recombination of immune receptors built f…	GO:0005576 extracellular region; GO:0005602 complement component C1 complex; GO:0005615 extracellular space; GO:0032991 macromolecular complex; GO:0044421 extracellular region part;	GO:0003824 catalytic activity; GO:0004175 endopeptidase activity; GO:0004252 serine-type endopeptidase activity; GO:0005488 binding; GO:0005515 protein binding; GO:0008233 peptidase activity; GO:0008236 serine-type peptidase activity; GO:0016787 hydrolase activity; GO:0017171 serine hydrolase activity; GO:0042802 identical protein binding; GO:0042803 protein homodimerization activity; GO:0046983 …	PF00386	C1q domain
P01680	Ig kappa chain V-IV region S107B OS=Mus musculus OX=10090 PE=4 SV=1	--	1.374	0.00804533	Up	13.722	8.5	1	1	1	1.732	1.716	1.398	0.948	0.855	0.777	0.592	0.653	0.633	extracellular							PF07686	Immunoglobulin V-set domain
P04939	Major urinary protein 3 OS=Mus musculus OX=10090 GN=Mup3 PE=1 SV=1	Mup3	0.597	0.00438832	Down	21.464	4.9	1	1	1	0.898	0.921	1.094	0.82	0.636	0.804	1.234	1.197	1.356	extracellular				GO:0001659 temperature homeostasis; GO:0002791 regulation of peptide secretion; GO:0002792 negative regulation of peptide secretion; GO:0003008 system process; GO:0006091 generation of precursor metabolites and energy; GO:0006109 regulation of carbohydrate metabolic process; GO:0006111 regulation of gluconeogenesis; GO:0006112 energy reserve metabolic process; GO:0006355 regulation of transcripti…	GO:0005576 extracellular region; GO:0005615 extracellular space; GO:0005622 intracellular; GO:0005623 cell; GO:0005634 nucleus; GO:0005737 cytoplasm; GO:0005829 cytosol; GO:0043226 organelle; GO:0043227 membrane-bounded organelle; GO:0043229 intracellular organelle; GO:0043231 intracellular membrane-bounded organelle; GO:0044421 extracellular region part; GO:0044424 intracellular part; GO:0044444…	GO:0000772 mating pheromone activity; GO:0003824 catalytic activity; GO:0004672 protein kinase activity; GO:0004713 protein tyrosine kinase activity; GO:0004714 transmembrane receptor protein tyrosine kinase activity; GO:0004888 transmembrane signaling receptor activity; GO:0005009 insulin-activated receptor activity; GO:0005102 receptor binding; GO:0005186 pheromone activity; GO:0005488 binding;…	PF00061	Lipocalin / cytosolic fatty-acid binding protein family
Q8BH70	F-box/LRR-repeat protein 4 OS=Mus musculus OX=10090 GN=Fbxl4 PE=1 SV=1	Fbxl4	1.793	0.000178697	Up	70.268	1.6	1	1	2	0.8	0.754	0.742	1.45	1.438	1.416	0.802	0.74	0.859	mitochondria	K10270	FBXL4; F-box and leucine-rich repeat protein 4		GO:0000209 protein polyubiquitination; GO:0006464 cellular protein modification process; GO:0006508 proteolysis; GO:0006511 ubiquitin-dependent protein catabolic process; GO:0006807 nitrogen compound metabolic process; GO:0008152 metabolic process; GO:0009056 catabolic process; GO:0009057 macromolecule catabolic process; GO:0009987 cellular process; GO:0016567 protein ubiquitination; GO:0019538 p…	GO:0000151 ubiquitin ligase complex; GO:0005622 intracellular; GO:0005623 cell; GO:0005634 nucleus; GO:0005654 nucleoplasm; GO:0005737 cytoplasm; GO:0005739 mitochondrion; GO:0005740 mitochondrial envelope; GO:0005758 mitochondrial intermembrane space; GO:0005829 cytosol; GO:0016604 nuclear body; GO:0016607 nuclear speck; GO:0031967 organelle envelope; GO:0031970 organelle envelope lumen; GO:0031…	GO:0003824 catalytic activity; GO:0004842 ubiquitin-protein transferase activity; GO:0016740 transferase activity; GO:0019787 ubiquitin-like protein transferase activity;	PF00646	F-box domain	S	KOG1947	Leucine rich repeat proteins, some proteins contain F-box
Q3UV17	Keratin, type II cytoskeletal 2 oral OS=Mus musculus OX=10090 GN=Krt76 PE=1 SV=1	Krt76	1.487	0.001682	Up	62.844	2.7	2	1	3	0.85	0.89	0.809	1.39	1.239	1.248	0.911	0.89	0.806	nucleus	K07605	KRT2; type II keratin, basic		GO:0006996 organelle organization; GO:0007010 cytoskeleton organization; GO:0007275 multicellular organism development; GO:0008219 cell death; GO:0008544 epidermis development; GO:0009888 tissue development; GO:0009913 epidermal cell differentiation; GO:0009987 cellular process; GO:0012501 programmed cell death; GO:0016043 cellular component organization; GO:0030154 cell differentiation; GO:00302…	GO:0005622 intracellular; GO:0005623 cell; GO:0005737 cytoplasm; GO:0005829 cytosol; GO:0005856 cytoskeleton; GO:0005882 intermediate filament; GO:0043226 organelle; GO:0043228 non-membrane-bounded organelle; GO:0043229 intracellular organelle; GO:0043232 intracellular non-membrane-bounded organelle; GO:0044422 organelle part; GO:0044424 intracellular part; GO:0044430 cytoskeletal part; GO:004444…
P07310	Creatine kinase M-type OS=Mus musculus OX=10090 GN=Ckm PE=1 SV=1	Ckm	0.727	0.00248274	Down	43.044	4.5	2	1	5	0.855	0.765	1.04	0.905	0.825	0.918	1.243	1.264	1.136	cytoplasm	K00933	E2.7.3.2; creatine kinase [EC:2.7.3.2]	map00330 Arginine and proline metabolism; map01100 Metabolic pathways	GO:0006082 organic acid metabolic process; GO:0006520 cellular amino acid metabolic process; GO:0006575 cellular modified amino acid metabolic process; GO:0006599 phosphagen metabolic process; GO:0006600 creatine metabolic process; GO:0006603 phosphocreatine metabolic process; GO:0006793 phosphorus metabolic process; GO:0006796 phosphate-containing compound metabolic process; GO:0006807 nitrogen …	GO:0005576 extracellular region; GO:0005615 extracellular space; GO:0005622 intracellular; GO:0005623 cell; GO:0005737 cytoplasm; GO:0005829 cytosol; GO:0044421 extracellular region part; GO:0044424 intracellular part; GO:0044444 cytoplasmic part; GO:0044464 cell part;	GO:0003824 catalytic activity; GO:0004111 creatine kinase activity; GO:0016301 kinase activity; GO:0016740 transferase activity; GO:0016772 transferase activity, transferring phosphorus-containing groups; GO:0016775 phosphotransferase activity, nitrogenous group as acceptor;	PF02807; PF00217	ATP:guanido phosphotransferase, N-terminal domain; ATP:guanido phosphotransferase, C-terminal catalytic domain	C	KOG3581	Creatine kinases
Q924X6	Low-density lipoprotein receptor-related protein 8 OS=Mus musculus OX=10090 GN=Lrp8 PE=1 SV=2	Lrp8	0.826	0.0190184	Down	109.82	5.4	5	5	5	0.909	0.899	0.987	0.882	0.901	0.924	1.018	1.064	1.195	plasma membrane	K20052	LRP8, APOER2; low-density lipoprotein receptor-related protein 8		GO:0000122 negative regulation of transcription from RNA polymerase II promoter; GO:0000902 cell morphogenesis; GO:0000904 cell morphogenesis involved in differentiation; GO:0001523 retinoid metabolic process; GO:0001932 regulation of protein phosphorylation; GO:0001934 positive regulation of protein phosphorylation; GO:0006355 regulation of transcription, DNA-templated; GO:0006357 regulation of …	GO:0005576 extracellular region; GO:0005615 extracellular space; GO:0005622 intracellular; GO:0005623 cell; GO:0005856 cytoskeleton; GO:0005875 microtubule associated complex; GO:0005886 plasma membrane; GO:0005901 caveola; GO:0014069 postsynaptic density; GO:0015630 microtubule cytoskeleton; GO:0016020 membrane; GO:0016021 integral component of membrane; GO:0030424 axon; GO:0030425 dendrite; GO:…	GO:0004888 transmembrane signaling receptor activity; GO:0005041 low-density lipoprotein receptor activity; GO:0005488 binding; GO:0005515 protein binding; GO:0008035 high-density lipoprotein particle binding; GO:0008092 cytoskeletal protein binding; GO:0019894 kinesin binding; GO:0030228 lipoprotein particle receptor activity; GO:0030229 very-low-density lipoprotein particle receptor activity; G…	PF07645	Calcium-binding EGF domain	T	KOG1215	Low-density lipoprotein receptors containing Ca2+-binding EGF-like domains
P01660	Ig kappa chain V-III region PC 3741/TEPC 111 OS=Mus musculus OX=10090 PE=1 SV=1	--	1.598	4.61691e-05	Up	12.099	9.9	1	1	1	1.834	1.937	1.704	0.77	0.822	0.784	0.51	0.484	0.493	extracellular	K23425	SERPINB1; leukocyte elastase inhibitor					PF07686	Immunoglobulin V-set domain
P05532	Mast/stem cell growth factor receptor Kit OS=Mus musculus OX=10090 GN=Kit PE=1 SV=3	Kit	1.231	0.0318128	Up	109.34	0.8	1	1	1	1.278	1.284	1.062	1.086	1.01	0.954	0.915	0.785	0.778	endoplasmic reticulum	K05091	KIT, SCFR, CD117; proto-oncogene tyrosine-protein kinase Kit [EC:2.7.10.1]	map04010 MAPK signaling pathway; map04014 Ras signaling pathway; map04015 Rap1 signaling pathway; map04072 Phospholipase D signaling pathway; map04151 PI3K-Akt signaling pathway; map04640 Hematopoietic cell lineage; map04916 Melanogenesis; map05200 Pathways in cancer; map05221 Acute myeloid leukemia; map05224 Breast cancer; map05230 Central carbon metabolism in cancer	GO:0000003 reproduction; GO:0000165 MAPK cascade; GO:0000187 activation of MAPK activity; GO:0001501 skeletal system development; GO:0001541 ovarian follicle development; GO:0001667 ameboidal-type cell migration; GO:0001775 cell activation; GO:0001816 cytokine production; GO:0001932 regulation of protein phosphorylation; GO:0001934 positive regulation of protein phosphorylation; GO:0002244 hemato…	GO:0001669 acrosomal vesicle; GO:0005576 extracellular region; GO:0005615 extracellular space; GO:0005622 intracellular; GO:0005623 cell; GO:0005737 cytoplasm; GO:0005886 plasma membrane; GO:0005911 cell-cell junction; GO:0009897 external side of plasma membrane; GO:0009898 cytoplasmic side of plasma membrane; GO:0009986 cell surface; GO:0012505 endomembrane system; GO:0016020 membrane; GO:003005…	GO:0002020 protease binding; GO:0003824 catalytic activity; GO:0004672 protein kinase activity; GO:0004713 protein tyrosine kinase activity; GO:0004714 transmembrane receptor protein tyrosine kinase activity; GO:0004888 transmembrane signaling receptor activity; GO:0005020 stem cell factor receptor activity; GO:0005085 guanyl-nucleotide exchange factor activity; GO:0005088 Ras guanyl-nucleotide e…	PF00047; PF07714	Immunoglobulin domain; Protein tyrosine kinase	T	KOG0200	Fibroblast/platelet-derived growth factor receptor and related receptor tyrosine kinases
Q6Q899	Antiviral innate immune response receptor RIG-I OS=Mus musculus OX=10090 GN=Ddx58 PE=1 SV=2	Ddx58	1.269	0.0011283	Up	105.97	3.2	4	4	4	0.933	0.871	0.86	1.196	1.135	1.203	0.924	0.965	0.895	cytoplasm	K12646	DDX58, RIG-I; ATP-dependent RNA helicase DDX58 [EC:3.6.4.13]	map04064 NF-kappa B signaling pathway; map04622 RIG-I-like receptor signaling pathway; map04623 Cytosolic DNA-sensing pathway; map05160 Hepatitis C; map05161 Hepatitis B; map05162 Measles; map05164 Influenza A; map05168 Herpes simplex virus 1 infection; map05169 Epstein-Barr virus infection	GO:0001817 regulation of cytokine production; GO:0001818 negative regulation of cytokine production; GO:0001819 positive regulation of cytokine production; GO:0002218 activation of innate immune response; GO:0002221 pattern recognition receptor signaling pathway; GO:0002230 positive regulation of defense response to virus by host; GO:0002252 immune effector process; GO:0002253 activation of immun…	GO:0001726 ruffle; GO:0005622 intracellular; GO:0005623 cell; GO:0005737 cytoplasm; GO:0005829 cytosol; GO:0005856 cytoskeleton; GO:0005886 plasma membrane; GO:0005911 cell-cell junction; GO:0005923 bicellular tight junction; GO:0015629 actin cytoskeleton; GO:0016020 membrane; GO:0030054 cell junction; GO:0031252 cell leading edge; GO:0031253 cell projection membrane; GO:0031256 leading edge memb…	GO:0003676 nucleic acid binding; GO:0003677 DNA binding; GO:0003690 double-stranded DNA binding; GO:0003723 RNA binding; GO:0003725 double-stranded RNA binding; GO:0003727 single-stranded RNA binding; GO:0005488 binding; GO:0005515 protein binding; GO:0008270 zinc ion binding; GO:0019899 enzyme binding; GO:0031625 ubiquitin protein ligase binding; GO:0042802 identical protein binding; GO:0043167 …	PF11648	C-terminal domain of RIG-I	A	KOG0354	DEAD-box like helicase
Q8CE22	Cyclin-D-binding Myb-like transcription factor 1 OS=Mus musculus OX=10090 GN=Dmtf1 PE=1 SV=2	Dmtf1	0.831	0.0166544	Down	84.643	1.2	1	1	1	1.103	1.138	0.871	0.961	0.857	0.884	1.045	1.153	1.052	nucleus	K21625	DMTF1, DMP1; cyclin-D-binding Myb-like transcription factor 1		GO:0006139 nucleobase-containing compound metabolic process; GO:0006351 transcription, DNA-templated; GO:0006355 regulation of transcription, DNA-templated; GO:0006357 regulation of transcription from RNA polymerase II promoter; GO:0006366 transcription from RNA polymerase II promoter; GO:0006725 cellular aromatic compound metabolic process; GO:0006807 nitrogen compound metabolic process; GO:0008…	GO:0005622 intracellular; GO:0005623 cell; GO:0005634 nucleus; GO:0005654 nucleoplasm; GO:0005737 cytoplasm; GO:0005829 cytosol; GO:0031974 membrane-enclosed lumen; GO:0031981 nuclear lumen; GO:0043226 organelle; GO:0043227 membrane-bounded organelle; GO:0043229 intracellular organelle; GO:0043231 intracellular membrane-bounded organelle; GO:0043233 organelle lumen; GO:0044422 organelle part; GO:…	GO:0000976 transcription regulatory region sequence-specific DNA binding; GO:0000977 RNA polymerase II regulatory region sequence-specific DNA binding; GO:0000978 RNA polymerase II core promoter proximal region sequence-specific DNA binding; GO:0000981 RNA polymerase II transcription factor activity, sequence-specific DNA binding; GO:0000982 transcription factor activity, RNA polymerase II core p…	PF00249	Myb-like DNA-binding domain	ADK	KOG0051	RNA polymerase I termination factor, Myb superfamily
Q9CYW4	Haloacid dehalogenase-like hydrolase domain-containing protein 3 OS=Mus musculus OX=10090 GN=Hdhd3 PE=1 SV=1	Hdhd3	1.42	0.000260262	Up	28.027	13.5	4	4	4	0.778	0.811	0.768	1.3	1.336	1.218	0.908	0.89	0.916	mitochondria									S	KOG3085	Predicted hydrolase (HAD superfamily)
O08677	Kininogen-1 OS=Mus musculus OX=10090 GN=Kng1 PE=1 SV=1	Kng1	1.235	0.000397763	Up	73.101	12.9	9	9	17	1.011	1.041	1.094	1.063	1.065	1.1	0.878	0.891	0.845	extracellular	K03898	KNG, BK; kininogen	map04022 cGMP-PKG signaling pathway; map04071 Sphingolipid signaling pathway; map04080 Neuroactive ligand-receptor interaction; map04610 Complement and coagulation cascades; map04750 Inflammatory mediator regulation of TRP channels; map04810 Regulation of actin cytoskeleton; map05142 Chagas disease (American trypanosomiasis); map05143 African trypanosomiasis; map05200 Pathways in cancer	GO:0001906 cell killing; GO:0001932 regulation of protein phosphorylation; GO:0001933 negative regulation of protein phosphorylation; GO:0001934 positive regulation of protein phosphorylation; GO:0001936 regulation of endothelial cell proliferation; GO:0001938 positive regulation of endothelial cell proliferation; GO:0002254 kinin cascade; GO:0002353 plasma kallikrein-kinin cascade; GO:0002376 im…	GO:0005576 extracellular region; GO:0005615 extracellular space; GO:0005622 intracellular; GO:0005623 cell; GO:0005737 cytoplasm; GO:0005783 endoplasmic reticulum; GO:0005788 endoplasmic reticulum lumen; GO:0005886 plasma membrane; GO:0012505 endomembrane system; GO:0016020 membrane; GO:0030141 secretory granule; GO:0031091 platelet alpha granule; GO:0031093 platelet alpha granule lumen; GO:00314…	GO:0002020 protease binding; GO:0004857 enzyme inhibitor activity; GO:0004866 endopeptidase inhibitor activity; GO:0004869 cysteine-type endopeptidase inhibitor activity; GO:0005102 receptor binding; GO:0005488 binding; GO:0005515 protein binding; GO:0005539 glycosaminoglycan binding; GO:0008201 heparin binding; GO:0008270 zinc ion binding; GO:0019899 enzyme binding; GO:0030234 enzyme regulator a…	PF00031	Cystatin domain
P01633	Ig kappa chain V19-17 OS=Mus musculus OX=10090 GN=Igk-V19-17 PE=1 SV=1	Igk-V19-17	1.365	0.000641048	Up	16.433	6	1	1	2	1.728	1.553	1.53	0.888	0.88	0.816	0.635	0.61	0.648	extracellular							PF07686	Immunoglobulin V-set domain
Q9D309	Protein FAM3B OS=Mus musculus OX=10090 GN=Fam3b PE=1 SV=1	Fam3b	1.215	0.025084	Up	26.152	3.4	1	1	1	1.015	0.953	0.971	1.146	1.154	1.049	0.843	0.921	0.992	extracellular				GO:0002790 peptide secretion; GO:0006810 transport; GO:0007154 cell communication; GO:0007267 cell-cell signaling; GO:0008104 protein localization; GO:0009306 protein secretion; GO:0009914 hormone transport; GO:0009966 regulation of signal transduction; GO:0009987 cellular process; GO:0010469 regulation of receptor activity; GO:0010646 regulation of cell communication; GO:0010817 regulation of ho…	GO:0005576 extracellular region; GO:0005622 intracellular; GO:0005623 cell; GO:0005634 nucleus; GO:0005635 nuclear envelope; GO:0005641 nuclear envelope lumen; GO:0012505 endomembrane system; GO:0031967 organelle envelope; GO:0031970 organelle envelope lumen; GO:0031974 membrane-enclosed lumen; GO:0031975 envelope; GO:0043226 organelle; GO:0043227 membrane-bounded organelle; GO:0043229 intracellu…	GO:0005102 receptor binding; GO:0005125 cytokine activity; GO:0005488 binding; GO:0005515 protein binding; GO:0030545 receptor regulator activity; GO:0048018 receptor agonist activity; GO:0098772 molecular function regulator;
Q8CDS7	Protein FAM243A OS=Mus musculus OX=10090 GN=Fam243 PE=2 SV=1	Fam243	1.33	0.0381785	Up	29.347	2.8	1	1	1	3.703	0.79	1.446	0.662	0.844	0.709	0.589	0.492	0.584	mitochondria
[truncated: 71 more rows]
