# Supplementary material for: CEP128 is involved in spermatogenesis in humans and mice
Source: Nat Commun. 2022 Mar 16;13:1395. doi: 10.1038/s41467-022-29109-7 (PMC8927350; doi:10.1038/s41467-022-29109-7)
Supplement: Supplementary file 6 — Supplementary Data 3 [file 41467_2022_29109_MOESM6_ESM.xlsx]

## Sheet: KOvsWT_deg_all
gene_id	KO_1	KO_2	KO_3	WT_1	WT_2	WT_3	KO	WT	log2FoldChange	pvalue	padj	gene_name	gene_chr	gene_start	gene_end	gene_strand	gene_length	gene_biotype	gene_description	tf_family
ENSMUSG00000068396	668.214	819.847	791.37	138.193	152.145	157.908	759.81	149.415	2.34672	2.90902e-44	6.27331e-40	Rpl34-ps1	6	71124610	71124963	+	354	processed_pseudogene	ribosomal protein L34, pseudogene 1 [Source:MGI Symbol;Acc:MGI:3704270]	-
ENSMUSG00000063713	39.5583	27.518	24.3187	274.412	341.399	389.239	30.465	335.017	-3.4642	1.96749e-37	2.12145e-33	Klk1b24	7	44188236	44192455	+	878	protein_coding	kallikrein 1-related peptidase b24 [Source:MGI Symbol;Acc:MGI:892021]	-
ENSMUSG00000066516	34.2126	13.2846	15.1992	305.012	452.725	503.898	20.8988	420.545	-4.3435	6.26717e-37	4.50505e-33	Klk1b21	7	44102328	44106583	+	871	protein_coding	kallikrein 1-related peptidase b21 [Source:MGI Symbol;Acc:MGI:892022]	-
ENSMUSG00000048967	268.355	206.86	241.16	8.88383	24.1206	11.0636	238.792	14.6894	4.01017	1.14624e-31	6.17968e-28	Yjefn3	8	69887788	69902712	-	880	protein_coding	YjeF N-terminal domain containing 3 [Source:MGI Symbol;Acc:MGI:2681845]	-
ENSMUSG00000105197	9.62228	0.948897	3.03983	186.561	179.977	165.955	4.537	177.497	-5.33502	1.17768e-28	5.07933e-25	Gm43446	3	144283811	144284906	+	1096	lincRNA	predicted gene 43446 [Source:MGI Symbol;Acc:MGI:5663583]	-
ENSMUSG00000063177	20.3137	18.9779	12.1593	171.754	300.58	358.06	17.1503	276.798	-4.01319	2.06905e-28	7.43651e-25	Klk1b27	7	44052290	44056712	+	889	protein_coding	kallikrein 1-related peptidase b27 [Source:MGI Symbol;Acc:MGI:891980]	-
ENSMUSG00000106306	121.882	112.919	118.554	706.758	457.363	483.783	117.785	549.301	-2.22172	7.52079e-24	2.31694e-20	4933401H06Rik	3	135833701	135840269	-	1202	processed_transcript	RIKEN cDNA 4933401H06 gene [Source:MGI Symbol;Acc:MGI:1918288]	-
ENSMUSG00000097662	181.754	167.955	193.536	30.5999	32.47	26.1504	181.082	29.7401	2.6038	1.90674e-23	5.13986e-20	Gm2093	15	3996039	4015858	+	3526	lincRNA	predicted gene 2093 [Source:MGI Symbol;Acc:MGI:3780260]	-
ENSMUSG00000042895	104.776	198.32	204.682	11.8451	4.63857	4.02314	169.259	6.83561	4.63475	6.34404e-23	1.5201e-19	Abra	15	41864076	41869720	-	2979	protein_coding	actin-binding Rho activating protein [Source:MGI Symbol;Acc:MGI:2444891]	-
ENSMUSG00000028017	379.546	218.246	213.802	42.445	39.8917	30.1736	270.531	37.5034	2.84843	2.76126e-20	5.95466e-17	Egf	3	129677565	129755316	-	11275	protein_coding	epidermal growth factor [Source:MGI Symbol;Acc:MGI:95290]	-
ENSMUSG00000105973	0	0	0	312.908	203.17	200.151	0	238.743	-10.3285	1.4455e-17	2.83383e-14	Gm42881	3	131610437	131613780	-	3344	TEC	predicted gene 42881 [Source:MGI Symbol;Acc:MGI:5663018]	-
ENSMUSG00000093686	58.8028	214.451	226.974	7.89674	5.56629	2.01157	166.743	5.1582	5.0113	3.45806e-17	6.21442e-14	Gm4705	17	66413631	66413984	-	354	processed_pseudogene	predicted gene 4705 [Source:MGI Symbol;Acc:MGI:3782885]	-
ENSMUSG00000060177	4.27657	1.89779	1.01328	50.3417	102.976	112.648	2.39588	88.6553	-5.23078	1.83304e-14	3.04073e-11	Klk1b22	7	44112673	44116922	+	855	protein_coding	kallikrein 1-related peptidase b22 [Source:MGI Symbol;Acc:MGI:95291]	-
ENSMUSG00000095079	70.5634	123.357	150.978	0	1.85543	1.00579	114.966	0.953738	6.88903	4.83812e-14	7.45244e-11	Igha	12	113254830	113260236	-	2668	IG_C_gene	immunoglobulin heavy constant alpha [Source:MGI Symbol;Acc:MGI:96444]	-
ENSMUSG00000085785	226.658	213.502	237.107	605.088	506.532	459.644	225.756	523.755	-1.21449	3.58734e-12	5.1574e-09	Sox5os3	6	144672868	144693834	+	1240	antisense	SRY (sex determining region Y)-box 5, opposite strand 3 [Source:MGI Symbol;Acc:MGI:1914010]	-
ENSMUSG00000030203	724.879	767.658	792.384	362.263	402.628	408.349	761.64	391.08	0.961716	4.84157e-12	6.52553e-09	Dusp16	6	134715468	134792625	-	7798	protein_coding	dual specificity phosphatase 16 [Source:MGI Symbol;Acc:MGI:1917936]	-
ENSMUSG00000087221	94.0845	125.254	133.753	30.5999	14.8434	12.0694	117.697	19.1709	2.62019	6.67337e-12	8.46536e-09	BC037032	15	4020114	4027405	-	7125	processed_transcript	cDNA Sequence BC037032 [Source:MGI Symbol;Acc:MGI:3040924]	-
ENSMUSG00000106276	96.2228	65.4739	57.7569	6.90965	11.1326	4.02314	73.1512	7.35512	3.30143	8.85525e-12	1.06091e-08	Gm9397	3	130140380	130142042	+	605	processed_pseudogene	predicted gene 9397 [Source:MGI Symbol;Acc:MGI:3645564]	-
ENSMUSG00000096780	350.679	438.391	461.042	145.103	184.615	174.001	416.704	167.906	1.31139	1.43611e-11	1.6174e-08	Tmem181b-ps	17	6438524	6467022	-	4187	transcribed_unprocessed_pseudogene	transmembrane protein 181B, pseudogene [Source:MGI Symbol;Acc:MGI:3779544]	-
ENSMUSG00000049353	918.393	875.832	907.897	1553.68	1694.01	1972.34	900.708	1740.01	-0.949992	1.50003e-11	1.6174e-08	Rd3	1	191977370	191988283	+	5313	protein_coding	retinal degeneration 3 [Source:MGI Symbol;Acc:MGI:1921273]	-
ENSMUSG00000028177	45.9731	58.8316	61.81	0	0	0	55.5382	0	8.27856	3.0212e-11	3.04847e-08	1810013D15Rik	3	157925220	157938355	+	2121	antisense	RIKEN cDNA 1810013D15 gene [Source:MGI Symbol;Acc:MGI:1916292]	-
ENSMUSG00000022261	110.122	126.203	121.593	268.489	295.941	273.574	119.306	279.335	-1.22644	3.10996e-11	3.04847e-08	Sdc2	15	32920723	33034935	+	3527	protein_coding	syndecan 2 [Source:MGI Symbol;Acc:MGI:1349165]	-
ENSMUSG00000081111	137.919	116.714	127.673	297.115	319.134	277.597	127.436	297.948	-1.22709	3.35273e-11	3.14355e-08	Gm5913	8	97427712	97429110	-	1399	processed_pseudogene	predicted gene 5913 [Source:MGI Symbol;Acc:MGI:3648292]	-
ENSMUSG00000028133	177.478	96.7875	97.2747	19.7419	24.1206	26.1504	123.847	23.3376	2.40597	3.81007e-11	3.4235e-08	Rwdd3	3	121155398	121171695	-	5065	protein_coding	RWD domain containing 3 [Source:MGI Symbol;Acc:MGI:1920420]	-
ENSMUSG00000091721	45.9731	62.6272	52.6905	0	0	0	53.7636	0	8.23207	4.16037e-11	3.58874e-08	Gimd1	3	132629820	132645351	+	1562	protein_coding	GIMAP family P-loop NTPase domain containing 1 [Source:MGI Symbol;Acc:MGI:3647547]	-
ENSMUSG00000039903	519.603	426.055	441.789	1136.14	924.004	889.114	462.482	983.087	-1.08849	4.92232e-11	4.08269e-08	Eva1c	16	90826719	90905109	+	3806	protein_coding	eva-1 homolog C (C. elegans) [Source:MGI Symbol;Acc:MGI:1918217]	-
ENSMUSG00000030209	863.867	842.621	831.901	382.005	468.496	459.644	846.13	436.715	0.953896	5.35454e-11	4.27669e-08	Grin2b	6	135713233	136173511	-	24842	protein_coding	glutamate receptor, ionotropic, NMDA2B (epsilon 2) [Source:MGI Symbol;Acc:MGI:95821]	-
ENSMUSG00000076441	112.26	143.283	139.832	275.399	635.485	689.969	131.792	533.617	-2.01694	1.39527e-10	1.07461e-07	Ass1	2	31470207	31520672	+	2414	protein_coding	argininosuccinate synthetase 1 [Source:MGI Symbol;Acc:MGI:88090]	-
ENSMUSG00000115483	113.329	91.0941	96.2614	217.16	320.062	292.684	100.228	276.635	-1.46665	1.51007e-10	1.12292e-07	Gm9732	14	43275036	43306011	+	2661	protein_coding	predicted gene 9732 [Source:MGI Symbol;Acc:MGI:3796514]	-
ENSMUSG00000009185	47.0423	146.13	162.125	17.7677	5.56629	16.0926	118.432	13.1422	3.17903	1.89895e-09	1.36503e-06	Ccl8	11	82115185	82116799	+	511	protein_coding	chemokine (C-C motif) ligand 8 [Source:MGI Symbol;Acc:MGI:101878]	-
ENSMUSG00000106023	0	0	0	48.3675	25.976	41.2372	0	38.5269	-7.69591	2.04071e-09	1.41961e-06	Gm36831	3	147389712	147400995	+	631	lincRNA	predicted gene, 36831 [Source:MGI Symbol;Acc:MGI:5595990]	-
ENSMUSG00000096768	138.989	43.6493	27.3585	5.92256	0.927715	1.00579	69.9988	2.61869	4.74641	6.16641e-09	4.13232e-06	Gm47283	Y	90784738	90816464	+	1124	protein_coding	predicted gene, 47283 [Source:MGI Symbol;Acc:MGI:6096131]	-
ENSMUSG00000031709	474.699	364.377	408.351	741.307	784.847	806.64	415.809	777.598	-0.904116	6.32351e-09	4.13232e-06	Tbc1d9	8	83165352	83272934	+	5887	protein_coding	TBC1 domain family, member 9 [Source:MGI Symbol;Acc:MGI:1918560]	-
ENSMUSG00000091697	38.4891	48.3938	34.4515	2.96128	0.927715	0	40.4448	1.29633	4.96429	7.13338e-09	4.52445e-06	Eif3s6-ps2	18	90311825	90312043	-	219	processed_pseudogene	eukaryotic translation initiation factor 3, subunit 6, pseudogene 2 [Source:MGI Symbol;Acc:MGI:103204]	-
ENSMUSG00000073096	475.768	547.514	573.515	269.476	288.519	296.707	532.266	284.901	0.902099	9.39667e-09	5.78969e-06	Lrrc61	6	48554796	48570722	+	2913	protein_coding	leucine rich repeat containing 61 [Source:MGI Symbol;Acc:MGI:2652848]	-
ENSMUSG00000023013	20.3137	39.8537	37.4913	79.9545	254.194	206.186	32.5529	180.111	-2.46495	1.00038e-08	5.99253e-06	Aqp2	15	99579055	99584547	+	1419	protein_coding	aquaporin 2 [Source:MGI Symbol;Acc:MGI:1096865]	-
ENSMUSG00000055737	17.1063	18.9779	23.3054	50.3417	161.422	137.793	19.7965	116.519	-2.5572	1.63798e-08	9.54676e-06	Ghr	15	3317760	3583492	-	9053	protein_coding	growth hormone receptor [Source:MGI Symbol;Acc:MGI:95708]	-
ENSMUSG00000074224	2150.05	2143.56	2061.01	1338.5	1386.93	1410.11	2118.2	1378.51	0.619728	1.76169e-08	9.99761e-06	4932431P20Rik	7	29524543	29538055	+	9479	transcribed_unitary_pseudogene	RIKEN cDNA 4932431P20 gene [Source:MGI Symbol;Acc:MGI:2149781]	-
ENSMUSG00000058101	5.34571	8.54007	5.06639	46.3934	48.2412	41.2372	6.31739	45.2906	-2.8329	2.36411e-08	1.30723e-05	1700084J12Rik	15	33403985	33405976	-	1992	transcribed_processed_pseudogene	RIKEN cDNA 1700084J12 gene [Source:MGI Symbol;Acc:MGI:1920736]	-
ENSMUSG00000003808	1156.81	1960.42	2008.32	729.461	770.003	767.414	1708.52	755.626	1.17722	3.62293e-08	1.95321e-05	Farsa	8	84856989	84869257	+	4538	protein_coding	phenylalanyl-tRNA synthetase, alpha subunit [Source:MGI Symbol;Acc:MGI:1913840]	-
ENSMUSG00000116576	360.301	357.734	412.404	220.122	190.182	183.053	376.813	197.785	0.929958	8.5322e-08	4.48773e-05	AC160993.1	16	93532388	93534042	+	1655	lincRNA	novel transcript	-
ENSMUSG00000095874	34.2126	41.7515	44.5842	0.987093	0	1.00579	40.1828	0.664293	5.95174	9.06058e-08	4.65217e-05	Gm9630	15	14465785	14466669	+	885	processed_pseudogene	predicted gene 9630 [Source:MGI Symbol;Acc:MGI:3780038]	-
ENSMUSG00000024952	579.475	613.936	620.126	374.108	307.074	358.06	604.513	346.414	0.804044	1.07656e-07	5.39906e-05	Rps6ka4	19	6829085	6840601	-	3119	protein_coding	ribosomal protein S6 kinase, polypeptide 4 [Source:MGI Symbol;Acc:MGI:1930076]	-
ENSMUSG00000106424	4.27657	3.79559	3.03983	36.5224	35.2532	33.1909	3.704	34.9888	-3.24207	1.10856e-07	5.43318e-05	Gm34866	3	144749482	144750087	+	515	antisense	predicted gene, 34866 [Source:MGI Symbol;Acc:MGI:5594025]	-
ENSMUSG00000109651	54.5263	106.276	107.407	22.7031	26.9037	14.081	89.4034	21.2293	2.07238	3.36755e-07	0.00016138	Gm45463	8	93011619	93041516	+	1485	processed_transcript	predicted gene 45463 [Source:MGI Symbol;Acc:MGI:5791299]	-
ENSMUSG00000066116	158.233	159.415	151.992	79.9545	46.3857	39.2256	156.547	55.1886	1.50471	4.19162e-07	0.000196505	Gm10154	4	83505185	83505538	-	354	processed_pseudogene	predicted gene 10154 [Source:MGI Symbol;Acc:MGI:3642271]	-
ENSMUSG00000036168	8383.15	7830.3	8086.97	5549.43	5819.55	5583.11	8100.14	5650.7	0.519463	4.60421e-07	0.000211255	Ccdc38	10	93540632	93584327	+	4305	protein_coding	coiled-coil domain containing 38 [Source:MGI Symbol;Acc:MGI:2444738]	-
ENSMUSG00000025196	127.228	163.21	147.939	302.05	255.122	313.805	146.126	290.326	-0.988269	4.88452e-07	0.000217343	Cpn1	19	43956307	43986556	-	3688	protein_coding	carboxypeptidase N, polypeptide 1 [Source:MGI Symbol;Acc:MGI:2135874]	-
ENSMUSG00000022262	19.2446	18.9779	11.1461	63.1739	59.3737	65.376	16.4562	62.6412	-1.9279	4.93847e-07	0.000217343	Dnah5	15	28203752	28472052	+	15637	protein_coding	dynein, axonemal, heavy chain 5 [Source:MGI Symbol;Acc:MGI:107718]	-
ENSMUSG00000031781	2831.09	3445.45	3262.76	1961.35	2103.13	2047.78	3179.76	2037.42	0.642287	5.76153e-07	0.000248495	Ciapin1	8	94819804	94838358	-	9212	protein_coding	cytokine induced apoptosis inhibitor 1 [Source:MGI Symbol;Acc:MGI:1922083]	-
ENSMUSG00000112969	75.9091	59.7805	37.4913	8.88383	7.42172	16.0926	57.727	10.7994	2.42339	6.04185e-07	0.000255476	Gm48496	13	16431525	16431780	-	256	processed_pseudogene	predicted gene, 48496 [Source:MGI Symbol;Acc:MGI:6098022]	-
ENSMUSG00000023443	260.871	210.655	185.43	351.405	567.761	602.465	218.985	507.211	-1.21249	6.30631e-07	0.00026153	Esx1	X	137115397	137122083	-	1985	protein_coding	extraembryonic, spermatogenesis, homeobox 1 [Source:MGI Symbol;Acc:MGI:1096388]	Homeobox
ENSMUSG00000115137	38.4891	37.9559	45.5975	157.935	110.398	90.5207	40.6808	119.618	-1.55622	6.71438e-07	0.000273199	Gm34794	15	52751427	52786267	-	2138	lincRNA	predicted gene, 34794 [Source:MGI Symbol;Acc:MGI:5593953]	-
ENSMUSG00000051295	28.8668	13.2846	17.2257	0	0	0	19.7924	0	6.78609	7.19356e-07	0.000287276	9630028B13Rik	1	185429357	185441819	-	3406	antisense	RIKEN cDNA 9630028B13 gene [Source:MGI Symbol;Acc:MGI:2442281]	-
ENSMUSG00000097310	20.3137	21.8246	19.2523	43.4321	116.892	111.642	20.4635	90.6554	-2.1472	8.61933e-07	0.000337956	A930038B10Rik	14	34759402	34770553	+	6188	lincRNA	RIKEN cDNA A930038B10 gene [Source:MGI Symbol;Acc:MGI:2443813]	-
ENSMUSG00000067189	20.3137	46.496	40.5311	4.93546	4.63857	2.01157	35.7803	3.86187	3.20859	1.01309e-06	0.000390131	Gm7335	17	37713552	37713924	-	373	processed_pseudogene	predicted gene 7335 [Source:MGI Symbol;Acc:MGI:3644473]	-
ENSMUSG00000047604	1770.5	1440.43	1465.2	2723.39	2369.38	2448.08	1558.71	2513.62	-0.68964	1.05502e-06	0.000393785	Frat2	19	41845972	41848132	-	2161	protein_coding	frequently rearranged in advanced T cell lymphomas 2 [Source:MGI Symbol;Acc:MGI:2673967]	-
ENSMUSG00000024304	1488.25	1700.42	1706.36	981.17	441.592	432.488	1631.68	618.417	1.39989	1.0591e-06	0.000393785	Cdh2	18	16588877	16809246	-	8066	protein_coding	cadherin 2 [Source:MGI Symbol;Acc:MGI:88355]	-
ENSMUSG00000085593	2308.28	2376.04	2403.5	1565.53	1692.15	1642.45	2362.6	1633.38	0.532492	1.39606e-06	0.000510273	4930589P08Rik	4	151376470	151379582	+	1084	antisense	RIKEN cDNA 4930589P08 gene [Source:MGI Symbol;Acc:MGI:1914998]	-
ENSMUSG00000000579	181.754	234.378	317.156	557.707	447.158	890.12	244.429	631.662	-1.36903	1.67879e-06	0.000603386	Dynlt1c	17	6601671	6609774	+	3777	protein_coding	dynein light chain Tctex-type 1C [Source:MGI Symbol;Acc:MGI:3807476]	-
ENSMUSG00000012042	1164.3	908.095	852.167	1894.23	1623.5	1569.02	974.853	1695.59	-0.79888	1.84019e-06	0.000650553	4930579F01Rik	3	138164078	138193825	-	2093	protein_coding	RIKEN cDNA 4930579F01 gene [Source:MGI Symbol;Acc:MGI:1914991]	-
ENSMUSG00000054003	2813.98	2768.88	2803.74	2007.75	1960.26	1982.4	2795.54	1983.47	0.495097	1.91748e-06	0.000666943	Tdrd9	12	111971559	112068854	+	5415	protein_coding	tudor domain containing 9 [Source:MGI Symbol;Acc:MGI:1921941]	-
ENSMUSG00000028179	35.2817	61.6783	53.7037	8.88383	12.0603	13.0752	50.2213	11.3398	2.14923	2.37322e-06	0.000812357	Cth	3	157894248	157925077	-	2791	protein_coding	cystathionase (cystathionine gamma-lyase) [Source:MGI Symbol;Acc:MGI:1339968]	-
ENSMUSG00000105190	11.7606	5.69338	2.02656	44.4192	36.1809	44.2546	6.4935	41.6182	-2.69247	2.44437e-06	0.000823638	Gm43470	3	150588739	150612176	+	620	lincRNA	predicted gene 43470 [Source:MGI Symbol;Acc:MGI:5663607]	-
ENSMUSG00000076613	1.06914	77.8096	86.1286	0	0.927715	1.00579	55.0025	0.6445	6.41048	3.45913e-06	0.00114763	Ighg2b	12	113302965	113307933	-	2678	IG_C_gene	immunoglobulin heavy constant gamma 2B [Source:MGI Symbol;Acc:MGI:96445]	-
ENSMUSG00000042050	2300.79	2277.35	2387.28	1701.75	1582.68	1595.18	2321.81	1626.53	0.513472	3.78775e-06	0.00123762	Wdr60	12	116206262	116263022	-	8110	protein_coding	WD repeat domain 60 [Source:MGI Symbol;Acc:MGI:2445085]	-
ENSMUSG00000087574	608.342	962.182	922.083	2142.98	1549.28	1397.04	830.869	1696.43	-1.0294	4.90523e-06	0.00157883	C030037D09Rik	11	88718645	88728893	+	4199	lincRNA	RIKEN cDNA C030037D09 gene [Source:MGI Symbol;Acc:MGI:1924865]	-
ENSMUSG00000026604	336.78	365.325	297.904	99.6964	186.471	168.972	333.336	151.713	1.13504	5.33004e-06	0.00169033	Ptpn14	1	189728268	189876695	+	13413	protein_coding	protein tyrosine phosphatase, non-receptor type 14 [Source:MGI Symbol;Acc:MGI:102467]	-
ENSMUSG00000086239	29.936	40.8026	29.3851	4.93546	2.78314	8.04628	33.3745	5.25496	2.67939	5.58305e-06	0.00174491	Gm14329	6	135732870	135744311	+	591	lincRNA	predicted gene 14329 [Source:MGI Symbol;Acc:MGI:3651759]	-
ENSMUSG00000004698	304.706	276.129	327.289	150.038	192.037	157.908	302.708	166.661	0.859551	5.90677e-06	0.00180526	Hdac9	12	34047580	34917095	-	14665	protein_coding	histone deacetylase 9 [Source:MGI Symbol;Acc:MGI:1931221]	-
ENSMUSG00000087460	49.1805	232.48	295.877	39.4837	40.8194	41.2372	192.513	40.5134	2.24928	5.94358e-06	0.00180526	4930401O12Rik	13	31213410	31241086	-	841	lincRNA	RIKEN cDNA 4930401O12 gene [Source:MGI Symbol;Acc:MGI:1921174]	-
ENSMUSG00000029442	2156.46	2106.55	2218.07	1558.62	1506.61	1544.89	2160.36	1536.7	0.491437	6.04509e-06	0.00181059	Wdr66	5	123252102	123327484	+	8961	protein_coding	WD repeat domain 66 [Source:MGI Symbol;Acc:MGI:1918495]	-
ENSMUSG00000039956	23.5211	26.5691	35.4647	53.303	118.747	126.729	28.5183	99.5931	-1.80378	6.92263e-06	0.00204502	Mrap	16	90738207	90749785	+	1581	protein_coding	melanocortin 2 receptor accessory protein [Source:MGI Symbol;Acc:MGI:1924287]	-
ENSMUSG00000034706	2030.3	2045.82	2008.32	1412.53	1479.7	1454.37	2028.15	1448.87	0.485205	7.56921e-06	0.00220581	Dnaic2	11	114727408	114757889	+	4568	protein_coding	dynein, axonemal, intermediate chain 2 [Source:MGI Symbol;Acc:MGI:2685574]	-
ENSMUSG00000031760	16.0371	11.3868	11.1461	43.4321	58.446	43.2488	12.8567	48.3756	-1.91795	8.82336e-06	0.00253701	Mt3	8	94152607	94154146	+	1066	protein_coding	metallothionein 3 [Source:MGI Symbol;Acc:MGI:97173]	-
ENSMUSG00000076612	7.484	17.0801	17.2257	0	0	0	13.93	0	6.285	1.22929e-05	0.0034881	Ighg2c	12	113285325	113288932	-	1326	IG_C_gene	immunoglobulin heavy constant gamma 2C [Source:MGI Symbol;Acc:MGI:2686979]	-
ENSMUSG00000023169	9.62228	15.1824	14.1859	23.6902	98.3378	85.4917	12.9968	69.1732	-2.40911	1.24963e-05	0.00349977	Slc38a1	15	96571418	96642913	-	17236	protein_coding	solute carrier family 38, member 1 [Source:MGI Symbol;Acc:MGI:2145895]	-
ENSMUSG00000100281	187.1	174.597	167.191	297.115	275.531	338.95	176.296	303.865	-0.785324	1.31584e-05	0.00356736	4930422M22Rik	9	99299007	99304675	-	948	antisense	RIKEN cDNA 4930422M22 gene [Source:MGI Symbol;Acc:MGI:1921024]	-
ENSMUSG00000036667	28.8668	35.1092	23.3054	50.3417	138.229	119.688	29.0938	102.753	-1.81946	1.32181e-05	0.00356736	Tcaf1	6	42668002	42710088	-	9638	protein_coding	TRPM8 channel-associated factor 1 [Source:MGI Symbol;Acc:MGI:1914665]	-
ENSMUSG00000063458	24.5903	6.64228	8.10623	52.3159	56.5906	68.3934	13.1129	59.1	-2.18595	1.32339e-05	0.00356736	Lrmda	14	22019712	23056085	+	2714	protein_coding	leucine rich melanocyte differentiation associated [Source:MGI Symbol;Acc:MGI:1923883]	-
ENSMUSG00000115560	0	0	0	10.858	15.7711	13.0752	0	13.2348	-6.15654	1.42058e-05	0.00378208	Gm49191	15	23401464	23414457	-	511	antisense	predicted gene, 49191 [Source:MGI Symbol;Acc:MGI:6118632]	-
ENSMUSG00000060224	70.5634	54.0871	55.7303	6.90965	18.5543	22.1273	60.1269	15.8637	1.92067	1.60771e-05	0.00422426	Pyroxd2	19	42725858	42752775	-	3119	protein_coding	pyridine nucleotide-disulphide oxidoreductase domain 2 [Source:MGI Symbol;Acc:MGI:1921830]	-
ENSMUSG00000024365	27.7977	50.2916	56.7436	9.87093	12.988	7.0405	44.9443	9.96648	2.16995	1.63776e-05	0.00422426	Cyp21a1	17	34801348	34804561	-	2140	protein_coding	cytochrome P450, family 21, subfamily a, polypeptide 1 [Source:MGI Symbol;Acc:MGI:88591]	-
ENSMUSG00000116695	345.333	245.764	252.306	162.87	134.519	146.845	281.135	148.078	0.924278	1.64544e-05	0.00422426	AC121777.1	16	76122613	76156086	+	929	lincRNA	novel transcript	-
ENSMUSG00000033752	48.1114	64.525	54.717	65.1481	284.808	309.782	55.7845	219.913	-1.97819	1.79199e-05	0.00454639	Mnd1	3	84087933	84155786	-	875	protein_coding	meiotic nuclear divisions 1 [Source:MGI Symbol;Acc:MGI:1924165]	-
ENSMUSG00000104752	34.2126	16.1313	16.2125	49.3546	85.3497	114.66	22.1854	83.1213	-1.91183	1.84904e-05	0.00463657	Gm5565	5	146157802	146160539	-	1162	protein_coding	predicted gene 5565 [Source:MGI Symbol;Acc:MGI:3779499]	-
ENSMUSG00000062075	2590.53	2802.09	2911.15	3691.73	3965.05	4254.47	2767.92	3970.42	-0.520399	1.91258e-05	0.00474079	Lmnb2	10	80901203	80918245	-	4286	protein_coding	lamin B2 [Source:MGI Symbol;Acc:MGI:96796]	-
ENSMUSG00000029312	729.155	922.328	865.34	458.011	513.026	580.338	838.941	517.125	0.698592	2.26642e-05	0.00555401	Klhl8	5	103861973	103911259	-	3489	protein_coding	kelch-like 8 [Source:MGI Symbol;Acc:MGI:2179430]	-
ENSMUSG00000102569	0	0	1.01328	60.2126	12.0603	7.0405	0.337759	26.4378	-6.19155	2.44429e-05	0.0059226	Gm37041	3	147428889	147433289	+	3853	lincRNA	predicted gene, 37041 [Source:MGI Symbol;Acc:MGI:5610269]	-
ENSMUSG00000042312	37.42	32.2625	48.6374	73.0449	113.181	119.688	39.4399	101.971	-1.37198	2.62364e-05	0.00628653	S100a13	3	90514435	90524581	+	715	protein_coding	S100 calcium binding protein A13 [Source:MGI Symbol;Acc:MGI:109581]	-
ENSMUSG00000114665	8.55314	6.64228	3.03983	20.7289	44.5303	40.2314	6.07842	35.1636	-2.53705	2.66128e-05	0.00630665	Gm30918	13	37541357	37549725	+	2372	lincRNA	predicted gene, 30918 [Source:MGI Symbol;Acc:MGI:5590077]	-
ENSMUSG00000095930	134.712	120.51	133.753	207.289	224.507	255.469	129.658	229.089	-0.821774	2.76922e-05	0.00644249	Nim1k	13	119710094	119755882	-	8466	protein_coding	NIM1 serine/threonine protein kinase [Source:MGI Symbol;Acc:MGI:2442399]	-
ENSMUSG00000083283	48.1114	61.6783	45.5975	20.7289	13.9157	12.0694	51.7957	15.5714	1.73591	2.78322e-05	0.00644249	Gm15361	X	74494379	74494822	-	444	processed_pseudogene	predicted pseudogene 15361 [Source:MGI Symbol;Acc:MGI:3642247]	-
ENSMUSG00000037638	1176.06	1434.73	1282.81	763.023	834.943	932.363	1297.87	843.443	0.622154	2.80823e-05	0.00644249	Zbtb42	12	112678828	112682747	+	3490	protein_coding	zinc finger and BTB domain containing 42 [Source:MGI Symbol;Acc:MGI:3644133]	ZBTB
ENSMUSG00000055692	1548.12	1625.46	1588.82	2304.86	2156.94	2125.22	1587.47	2195.67	-0.46783	3.07122e-05	0.00697166	Tmem191c	16	17276077	17283229	+	2878	protein_coding	transmembrane protein 191C [Source:MGI Symbol;Acc:MGI:107238]	-
ENSMUSG00000017767	1141.84	1121.6	1126.77	1512.23	1576.19	1598.19	1130.07	1562.2	-0.467223	3.22774e-05	0.00725065	Spata25	2	164826389	164828537	-	1138	protein_coding	spermatogenesis associated 25 [Source:MGI Symbol;Acc:MGI:1922892]	-
ENSMUSG00000032456	1217.75	756.271	797.45	453.076	508.388	553.182	923.825	504.882	0.871232	3.78859e-05	0.00836519	Nmnat3	9	98287435	98420438	+	5004	protein_coding	nicotinamide nucleotide adenylyltransferase 3 [Source:MGI Symbol;Acc:MGI:1921330]	-
ENSMUSG00000063696	42.7657	52.1893	58.7701	39.4837	3412.13	3755.6	51.2417	2402.41	-5.55094	3.80148e-05	0.00836519	Gm8730	8	102864845	102865798	-	954	processed_pseudogene	predicted pseudogene 8730 [Source:MGI Symbol;Acc:MGI:3644565]	-
ENSMUSG00000022878	268.355	332.114	285.744	435.308	481.484	498.869	295.404	471.887	-0.674693	3.8899e-05	0.00839493	Adipoq	16	23146536	23158028	+	1381	protein_coding	adiponectin, C1Q and collagen domain containing [Source:MGI Symbol;Acc:MGI:106675]	-
ENSMUSG00000085810	58.8028	75.9118	67.8896	155.961	119.675	136.787	67.5347	137.474	-1.02257	3.89285e-05	0.00839493	Gm16325	3	146641932	146651715	+	3230	antisense	predicted gene 16325 [Source:MGI Symbol;Acc:MGI:3826549]	-
ENSMUSG00000026639	295.083	248.611	238.12	141.154	156.784	157.908	260.605	151.949	0.777371	4.20306e-05	0.00897415	Lamb3	1	193207699	193343878	+	6612	protein_coding	laminin, beta 3 [Source:MGI Symbol;Acc:MGI:99915]	-
ENSMUSG00000087685	115.467	246.713	245.213	71.0707	86.2775	91.5265	202.465	82.9582	1.2885	4.42612e-05	0.00935777	1700122E12Rik	8	84847188	84848415	+	709	processed_transcript	RIKEN cDNA 1700122E12 gene [Source:MGI Symbol;Acc:MGI:1920869]	-
ENSMUSG00000094800	6.41485	8.54007	4.05311	27.6386	33.3977	31.1793	6.33601	30.7386	-2.27299	4.54557e-05	0.00951701	Gm9780	14	26027282	26042711	-	1402	protein_coding	predicted gene 9780 [Source:MGI Symbol;Acc:MGI:3710532]	-
ENSMUSG00000020330	298.291	271.385	290.811	198.406	133.591	145.839	286.829	159.278	0.849066	4.7853e-05	0.00986232	Hmmr	11	40701395	40733422	-	5431	protein_coding	hyaluronan mediated motility receptor (RHAMM) [Source:MGI Symbol;Acc:MGI:104667]	-
ENSMUSG00000028457	1243.41	1166.19	1186.55	701.823	838.654	876.039	1198.72	805.505	0.573385	4.80196e-05	0.00986232	Atp8b5	4	43267159	43373833	+	6473	protein_coding	ATPase, class I, type 8B, member 5 [Source:MGI Symbol;Acc:MGI:2444287]	-
ENSMUSG00000097906	12.8297	11.3868	8.10623	12.8322	476.845	593.413	10.7742	361.03	-5.06673	4.88286e-05	0.00993385	Gm9625	13	67810246	67811200	+	955	processed_pseudogene	predicted gene 9625 [Source:MGI Symbol;Acc:MGI:3780033]	-
ENSMUSG00000079048	32.0743	31.3136	33.4382	73.0449	71.434	83.4802	32.2754	75.9864	-1.23503	5.06727e-05	0.0102127	4933413L06Rik	13	117706764	117720011	-	1088	antisense	RIKEN cDNA 4933413L06 gene [Source:MGI Symbol;Acc:MGI:1918350]	-
ENSMUSG00000094685	16.0371	18.029	23.3054	0	0	2.01157	19.1239	0.670523	4.8752	5.55105e-05	0.0110602	Gm5900	7	104949915	104950289	-	375	processed_pseudogene	predicted pseudogene 5900 [Source:MGI Symbol;Acc:MGI:3643907]	-
ENSMUSG00000021056	2506.07	2392.17	2423.76	3797.35	3375.03	3168.22	2440.67	3446.86	-0.498062	5.59035e-05	0.0110602	Tex21	12	76198686	76246746	-	2425	protein_coding	testis expressed gene 21 [Source:MGI Symbol;Acc:MGI:1931131]	-
ENSMUSG00000113093	18.1754	156.568	162.125	18.7548	25.976	15.0868	112.289	19.9392	2.49291	5.77606e-05	0.0113237	Gm36862	12	17553768	17578690	+	1654	processed_transcript	predicted gene, 36862 [Source:MGI Symbol;Acc:MGI:5596021]	-
ENSMUSG00000081788	7.484	11.3868	23.3054	27.6386	83.4943	88.5091	14.0587	66.5473	-2.24146	5.90228e-05	0.011399	Gm5898	7	63542479	63544549	+	2071	processed_pseudogene	predicted gene 5898 [Source:MGI Symbol;Acc:MGI:3644921]	-
ENSMUSG00000095384	298.291	110.072	110.447	588.307	414.688	402.314	172.937	468.437	-1.43944	5.9202e-05	0.011399	1700001F09Rik	14	43342383	43347811	-	884	protein_coding	RIKEN cDNA 1700001F09 gene [Source:MGI Symbol;Acc:MGI:1919076]	-
ENSMUSG00000047419	3.20743	50.2916	39.5178	1.97419	2.78314	1.00579	31.0056	1.92104	4.00616	6.235e-05	0.0118989	Cmya5	13	93040713	93144724	-	11850	protein_coding	cardiomyopathy associated 5 [Source:MGI Symbol;Acc:MGI:1923719]	-
ENSMUSG00000103708	65.2177	68.3206	74.9826	34.5482	25.976	19.1099	69.507	26.5447	1.38823	6.52655e-05	0.0123239	Gm33222	1	36002985	36011044	-	761	lincRNA	predicted gene, 33222 [Source:MGI Symbol;Acc:MGI:5592381]	-
ENSMUSG00000004127	1996.09	1792.47	1911.04	1462.87	1260.76	1227.06	1899.87	1316.9	0.52866	6.57201e-05	0.0123239	Trmt10a	3	138143448	138159821	+	7976	protein_coding	tRNA methyltransferase 10A [Source:MGI Symbol;Acc:MGI:1920421]	-
ENSMUSG00000058318	1346.05	1455.61	1446.96	1028.55	982.45	1051.05	1416.21	1020.68	0.47278	6.78255e-05	0.0126091	Phf21a	2	92093117	92364666	+	8561	protein_coding	PHD finger protein 21A [Source:MGI Symbol;Acc:MGI:2384756]	-
ENSMUSG00000029415	2239.85	2319.1	2264.68	1769.86	1609.58	1600.2	2274.54	1659.88	0.45458	6.91087e-05	0.0127184	Sdad1	5	92284010	92310479	-	6537	protein_coding	SDA1 domain containing 1 [Source:MGI Symbol;Acc:MGI:2140779]	-
ENSMUSG00000029528	2142.56	2361.81	2245.42	1602.05	1643.91	1691.73	2249.93	1645.9	0.45116	7.00122e-05	0.0127184	Pxn	5	115506676	115555987	+	8195	protein_coding	paxillin [Source:MGI Symbol;Acc:MGI:108295]	-
ENSMUSG00000074217	109.053	76.8607	97.2747	259.605	187.398	150.868	94.396	199.291	-1.08	7.05173e-05	0.0127184	2210011C24Rik	8	84010222	84012171	-	1413	protein_coding	RIKEN cDNA 2210011C24 gene [Source:MGI Symbol;Acc:MGI:1917384]	-
ENSMUSG00000014609	1052.04	926.124	885.605	1361.2	1431.46	1321.6	954.588	1371.42	-0.523118	7.07726e-05	0.0127184	Chrne	11	70614883	70619216	-	1690	protein_coding	cholinergic receptor, nicotinic, epsilon polypeptide [Source:MGI Symbol;Acc:MGI:87894]	-
ENSMUSG00000020409	996.441	1036.2	1114.61	777.829	716.196	718.131	1049.08	737.385	0.50878	7.31619e-05	0.0130391	Slu7	11	43433744	43447981	+	4050	protein_coding	SLU7 splicing factor homolog (S. cerevisiae) [Source:MGI Symbol;Acc:MGI:2385598]	-
ENSMUSG00000066553	8.55314	336.859	312.09	1.97419	2.78314	10.0579	219.167	4.93839	5.47497	7.60717e-05	0.0133759	Gm6969	12	24638669	24639010	-	342	processed_pseudogene	predicted pseudogene 6969 [Source:MGI Symbol;Acc:MGI:3645320]	-
ENSMUSG00000018339	63.0794	80.6563	60.7967	87.8512	237.495	241.388	68.1774	188.912	-1.46953	7.62919e-05	0.0133759	Gpx3	11	54902453	54910377	+	1813	protein_coding	glutathione peroxidase 3 [Source:MGI Symbol;Acc:MGI:105102]	-
ENSMUSG00000037366	810.41	822.694	826.835	605.088	576.111	562.234	819.98	581.144	0.496731	7.70704e-05	0.0134034	Pafah2	4	134396320	134427413	+	3616	protein_coding	platelet-activating factor acetylhydrolase 2 [Source:MGI Symbol;Acc:MGI:2140321]	-
ENSMUSG00000107092	47.0423	1408.16	1526	21.716	39.8917	53.3066	993.734	38.3048	4.69735	7.79843e-05	0.0134539	Gm7993	5	95974240	95975623	+	1384	processed_pseudogene	predicted gene 7993 [Source:MGI Symbol;Acc:MGI:3647399]	-
ENSMUSG00000040852	2710.28	3535.59	3570.79	1975.17	2230.23	2244.91	3272.22	2150.1	0.605973	7.92384e-05	0.0135617	Plekhh2	17	84511895	84622142	+	6886	protein_coding	pleckstrin homology domain containing, family H (with MyTH4 domain) member 2 [Source:MGI Symbol;Acc:MGI:2146813]	-
ENSMUSG00000076614	12.8297	22.7735	27.3585	3.94837	0	1.00579	20.9873	1.65139	3.68708	7.99412e-05	0.0135743	Ighg1	12	113325240	113330523	-	2592	IG_C_gene	immunoglobulin heavy constant gamma 1 (G1m marker) [Source:MGI Symbol;Acc:MGI:96446]	-
ENSMUSG00000047515	1328.94	1244.95	1269.64	2385.8	1770.08	1781.25	1281.18	1979.04	-0.627352	8.24989e-05	0.0138991	BC049715	6	136827626	136840662	+	6462	protein_coding	cDNA sequence BC049715 [Source:MGI Symbol;Acc:MGI:3605234]	-
ENSMUSG00000075431	81.2548	81.6052	63.8365	80.9416	318.206	323.863	75.5655	241.004	-1.67341	9.11108e-05	0.015231	Gm11691	11	114251843	114253127	+	658	lincRNA	predicted gene 11691 [Source:MGI Symbol;Acc:MGI:3652328]	-
ENSMUSG00000001918	151.818	79.7074	93.2216	157.935	367.375	294.695	108.249	273.335	-1.33873	9.34866e-05	0.0153988	Slc1a5	7	16781340	16798274	+	4173	protein_coding	solute carrier family 1 (neutral amino acid transporter), member 5 [Source:MGI Symbol;Acc:MGI:105305]	-
ENSMUSG00000073245	2.13828	1.89779	1.01328	94.7609	3.71086	11.0636	1.68312	36.5118	-4.43978	9.35422e-05	0.0153988	Gm14819	X	35404183	35427093	+	928	protein_coding	predicted gene 14819 [Source:MGI Symbol;Acc:MGI:3801716]	-
ENSMUSG00000040189	600.858	1010.58	1027.46	449.127	504.677	506.916	879.633	486.907	0.853652	9.77794e-05	0.0159743	Ccdc114	7	45924072	45948963	+	6086	protein_coding	coiled-coil domain containing 114 [Source:MGI Symbol;Acc:MGI:2446120]	-
ENSMUSG00000043621	6253.41	6395.57	6418.1	4982.84	4618.16	4843.86	6355.69	4814.96	0.400573	0.000103279	0.016746	Ubxn10	4	138709837	138737167	-	4564	protein_coding	UBX domain protein 10 [Source:MGI Symbol;Acc:MGI:2443123]	-
ENSMUSG00000048832	632.932	645.25	619.113	431.359	454.58	445.563	632.432	443.834	0.510852	0.000109175	0.0175698	Vps37c	19	10688815	10714419	+	2415	protein_coding	vacuolar protein sorting 37C [Source:MGI Symbol;Acc:MGI:2147661]	-
ENSMUSG00000083657	0	0	0	0.987093	18.5543	24.1388	0	14.5601	-6.29349	0.000110599	0.0176671	Gm12245	11	57948729	57949085	-	357	processed_pseudogene	predicted gene 12245 [Source:MGI Symbol;Acc:MGI:3649494]	-
ENSMUSG00000076609	42.7657	271.385	266.492	0	10.2049	7.0405	193.547	5.74845	5.07085	0.000112151	0.0177833	Igkc	6	70726435	70726966	+	532	IG_C_gene	immunoglobulin kappa constant [Source:MGI Symbol;Acc:MGI:96495]	-
ENSMUSG00000074634	1410.2	1234.52	1188.58	2026.5	1704.21	1826.51	1277.76	1852.41	-0.535909	0.00011405	0.0179524	Tmem267	13	119488039	119611059	+	5419	protein_coding	transmembrane protein 267 [Source:MGI Symbol;Acc:MGI:3648543]	-
ENSMUSG00000062611	12.8297	10.4379	14.1859	9.87093	618.786	573.298	12.4845	400.651	-5.00453	0.00011816	0.0184646	Rps3a2	14	88123017	88123808	-	792	processed_pseudogene	ribosomal protein S3A2 [Source:MGI Symbol;Acc:MGI:3642853]	-
ENSMUSG00000096255	1658.24	3469.17	3296.19	1126.27	1549.28	1518.74	2807.87	1398.1	1.00611	0.000122232	0.0189636	Dynlt1b	17	6430112	6436296	+	771	protein_coding	dynein light chain Tctex-type 1B [Source:MGI Symbol;Acc:MGI:98643]	-
ENSMUSG00000023064	9.62228	6.64228	6.07967	2.96128	103.904	105.607	7.44808	70.8243	-3.25216	0.000125965	0.0194031	Sncg	14	34370274	34374789	-	852	protein_coding	synuclein, gamma [Source:MGI Symbol;Acc:MGI:1298397]	-
ENSMUSG00000059355	96.2228	66.4228	67.8896	144.116	155.856	141.816	76.8451	147.262	-0.941749	0.000127482	0.0194974	Wdr83os	8	85080740	85082339	+	1031	protein_coding	WD repeat domain 83 opposite strand [Source:MGI Symbol;Acc:MGI:3041257]	-
ENSMUSG00000029661	268.355	238.173	281.691	258.618	971.317	897.16	262.74	709.032	-1.43246	0.000132292	0.0200906	Col1a2	6	4504814	4541544	+	12426	protein_coding	collagen, type I, alpha 2 [Source:MGI Symbol;Acc:MGI:88468]	-
ENSMUSG00000027940	955.813	1124.44	1164.26	811.39	587.243	487.806	1081.5	628.813	0.782463	0.000139746	0.0210743	Tpm3	3	90072649	90100902	+	6085	protein_coding	tropomyosin 3, gamma [Source:MGI Symbol;Acc:MGI:1890149]	-
ENSMUSG00000027994	2.13828	22.7735	16.2125	59.2256	59.3737	58.3355	13.7081	58.9783	-2.09261	0.000144292	0.0213926	Mcub	3	129914960	129970206	-	1318	protein_coding	mitochondrial calcium uniporter dominant negative beta subunit [Source:MGI Symbol;Acc:MGI:1914065]	-
ENSMUSG00000085725	163.579	191.677	202.656	321.792	281.098	294.695	185.971	299.195	-0.684861	0.000144795	0.0213926	Gm15873	7	4526536	4530575	+	1039	antisense	predicted gene 15873 [Source:MGI Symbol;Acc:MGI:3802055]	-
ENSMUSG00000021908	473.63	539.923	509.679	264.541	369.23	320.845	507.744	318.206	0.673864	0.000144833	0.0213926	Gm6768	12	119260978	119262855	+	1878	processed_pseudogene	predicted gene 6768 [Source:MGI Symbol;Acc:MGI:3648259]	-
ENSMUSG00000025496	126.159	122.408	114.5	164.844	256.049	258.487	121.022	226.46	-0.904412	0.000150324	0.0220527	Drd4	7	141292006	141296464	+	3381	protein_coding	dopamine receptor D4 [Source:MGI Symbol;Acc:MGI:94926]	-
ENSMUSG00000063652	2039.92	2118.89	2088.37	1642.52	1500.11	1452.35	2082.39	1531.66	0.443204	0.000152733	0.0222546	Slc22a21	11	53949965	53980332	-	3645	protein_coding	solute carrier family 22 (organic cation transporter), member 21 [Source:MGI Symbol;Acc:MGI:1929481]	-
ENSMUSG00000008167	905.564	1023.86	1050.77	640.623	721.762	715.113	993.398	692.499	0.52071	0.000158454	0.0229333	Fbxw9	8	85060055	85067124	+	3383	protein_coding	F-box and WD-40 domain protein 9 [Source:MGI Symbol;Acc:MGI:1915878]	-
ENSMUSG00000115749	75.9091	43.6493	72.956	190.509	123.386	120.694	64.1715	144.863	-1.1775	0.000164286	0.0236188	Gm41289	15	32757416	32773152	-	436	lincRNA	predicted gene, 41289 [Source:MGI Symbol;Acc:MGI:5624174]	-
ENSMUSG00000108788	112.26	368.172	336.408	129.309	89.0606	69.3992	272.28	95.923	1.50598	0.000170928	0.0243788	4921513I08Rik	7	78254296	78255421	+	866	antisense	RIKEN cDNA 4921513I08 gene [Source:MGI Symbol;Acc:MGI:1918125]	-
ENSMUSG00000042961	1142.91	1324.66	1271.66	752.165	915.654	898.166	1246.41	855.328	0.543335	0.000171833	0.0243788	Egflam	15	7206120	7398395	-	6121	protein_coding	EGF-like, fibronectin type III and laminin G domains [Source:MGI Symbol;Acc:MGI:2146149]	-
ENSMUSG00000059201	6.41485	7.59118	4.05311	1.97419	90.916	92.5322	6.01971	61.8075	-3.35867	0.000179105	0.0252189	Lep	6	29060220	29073877	+	3354	protein_coding	leptin [Source:MGI Symbol;Acc:MGI:104663]	-
ENSMUSG00000084887	56.6645	88.2474	80.049	28.6257	29.6869	36.2083	74.987	31.5069	1.25425	0.000180093	0.0252189	Gm11749	11	118866257	118867220	-	184	sense_intronic	predicted gene 11749 [Source:MGI Symbol;Acc:MGI:3652041]	-
ENSMUSG00000031666	1053.11	877.73	873.446	1336.52	1292.31	1360.83	934.76	1329.89	-0.508994	0.000183617	0.0255464	Rbl2	8	91070057	91123844	+	7558	protein_coding	RB transcriptional corepressor like 2 [Source:MGI Symbol;Acc:MGI:105085]	-
ENSMUSG00000024048	228.796	229.633	214.815	331.663	363.664	326.88	224.415	340.736	-0.602813	0.000184989	0.0255724	Myl12a	17	70993656	71002878	-	3360	protein_coding	myosin, light chain 12A, regulatory, non-sarcomeric [Source:MGI Symbol;Acc:MGI:1914518]	-
ENSMUSG00000091512	126.159	129.05	142.872	200.38	222.652	230.325	132.694	217.785	-0.714713	0.000187484	0.0257522	Lamtor3	3	137918506	137928900	+	4151	protein_coding	late endosomal/lysosomal adaptor, MAPK and MTOR activator 3 [Source:MGI Symbol;Acc:MGI:1929467]	-
ENSMUSG00000025808	1641.13	4249.16	4393.57	1298.03	821.955	706.061	3427.96	942.014	1.86357	0.000200936	0.0273082	Ccdc7a	8	128734235	129065517	-	6578	protein_coding	coiled-coil domain containing 7A [Source:MGI Symbol;Acc:MGI:1921953]	-
ENSMUSG00000044664	1016.75	964.08	969.707	495.52	713.413	682.928	983.514	630.62	0.64088	0.000201345	0.0273082	Prss42	9	110798166	110803754	+	1584	protein_coding	protease, serine 42 [Source:MGI Symbol;Acc:MGI:2665280]	-
ENSMUSG00000040540	318.604	205.911	208.735	102.658	138.229	141.816	244.417	127.568	0.93665	0.000212878	0.0286919	Gm9770	10	130412499	130413309	+	811	processed_pseudogene	predicted gene 9770 [Source:MGI Symbol;Acc:MGI:3708545]	-
ENSMUSG00000029304	2.13828	5.69338	15.1992	16.7806	71.434	52.3008	7.67695	46.8385	-2.60666	0.000216282	0.0289531	Spp1	5	104435118	104441050	+	1648	protein_coding	secreted phosphoprotein 1 [Source:MGI Symbol;Acc:MGI:98389]	-
ENSMUSG00000035126	1950.12	1973.71	1947.52	1575.4	1248.7	1191.86	1957.11	1338.65	0.548001	0.000217501	0.0289531	Wdr78	4	103038065	103114555	-	7307	protein_coding	WD repeat domain 78 [Source:MGI Symbol;Acc:MGI:2385328]	-
ENSMUSG00000090623	95.1537	152.772	145.912	235.915	252.338	222.279	131.279	236.844	-0.849209	0.000220231	0.0291367	Cfhr3	1	139584783	139660899	-	1022	unprocessed_pseudogene	complement factor H-related 3 [Source:MGI Symbol;Acc:MGI:3647418]	-
ENSMUSG00000036528	401.998	380.508	410.378	205.315	291.302	248.429	397.628	248.349	0.678077	0.000221619	0.0291415	Ppfibp2	7	107595207	107748583	+	10553	protein_coding	PTPRF interacting protein, binding protein 2 (liprin beta 2) [Source:MGI Symbol;Acc:MGI:894649]	-
ENSMUSG00000034957	43.8348	47.4449	47.6241	53.303	173.483	181.041	46.3013	135.942	-1.55382	0.000231582	0.0302671	Cebpa	7	35119293	35121928	+	2636	protein_coding	CCAAT/enhancer binding protein (C/EBP), alpha [Source:MGI Symbol;Acc:MGI:99480]	C/EBP
ENSMUSG00000031803	6.41485	15.1824	5.06639	28.6257	34.3254	48.2777	8.88787	37.0763	-2.04746	0.000233976	0.0303957	B3gnt3	8	71690756	71701789	-	3055	protein_coding	UDP-GlcNAc:betaGal beta-1,3-N-acetylglucosaminyltransferase 3 [Source:MGI Symbol;Acc:MGI:2152535]	-
ENSMUSG00000034845	7.484	8.54007	2.02656	16.7806	38.0363	40.2314	6.01688	31.6828	-2.39399	0.000244334	0.0315513	Plvap	8	71497765	71511752	-	1987	protein_coding	plasmalemma vesicle associated protein [Source:MGI Symbol;Acc:MGI:1890497]	-
ENSMUSG00000099508	377.407	358.683	363.767	275.399	193.892	211.215	366.619	226.835	0.693068	0.000246624	0.0316574	1700030L20Rik	3	136435270	136449349	-	985	lincRNA	RIKEN cDNA 1700030L20 gene [Source:MGI Symbol;Acc:MGI:1917305]	-
ENSMUSG00000085730	26.7286	23.7224	5.06639	1.97419	0	0	18.5058	0.658062	4.82942	0.000248551	0.031716	Gm13307	4	41893278	41942092	-	832	antisense	predicted gene 13307 [Source:MGI Symbol;Acc:MGI:3701135]	-
ENSMUSG00000029086	2905.93	2754.65	2612.23	2220.96	1799.77	1791.3	2757.6	1937.34	0.509347	0.000268183	0.0340198	Prom1	5	43993620	44102032	-	7175	protein_coding	prominin 1 [Source:MGI Symbol;Acc:MGI:1100886]	-
ENSMUSG00000112937	8.55314	42.7004	50.6639	5.92256	1.85543	7.0405	33.9725	4.93949	2.79311	0.000272777	0.0344002	Gm17746	12	25129174	25134931	+	3772	lincRNA	predicted gene, 17746 [Source:MGI Symbol;Acc:MGI:5009824]	-
ENSMUSG00000030731	24.5903	155.619	123.62	20.7289	31.5423	23.1331	101.276	25.1348	2.01095	0.000274527	0.0344196	Syt3	7	44384102	44400187	+	3118	protein_coding	synaptotagmin III [Source:MGI Symbol;Acc:MGI:99665]	-
ENSMUSG00000045989	375.269	366.274	360.727	650.494	564.051	474.731	367.423	563.092	-0.61614	0.000278092	0.034665	4930451I11Rik	7	126830468	126831639	-	508	protein_coding	RIKEN cDNA 4930451I11 gene [Source:MGI Symbol;Acc:MGI:1925368]	-
ENSMUSG00000005107	7.484	11.3868	11.1461	6.90965	393.351	386.222	10.0056	262.161	-4.71073	0.000287749	0.0356627	Slc2a9	5	38349273	38503143	-	5083	protein_coding	solute carrier family 2 (facilitated glucose transporter), member 9 [Source:MGI Symbol;Acc:MGI:2152844]	-
ENSMUSG00000004655	17.1063	4.74449	11.1461	7.89674	94.6269	119.688	10.9989	74.0707	-2.75814	0.000291306	0.0358972	Aqp1	6	55336432	55348555	+	2627	protein_coding	aquaporin 1 [Source:MGI Symbol;Acc:MGI:103201]	-
ENSMUSG00000038670	5.34571	47.4449	54.717	5.92256	4.63857	4.02314	35.8359	4.86142	2.88433	0.000298528	0.0364329	Mybpc2	7	44501699	44524656	-	3611	protein_coding	myosin binding protein C, fast-type [Source:MGI Symbol;Acc:MGI:1336170]	-
ENSMUSG00000105987	124.021	165.108	171.244	85.8771	86.2775	83.4802	153.458	85.2116	0.849869	0.000299032	0.0364329	AI506816	5	23698296	23712667	-	4479	processed_transcript	expressed sequence AI506816 [Source:MGI Symbol;Acc:MGI:2140929]	-
ENSMUSG00000055489	140.058	146.13	140.846	84.89	84.422	78.4512	142.344	82.5877	0.785305	0.00030152	0.0365297	Ano5	7	51511029	51598709	+	7820	protein_coding	anoctamin 5 [Source:MGI Symbol;Acc:MGI:3576659]	-
ENSMUSG00000026185	19.2446	10.4379	10.1328	14.8064	98.3378	79.457	13.2717	64.2004	-2.27945	0.000306279	0.0368989	Igfbp5	1	72857932	72874884	-	6006	protein_coding	insulin-like growth factor binding protein 5 [Source:MGI Symbol;Acc:MGI:96440]	-
ENSMUSG00000025422	113.329	114.817	118.554	71.0707	62.1569	47.2719	115.566	60.1665	0.940853	0.000315174	0.0377596	Agap2	10	127075284	127093169	+	5941	protein_coding	ArfGAP with GTPase domain, ankyrin repeat and PH domain 2 [Source:MGI Symbol;Acc:MGI:3580016]	-
ENSMUSG00000098348	81.2548	61.6783	54.717	138.193	116.892	121.7	65.8834	125.595	-0.93286	0.000325906	0.0388297	Btg1-ps2	X	38038199	38043114	-	1194	protein_coding	B cell translocation gene 1, anti-proliferative, pseudogene 2 [Source:MGI Symbol;Acc:MGI:3588265]	-
ENSMUSG00000030255	20.3137	25.6202	21.2788	28.6257	105.759	92.5322	22.4043	75.6391	-1.7545	0.000328676	0.0389445	Sspn	6	145931641	145965223	+	4996	protein_coding	sarcospan [Source:MGI Symbol;Acc:MGI:1353511]	-
ENSMUSG00000103312	9.62228	6.64228	10.1328	3.94837	103.904	87.5033	8.79911	65.1186	-2.89038	0.000342309	0.0403382	Gm6677	3	78006459	78006899	+	441	processed_pseudogene	predicted gene 6677 [Source:MGI Symbol;Acc:MGI:3648953]	-
ENSMUSG00000045942	2851.4	2851.44	2905.07	4317.54	3735.91	3618.82	2869.3	3890.76	-0.439339	0.000352659	0.041332	BC049762	11	51253651	51263046	-	1224	protein_coding	cDNA sequence BC049762 [Source:MGI Symbol;Acc:MGI:3039622]	-
ENSMUSG00000110134	7.484	8.54007	8.10623	0	0	0	8.04343	0	5.49064	0.000390029	1	Gm45334	8	92233125	92247959	+	1227	lincRNA	predicted gene 45334 [Source:MGI Symbol;Acc:MGI:5791170]	-
ENSMUSG00000074247	1590.88	1645.39	1561.46	2116.33	2094.78	2052.81	1599.24	2087.97	-0.38465	0.000391657	0.0456545	Dda1	8	71469199	71476098	+	2846	protein_coding	DET1 and DDB1 associated 1 [Source:MGI Symbol;Acc:MGI:1913748]	-
ENSMUSG00000036306	141.127	129.05	124.633	69.0965	76.0726	79.457	131.603	74.8754	0.813115	0.000396188	0.0459344	Lzts1	8	69132669	69184225	-	6802	protein_coding	leucine zipper, putative tumor suppressor 1 [Source:MGI Symbol;Acc:MGI:2684762]	-
ENSMUSG00000078684	451.178	419.413	399.232	164.844	40.8194	40.2314	423.274	81.9651	2.36886	0.000402712	0.0464411	5830417I10Rik	3	88775216	88825587	+	6190	unprocessed_pseudogene	RIKEN cDNA 5830417I10 gene [Source:MGI Symbol;Acc:MGI:1923272]	-
ENSMUSG00000042985	2.13828	0.948897	1.01328	2.96128	32.47	25.1446	1.36682	20.192	-3.90107	0.00041019	0.0470519	Upk3b	5	136038496	136046487	+	3530	protein_coding	uroplakin 3B [Source:MGI Symbol;Acc:MGI:2140882]	-
ENSMUSG00000078578	3936.58	3511.87	3481.62	6058.77	5120.98	4529.05	3643.36	5236.27	-0.523334	0.000433614	0.049355	Ube2d3	3	135438149	135468198	+	24499	protein_coding	ubiquitin-conjugating enzyme E2D 3 [Source:MGI Symbol;Acc:MGI:1913355]	-
ENSMUSG00000086695	2.13828	0.948897	0	15.7935	10.2049	18.1041	1.02906	14.7008	-3.85717	0.000434846	0.049355	Gm15247	X	169985801	169986939	-	403	antisense	predicted gene 15247 [Source:MGI Symbol;Acc:MGI:3705183]	-
ENSMUSG00000016344	44.904	39.8537	38.5046	80.9416	85.3497	79.457	41.0874	81.9161	-0.997082	0.000439351	0.0496053	Ppdpf	2	181187247	181188771	+	1336	protein_coding	pancreatic progenitor cell differentiation and proliferation factor [Source:MGI Symbol;Acc:MGI:1913746]	-
ENSMUSG00000107702	104.776	111.021	86.1286	55.2772	55.6629	34.1967	100.642	48.3789	1.05509	0.000442981	0.0497547	Gm44140	6	136514976	136519031	-	675	bidirectional_promoter_lncRNA	predicted gene, 44140 [Source:MGI Symbol;Acc:MGI:5690532]	-
ENSMUSG00000092522	311.12	313.136	290.811	540.927	426.749	419.412	305.022	462.363	-0.59992	0.000469486	0.0522239	Gm20389	3	154708658	154711343	-	1006	antisense	predicted gene 20389 [Source:MGI Symbol;Acc:MGI:5141854]	-
ENSMUSG00000061100	7.484	0.948897	3.03983	1.97419	56.5906	67.3876	3.82424	41.9841	-3.4724	0.000470147	0.0522239	Retnla	16	48842551	48844461	+	599	protein_coding	resistin like alpha [Source:MGI Symbol;Acc:MGI:1888504]	-
ENSMUSG00000098684	54.5263	111.021	71.9427	38.4966	18.5543	32.1851	79.1633	29.7453	1.41762	0.000472231	0.0522239	Gm27246	8	87114645	87198404	+	1240	lincRNA	predicted gene 27246 [Source:MGI Symbol;Acc:MGI:5521089]	-
ENSMUSG00000058833	319.674	276.129	285.744	196.431	197.603	190.093	293.849	194.709	0.592882	0.000480749	0.0528756	Rex1bd	8	70504292	70506752	-	1822	protein_coding	required for excision 1-B domain containing [Source:MGI Symbol;Acc:MGI:1913712]	-
ENSMUSG00000081165	23.5211	30.3647	22.2921	78.9674	49.1689	58.3355	25.3927	62.1573	-1.28759	0.000483028	0.0528756	Gm11783	4	3258349	3259233	+	885	processed_pseudogene	predicted gene 11783 [Source:MGI Symbol;Acc:MGI:3649458]	-
ENSMUSG00000117137	206.344	128.101	145.912	388.914	257.905	253.458	160.119	300.092	-0.907804	0.00049113	0.0534911	AC126942.1	17	71315429	71339779	+	571	lincRNA	novel transcript	-
ENSMUSG00000056223	2825.74	2731.88	2735.85	3479.5	3776.73	3507.17	2764.49	3587.8	-0.376184	0.000500211	0.0540923	Spata31	13	64917406	64923194	+	3232	protein_coding	spermatogenesis associated 31 [Source:MGI Symbol;Acc:MGI:1925374]	-
ENSMUSG00000074909	1302.22	1326.56	1318.27	887.396	1018.63	1011.82	1315.68	972.616	0.435817	0.000501668	0.0540923	Ranbp6	19	29808400	29812974	-	4575	protein_coding	RAN binding protein 6 [Source:MGI Symbol;Acc:MGI:2683212]	-
ENSMUSG00000021967	921.601	872.037	868.379	1365.15	1214.38	1116.42	887.339	1231.98	-0.473583	0.00050694	0.0543889	Mrpl57	14	57826234	57829296	+	2956	protein_coding	mitochondrial ribosomal protein L57 [Source:MGI Symbol;Acc:MGI:1915090]	-
ENSMUSG00000067199	4429.46	4094.49	3949.76	5557.33	5243.44	5489.58	4157.9	5430.12	-0.385165	0.000524151	0.055957	Frat1	19	41829970	41832583	+	2614	protein_coding	frequently rearranged in advanced T cell lymphomas [Source:MGI Symbol;Acc:MGI:109450]	-
ENSMUSG00000030549	860.66	701.235	778.198	543.888	509.315	583.355	780.031	545.52	0.515703	0.000532607	0.0565796	Rhcg	7	79593363	79617657	-	2232	protein_coding	Rhesus blood group-associated C glycoprotein [Source:MGI Symbol;Acc:MGI:1888517]	-
ENSMUSG00000062017	1887.04	2092.32	2074.18	1243.74	1585.46	1480.52	2017.84	1436.57	0.490155	0.00056027	0.0589619	Abca14	7	120203961	120325352	+	5897	protein_coding	ATP-binding cassette, sub-family A (ABC1), member 14 [Source:MGI Symbol;Acc:MGI:2388708]	-
ENSMUSG00000110462	0	3.79559	1.01328	22.7031	16.6989	11.0636	1.60296	16.8219	-3.34844	0.0005605	0.0589619	Gm35572	8	71752026	71781322	-	2310	lincRNA	predicted gene, 35572 [Source:MGI Symbol;Acc:MGI:5594731]	-
ENSMUSG00000109933	3.20743	2.84669	6.07967	1.97419	204.097	189.088	4.0446	131.72	-5.02595	0.000572445	0.059857	Gm7600	8	11683459	11684243	-	785	processed_pseudogene	predicted gene 7600 [Source:MGI Symbol;Acc:MGI:3647502]	-
ENSMUSG00000051732	13392.1	12574.8	12715.6	8642.98	10138.1	10195.6	12894.2	9658.9	0.416765	0.000575154	0.059857	Pabpc2	18	39773497	39776082	+	2586	protein_coding	poly(A) binding protein, cytoplasmic 2 [Source:MGI Symbol;Acc:MGI:1349723]	-
ENSMUSG00000078429	727.017	810.358	843.047	965.377	1275.61	1265.28	793.474	1168.75	-0.558611	0.000577336	0.059857	Ctdsp2	10	126978717	126999975	+	5524	protein_coding	CTD (carboxy-terminal domain, RNA polymerase II, polypeptide A) small phosphatase 2 [Source:MGI Symbol;Acc:MGI:1098748]	-
ENSMUSG00000040452	32.0743	35.1092	29.3851	80.9416	69.5786	58.3355	32.1895	69.6186	-1.1121	0.000587586	0.0606282	Cdh12	15	20449265	21589533	+	6305	protein_coding	cadherin 12 [Source:MGI Symbol;Acc:MGI:109503]	-
ENSMUSG00000046694	1034.93	899.555	933.229	760.061	593.737	631.633	955.905	661.811	0.530419	0.00059187	0.0607794	Tent5b	4	133480132	133487938	+	2287	protein_coding	terminal nucleotidyltransferase 5B [Source:MGI Symbol;Acc:MGI:2140500]	-
ENSMUSG00000045466	2313.62	2435.82	2452.13	1868.57	1664.32	1894.9	2400.53	1809.26	0.408153	0.000611365	0.0624839	Zfp956	6	47953390	47965300	+	2968	protein_coding	zinc finger protein 956 [Source:MGI Symbol;Acc:MGI:2141515]	zf-C2H2
ENSMUSG00000028339	256.594	224.889	199.616	344.495	336.76	341.967	227.033	341.074	-0.587878	0.000624499	0.0632428	Col15a1	4	47208161	47313167	+	6349	protein_coding	collagen, type XV, alpha 1 [Source:MGI Symbol;Acc:MGI:88449]	-
ENSMUSG00000053062	196.722	290.363	264.466	393.85	379.435	411.366	250.517	394.884	-0.654808	0.000624656	0.0632428	Jam2	16	84774123	84825928	+	6045	protein_coding	junction adhesion molecule 2 [Source:MGI Symbol;Acc:MGI:1933820]	-
ENSMUSG00000091083	189.238	204.962	184.417	268.489	284.808	336.938	192.872	296.745	-0.620715	0.000635837	0.0640739	Gm4535	7	141406637	141407194	+	558	processed_pseudogene	predicted gene 4535 [Source:MGI Symbol;Acc:MGI:3782719]	-
ENSMUSG00000090732	112.26	55.9849	55.7303	218.147	127.097	154.891	74.6584	166.712	-1.16178	0.000645391	0.0647342	4930579O11Rik	8	81665876	81667118	-	718	processed_transcript	RIKEN cDNA 4930579O11 gene [Source:MGI Symbol;Acc:MGI:1923126]	-
ENSMUSG00000044573	902.356	962.182	945.389	1438.19	1244.07	1186.83	936.642	1289.7	-0.461297	0.000658995	0.0657927	Acp1	12	30893326	30911589	-	3634	protein_coding	acid phosphatase 1, soluble [Source:MGI Symbol;Acc:MGI:87881]	-
ENSMUSG00000109091	4.27657	55.036	58.7701	3.94837	7.42172	6.03471	39.3609	5.8016	2.76209	0.000668064	0.0663908	Gm44827	7	84226829	84232919	-	2229	lincRNA	predicted gene 44827 [Source:MGI Symbol;Acc:MGI:5753403]	-
ENSMUSG00000022681	173.201	273.282	221.908	404.708	371.086	326.88	222.797	367.558	-0.720604	0.000677219	0.0667417	Ntan1	16	13818845	13835451	+	2585	protein_coding	N-terminal Asn amidase [Source:MGI Symbol;Acc:MGI:108471]	-
ENSMUSG00000022095	1320.39	1302.84	1370.97	927.867	1007.5	1055.07	1331.4	996.811	0.417537	0.00067934	0.0667417	Fam160b2	14	70583296	70599835	-	4033	protein_coding	family with sequence similarity 160, member B2 [Source:MGI Symbol;Acc:MGI:3036290]	-
ENSMUSG00000022665	47.0423	28.4669	19.2523	26.6515	190.182	154.891	31.5872	123.908	-1.97432	0.00068088	0.0667417	Ccdc80	16	45093402	45128077	+	4293	protein_coding	coiled-coil domain containing 80 [Source:MGI Symbol;Acc:MGI:1915146]	-
ENSMUSG00000067149	19.2446	55.036	79.0357	20.7289	5.56629	9.05207	51.1054	11.7824	2.12189	0.00070096	0.0679778	Jchain	5	88519809	88527891	-	2517	protein_coding	immunoglobulin joining chain [Source:MGI Symbol;Acc:MGI:96493]	-
ENSMUSG00000024664	56.6645	41.7515	58.7701	65.1481	153.073	154.891	52.3954	124.371	-1.24909	0.000701846	0.0679778	Fads3	19	10041548	10059671	+	3269	protein_coding	fatty acid desaturase 3 [Source:MGI Symbol;Acc:MGI:1928740]	-
ENSMUSG00000046173	8187.49	6696.37	6720.06	5837.67	4473.44	4456.63	7201.31	4922.58	0.54882	0.000702947	0.0679778	Pabpc6	17	9666495	9669717	-	3223	protein_coding	poly(A) binding protein, cytoplasmic 6 [Source:MGI Symbol;Acc:MGI:1914793]	-
ENSMUSG00000049491	673.56	669.921	644.445	815.338	1032.55	949.461	662.642	932.449	-0.493012	0.000709042	0.0682611	Slc36a3	11	55124815	55151708	-	2358	protein_coding	solute carrier family 36 (proton/amino acid symporter), member 3 [Source:MGI Symbol;Acc:MGI:2665001]	-
ENSMUSG00000091415	1964.01	1780.13	1770.2	1289.14	1447.23	1393.01	1838.11	1376.46	0.417029	0.000719236	0.0689348	Ak9	10	41303980	41434534	+	6968	protein_coding	adenylate kinase 9 [Source:MGI Symbol;Acc:MGI:2685080]	-
ENSMUSG00000047227	750.538	709.775	609.993	1143.05	998.221	881.068	690.102	1007.45	-0.54598	0.000725809	0.0692569	Gm527	12	64917906	64924592	+	1520	protein_coding	predicted gene 527 [Source:MGI Symbol;Acc:MGI:2685373]	-
ENSMUSG00000066366	16.0371	28.4669	28.3718	8.88383	3.71086	2.01157	24.2919	4.86875	2.32196	0.000741193	0.0704133	Serpina1a	12	103853589	103863562	-	1832	protein_coding	serine (or cysteine) peptidase inhibitor, clade A, member 1A [Source:MGI Symbol;Acc:MGI:891971]	-
ENSMUSG00000091614	41.6966	42.7004	46.6108	19.7419	17.6266	14.081	43.6692	17.1498	1.34749	0.000747221	0.0705055	Gm17657	17	29519281	29519790	-	510	protein_coding	predicted gene, 17657 [Source:MGI Symbol;Acc:MGI:4937291]	-
ENSMUSG00000053897	506.773	476.346	539.064	881.474	703.208	658.789	507.395	747.824	-0.559729	0.000748702	0.0705055	Slc39a8	3	135825279	135888572	+	7664	protein_coding	solute carrier family 39 (metal ion transporter), member 8 [Source:MGI Symbol;Acc:MGI:1914797]	-
ENSMUSG00000059395	1569.5	1619.77	1642.52	1286.18	1216.23	1206.94	1610.6	1236.45	0.381469	0.00077751	0.0729	Nkapl	13	21467047	21468509	-	1463	protein_coding	NFKB activating protein-like [Source:MGI Symbol;Acc:MGI:1913957]	-
ENSMUSG00000046687	63.0794	104.379	100.315	91.7996	300.58	293.689	89.2575	228.689	-1.35638	0.000791969	0.0739343	Gm5424	10	62071123	62072362	+	1240	processed_pseudogene	predicted gene 5424 [Source:MGI Symbol;Acc:MGI:3643173]	-
ENSMUSG00000021390	63.0794	54.0871	57.7569	98.7093	121.531	98.567	58.3078	106.269	-0.868417	0.00082063	0.0760326	Ogn	13	49608046	49624501	+	2566	protein_coding	osteoglycin [Source:MGI Symbol;Acc:MGI:109278]	-
ENSMUSG00000110542	146.473	97.7364	90.1818	67.1223	50.0966	46.2661	111.464	54.495	1.03091	0.000821498	0.0760326	Gm39139	8	19163520	19188015	-	5892	lincRNA	predicted gene, 39139 [Source:MGI Symbol;Acc:MGI:5622024]	-
ENSMUSG00000107063	137.919	150.875	136.793	181.625	278.314	255.469	141.862	238.47	-0.749308	0.000828919	0.0763916	Gm38554	5	119959243	119963380	+	708	lincRNA	predicted gene, 38554 [Source:MGI Symbol;Acc:MGI:5621439]	-
ENSMUSG00000035435	1514.97	1348.38	1320.3	905.164	1064.09	1065.13	1394.55	1011.46	0.463118	0.000836219	0.0767364	Abca17	17	24264259	24351029	-	5317	protein_coding	ATP-binding cassette, sub-family A (ABC1), member 17 [Source:MGI Symbol;Acc:MGI:3625331]	-
ENSMUSG00000021258	10045.7	9364.67	9280.61	7970.77	6873.44	6821.24	9563.65	7221.82	0.405191	0.000845826	0.0772891	Ccnk	12	108179579	108203359	+	3042	protein_coding	cyclin K [Source:MGI Symbol;Acc:MGI:1276106]	-
ENSMUSG00000027446	18.1754	48.3938	64.8498	52.3159	194.82	183.053	43.8063	143.396	-1.70893	0.000876378	0.079634	9230104L09Rik	2	148846711	148865038	-	901	protein_coding	RIKEN cDNA 9230104L09 gene [Source:MGI Symbol;Acc:MGI:1924955]	-
ENSMUSG00000094103	297.222	143.283	183.403	600.152	250.483	522.003	207.969	457.546	-1.13836	0.000878872	0.079634	1700047I17Rik2	12	55199592	55217168	+	3863	protein_coding	RIKEN cDNA 1700047I17 gene 2 [Source:MGI Symbol;Acc:MGI:3714351]	-
ENSMUSG00000036231	17.1063	22.7735	22.2921	59.2256	45.458	45.2603	20.724	49.9813	-1.2666	0.000912513	0.0823362	Agr3	12	35925620	35949736	+	972	protein_coding	anterior gradient 3 [Source:MGI Symbol;Acc:MGI:2685734]	-
ENSMUSG00000027518	1960.81	2088.52	2210.97	2677	2684.81	2761.89	2086.77	2707.9	-0.375801	0.000922422	0.0828834	1700021F07Rik	2	173522586	173528501	+	646	protein_coding	RIKEN cDNA 1700021F07 gene [Source:MGI Symbol;Acc:MGI:1919471]	-
ENSMUSG00000031879	470.423	475.397	447.869	611.997	637.34	638.674	464.563	629.337	-0.437923	0.000930892	0.0830075	Fam96b	8	104639838	104641965	-	1076	protein_coding	family with sequence similarity 96, member B [Source:MGI Symbol;Acc:MGI:1915773]	-
ENSMUSG00000039963	3269.44	3293.62	3295.18	2256.49	2586.47	2646.22	3286.08	2496.39	0.396509	0.000931501	0.0830075	Ccdc40	11	119228572	119265236	+	6031	protein_coding	coiled-coil domain containing 40 [Source:MGI Symbol;Acc:MGI:2443893]	-
ENSMUSG00000027955	223.451	202.115	230.014	264.541	443.448	385.216	218.527	364.401	-0.738529	0.000960544	0.0852434	Fam198b	3	79884533	79946280	+	9598	protein_coding	family with sequence similarity 198, member B [Source:MGI Symbol;Acc:MGI:1915909]	-
ENSMUSG00000021175	215.967	246.713	274.598	183.599	63.0846	78.4512	245.759	108.378	1.18225	0.000966524	0.0854225	Cdca7l	12	117804289	117878706	+	3258	protein_coding	cell division cycle associated 7 like [Source:MGI Symbol;Acc:MGI:2384982]	-
ENSMUSG00000005362	1258.38	1355.97	1289.9	767.958	987.088	1005.79	1301.42	920.277	0.499966	0.00100358	0.0883353	Crbn	6	106780201	106800077	-	6982	protein_coding	cereblon [Source:MGI Symbol;Acc:MGI:1913277]	-
ENSMUSG00000098708	156.095	387.15	408.351	135.232	151.217	165.955	317.199	150.801	1.07366	0.00101473	0.0887273	Gm27252	7	63896533	63899698	+	717	processed_transcript	predicted gene 27252 [Source:MGI Symbol;Acc:MGI:5521095]	-
ENSMUSG00000113134	159.302	126.203	137.806	194.457	240.278	239.377	141.104	224.704	-0.672996	0.00101626	0.0887273	Gm18795	12	101216840	101373116	+	3557	transcribed_unprocessed_pseudogene	predicted gene, 18795 [Source:MGI Symbol;Acc:MGI:5010980]	-
ENSMUSG00000057110	1955.46	1865.53	1967.79	1171.68	1503.83	1490.57	1929.59	1388.69	0.47444	0.00103413	0.089654	Cntrl	2	35109492	35178822	+	10194	protein_coding	centriolin [Source:MGI Symbol;Acc:MGI:1889576]	-
ENSMUSG00000037466	926.946	867.292	899.791	611.997	690.22	694.998	898.01	665.738	0.431523	0.00103701	0.089654	Tedc1	12	113156421	113166048	+	4299	protein_coding	tubulin epsilon and delta complex 1 [Source:MGI Symbol;Acc:MGI:2144738]	-
ENSMUSG00000022194	705.634	755.322	717.401	1123.31	1043.68	878.051	726.119	1015.01	-0.483176	0.00103935	0.089654	Pabpn1	14	54892500	54898169	+	3035	protein_coding	poly(A) binding protein, nuclear 1 [Source:MGI Symbol;Acc:MGI:1859158]	-
ENSMUSG00000035582	639.347	678.462	659.644	539.94	385.002	407.343	659.151	444.095	0.570174	0.00105341	0.0905051	Gdpd4	7	97919955	98049663	+	3053	protein_coding	glycerophosphodiester phosphodiesterase domain containing 4 [Source:MGI Symbol;Acc:MGI:3606573]	-
ENSMUSG00000083218	387.03	586.418	624.179	142.141	317.278	331.909	532.542	263.776	1.01368	0.00105769	0.0905126	Gm16425	8	19535454	19538583	+	3130	processed_pseudogene	predicted gene 16425 [Source:MGI Symbol;Acc:MGI:3643338]	-
ENSMUSG00000031780	27.7977	59.7805	67.8896	15.7935	12.988	24.1388	51.8226	17.6401	1.56038	0.00107492	0.0915156	Ccl17	8	94810453	94812036	+	514	protein_coding	chemokine (C-C motif) ligand 17 [Source:MGI Symbol;Acc:MGI:1329039]	-
ENSMUSG00000091157	25.6594	35.1092	24.3187	9.87093	0	0	28.3624	3.29031	3.11618	0.0010779	0.0915156	Serpina3l-ps	12	104358003	104363534	+	1264	unprocessed_pseudogene	serine (or cysteine) peptidase inhibitor, clade A, member 3L, pseudogene [Source:MGI Symbol;Acc:MGI:2182857]	-
ENSMUSG00000015568	54.5263	6.64228	10.1328	35.5353	708.774	632.639	23.7671	458.983	-4.27334	0.00109841	0.0928909	Lpl	8	68880491	68907448	+	10478	protein_coding	lipoprotein lipase [Source:MGI Symbol;Acc:MGI:96820]	-
ENSMUSG00000033751	155.026	125.254	126.66	226.044	190.182	229.319	135.647	215.182	-0.666513	0.00110397	0.0929603	Gadd45gip1	8	84831522	84835482	+	2494	protein_coding	growth arrest and DNA-damage-inducible, gamma interacting protein 1 [Source:MGI Symbol;Acc:MGI:1914947]	-
ENSMUSG00000109803	193.515	228.684	189.483	320.805	282.953	308.776	203.894	304.178	-0.575687	0.00110785	0.0929603	Gm45604	10	125308912	125310679	+	550	antisense	predicted gene 45604 [Source:MGI Symbol;Acc:MGI:5791440]	-
ENSMUSG00000096344	27.7977	15.1824	20.2656	37.5095	78.8557	52.3008	21.0819	56.222	-1.42227	0.00113294	0.0943504	Gm6408	5	146481965	146484704	+	1171	protein_coding	predicted gene 6408 [Source:MGI Symbol;Acc:MGI:3779591]	-
ENSMUSG00000085833	11.7606	9.48897	6.07967	7.89674	66.7955	61.3529	9.10974	45.3484	-2.31799	0.00113317	0.0943504	Gm13003	4	137159082	137165066	-	2904	lincRNA	predicted gene 13003 [Source:MGI Symbol;Acc:MGI:3650099]	-
ENSMUSG00000105426	31.0051	26.5691	37.4913	73.0449	65.8677	59.3413	31.6885	66.0846	-1.06221	0.00117354	0.096915	1700021F02Rik	5	103346594	103348299	+	350	lincRNA	RIKEN cDNA 1700021F02 gene [Source:MGI Symbol;Acc:MGI:1922769]	-
ENSMUSG00000100668	62.0103	79.7074	73.9693	259.605	114.109	110.636	71.8956	161.45	-1.16572	0.00117597	0.096915	1700083H02Rik	12	71383154	71384208	-	637	lincRNA	RIKEN cDNA 1700083H02 gene [Source:MGI Symbol;Acc:MGI:1914598]	-
ENSMUSG00000022206	76.9782	68.3206	69.9162	94.7609	153.073	151.874	71.7383	133.236	-0.894429	0.00117745	0.096915	Npr3	15	11839896	11907287	-	9389	protein_coding	natriuretic peptide receptor 3 [Source:MGI Symbol;Acc:MGI:97373]	-
ENSMUSG00000096910	175.339	177.444	181.377	100.683	130.808	95.5496	178.053	109.014	0.706099	0.0011828	0.0969847	Zfp955b	17	33289649	33303196	+	1638	protein_coding	zinc finger protein 955B [Source:MGI Symbol;Acc:MGI:4834573]	zf-C2H2
ENSMUSG00000048188	75.9091	55.9849	73.9693	37.5095	30.6146	31.1793	68.6211	33.1011	1.05054	0.00119314	0.097404	Gm8181	18	43171159	43171827	+	669	processed_pseudogene	predicted gene 8181 [Source:MGI Symbol;Acc:MGI:3643329]	-
ENSMUSG00000083064	17.1063	16.1313	22.2921	2.96128	0.927715	6.03471	18.5099	3.3079	2.49966	0.00119694	0.097404	Gm7785	1	91296045	91296936	+	892	processed_pseudogene	predicted gene 7785 [Source:MGI Symbol;Acc:MGI:3645449]	-
ENSMUSG00000064294	552.747	544.667	581.622	423.463	382.218	420.418	559.678	408.7	0.453849	0.00121578	0.0983188	Aox3	1	58113130	58200698	+	7033	protein_coding	aldehyde oxidase 3 [Source:MGI Symbol;Acc:MGI:1918974]	-
ENSMUSG00000109607	14.968	24.6713	20.2656	59.2256	42.6749	45.2603	19.9683	49.0536	-1.29065	0.0012173	0.0983188	Gm34533	8	35222958	35226103	+	552	lincRNA	predicted gene, 34533 [Source:MGI Symbol;Acc:MGI:5593692]	-
ENSMUSG00000084971	165.717	209.706	176.31	128.322	98.3378	110.636	183.911	112.432	0.711941	0.00122841	0.0985869	4930579D09Rik	6	143533965	143535508	-	469	lincRNA	RIKEN cDNA 4930579D09 gene [Source:MGI Symbol;Acc:MGI:1923154]	-
ENSMUSG00000036390	17.1063	19.9268	24.3187	55.2772	45.458	44.2546	20.4506	48.3299	-1.23915	0.00122977	0.0985869	Gadd45a	6	67035096	67037457	-	1764	protein_coding	growth arrest and DNA-damage-inducible 45 alpha [Source:MGI Symbol;Acc:MGI:107799]	-
ENSMUSG00000034327	1156.81	1198.46	1204.79	952.544	905.45	856.929	1186.69	904.974	0.391017	0.00125421	0.100174	Kctd9	14	67715937	67742310	+	4746	protein_coding	potassium channel tetramerisation domain containing 9 [Source:MGI Symbol;Acc:MGI:2145579]	-
ENSMUSG00000041144	2864.23	2652.17	2611.22	1920.88	2166.21	2132.26	2709.21	2073.12	0.38594	0.00125981	0.10025	Dnah7b	1	46066315	46373546	+	19980	protein_coding	dynein, axonemal, heavy chain 7B [Source:MGI Symbol;Acc:MGI:2684953]	-
ENSMUSG00000104749	11.7606	25.6202	20.2656	55.2772	39.8917	53.3066	19.2155	49.4918	-1.35635	0.00127	0.100689	Gm42926	3	121029086	121029782	-	697	TEC	predicted gene 42926 [Source:MGI Symbol;Acc:MGI:5663063]	-
ENSMUSG00000049657	1205.99	1172.84	1153.11	697.874	907.305	909.23	1177.31	838.136	0.490088	0.00128755	0.101707	Zbtb5	4	44991242	45012412	-	5606	protein_coding	zinc finger and BTB domain containing 5 [Source:MGI Symbol;Acc:MGI:1924601]	-
ENSMUSG00000096878	129.366	151.824	144.899	275.399	215.23	196.128	142.03	228.919	-0.68766	0.00130122	0.102139	Gm21083	5	15577333	15582078	+	1141	protein_coding	predicted gene, 21083 [Source:MGI Symbol;Acc:MGI:5434438]	-
ENSMUSG00000029188	1825.03	1880.71	1822.89	1132.2	1421.26	1461.41	1842.88	1338.29	0.461557	0.00130249	0.102139	Slc34a2	5	53038081	53071664	+	5013	protein_coding	solute carrier family 34 (sodium phosphate), member 2 [Source:MGI Symbol;Acc:MGI:1342284]	-
ENSMUSG00000039254	4431.6	4167.56	4137.21	3119.21	3362.97	3453.87	4245.46	3312.01	0.358162	0.0013285	0.103801	Pomt1	2	32236590	32255005	+	6442	protein_coding	protein-O-mannosyltransferase 1 [Source:MGI Symbol;Acc:MGI:2138994]	-
ENSMUSG00000031722	38.4891	1.89779	7.09295	21.716	624.352	660.801	15.8266	435.623	-4.78519	0.00139574	0.108661	Hp	8	109575128	109579172	-	1606	protein_coding	haptoglobin [Source:MGI Symbol;Acc:MGI:96211]	-
ENSMUSG00000022442	679.975	704.082	662.684	472.817	490.761	545.136	682.247	502.905	0.440333	0.00140406	0.108688	Ttll1	15	83483769	83510893	-	2911	protein_coding	tubulin tyrosine ligase-like 1 [Source:MGI Symbol;Acc:MGI:2443047]	-
ENSMUSG00000073380	2290.1	2521.22	2391.34	3196.21	3041.98	2987.18	2400.89	3075.12	-0.356946	0.00140616	0.108688	Arrdc5	17	56294111	56300286	-	1056	protein_coding	arrestin domain containing 5 [Source:MGI Symbol;Acc:MGI:1924170]	-
ENSMUSG00000105838	0	2.84669	1.01328	14.8064	14.8434	10.0579	1.28666	13.2359	-3.32092	0.00141354	0.108868	4930425O10Rik	3	138711535	138726984	-	1418	lincRNA	RIKEN cDNA 4930425O10 gene [Source:MGI Symbol;Acc:MGI:1921885]	-
ENSMUSG00000058925	1710.63	1539.11	1641.51	3029.39	2080.86	2120.2	1630.42	2410.15	-0.563912	0.00142467	0.109334	Ccdc192	18	57533780	57731065	+	1352	protein_coding	coiled-coil domain containing 192 [Source:MGI Symbol;Acc:MGI:1922694]	-
ENSMUSG00000039671	174.27	298.903	318.169	106.606	137.302	177.018	263.781	140.309	0.911954	0.0014378	0.109951	Zmynd8	2	165784152	165899016	-	11031	protein_coding	zinc finger, MYND-type containing 8 [Source:MGI Symbol;Acc:MGI:1918025]	-
ENSMUSG00000021811	1537.43	1417.65	1402.38	2149.89	1912.02	1773.2	1452.49	1945.04	-0.421411	0.00144876	0.110346	Dnajc9	14	20384638	20388910	-	2377	protein_coding	DnaJ heat shock protein family (Hsp40) member C9 [Source:MGI Symbol;Acc:MGI:1915326]	-
ENSMUSG00000000058	16.0371	29.4158	19.2523	24.6773	83.4943	96.5554	21.5684	68.2423	-1.658	0.0014532	0.110346	Cav2	6	17281185	17289115	+	3335	protein_coding	caveolin 2 [Source:MGI Symbol;Acc:MGI:107571]	-
ENSMUSG00000032018	172.132	140.437	149.965	176.69	319.134	340.961	154.178	278.928	-0.85616	0.0014631	0.110478	Sc5d	9	42251595	42264256	-	4866	protein_coding	sterol-C5-desaturase [Source:MGI Symbol;Acc:MGI:1353611]	-
ENSMUSG00000109975	183.892	115.765	115.514	235.915	253.266	214.232	138.391	234.471	-0.763321	0.00147259	0.110478	Gm19196	12	21543307	21554521	+	564	transcribed_unprocessed_pseudogene	predicted gene, 19196 [Source:MGI Symbol;Acc:MGI:5011381]	-
ENSMUSG00000035165	1519.25	940.357	1001.12	1721.49	1785.85	1827.51	1153.58	1778.28	-0.624812	0.00147287	0.110478	Kcne3	7	100176502	100184869	+	1779	protein_coding	potassium voltage-gated channel, Isk-related subfamily, gene 3 [Source:MGI Symbol;Acc:MGI:1891124]	-
ENSMUSG00000004994	1106.56	1188.02	1227.08	964.389	798.762	834.802	1173.89	865.985	0.439158	0.00147544	0.110478	Ccdc130	8	84257795	84270380	-	2694	protein_coding	coiled-coil domain containing 130 [Source:MGI Symbol;Acc:MGI:1914986]	-
ENSMUSG00000079017	14.968	18.029	21.2788	15.7935	81.6389	101.584	18.092	66.3389	-1.87372	0.00150035	0.111864	Ifi27l2a	12	103442167	103443680	-	463	protein_coding	interferon, alpha-inducible protein 27 like 2A [Source:MGI Symbol;Acc:MGI:1924183]	-
ENSMUSG00000046668	1591.95	1222.18	1281.8	2107.44	1824.81	1816.45	1365.31	1916.24	-0.489346	0.00151193	0.111864	Cxxc5	18	35829818	35861687	+	2271	protein_coding	CXXC finger 5 [Source:MGI Symbol;Acc:MGI:1914643]	-
ENSMUSG00000030978	1755.53	2212.83	2296.09	1347.38	1572.48	1544.89	2088.15	1488.25	0.488732	0.00151359	0.111864	Rrm1	7	102441695	102469771	+	11012	protein_coding	ribonucleotide reductase M1 [Source:MGI Symbol;Acc:MGI:98180]	-
ENSMUSG00000117326	564.507	548.463	564.396	908.125	698.569	749.31	559.122	785.335	-0.490025	0.00151468	0.111864	AC154500.1	17	44879770	44880295	-	526	processed_pseudogene	zinc ribbon domain containing 1, antisense (Znrd1as) pseudogene	-
ENSMUSG00000074364	75.9091	80.6563	67.8896	67.1223	231.929	266.533	74.8183	188.528	-1.33323	0.00152501	0.112242	Ehd2	7	15946958	15967567	-	5119	protein_coding	EH-domain containing 2 [Source:MGI Symbol;Acc:MGI:2154274]	-
ENSMUSG00000015942	589.097	624.374	596.821	347.457	447.158	465.679	603.431	420.098	0.522505	0.00156668	0.114625	Gtf2ird2	5	134184019	134224355	+	6200	protein_coding	GTF2I repeat domain containing 2 [Source:MGI Symbol;Acc:MGI:2149780]	GTF2I
ENSMUSG00000000247	377.407	334.961	288.784	593.243	438.809	479.76	333.717	503.937	-0.594745	0.00156802	0.114625	Lhx2	2	38339281	38369733	+	4393	protein_coding	LIM homeobox protein 2 [Source:MGI Symbol;Acc:MGI:96785]	Homeobox
ENSMUSG00000071322	7160.05	8043.8	8242	6712.23	4176.57	4325.88	7815.28	5071.56	0.623909	0.00157641	0.114849	Tcp10a	17	7324646	7345974	+	3220	protein_coding	t-complex protein 10a [Source:MGI Symbol;Acc:MGI:98541]	-
ENSMUSG00000039754	326.088	314.085	319.183	248.747	200.386	209.203	319.785	219.446	0.543508	0.00158197	0.114866	Alkbh4	5	136136146	136141615	+	2117	protein_coding	alkB homolog 4, lysine demethylase [Source:MGI Symbol;Acc:MGI:1919291]	-
ENSMUSG00000113558	924.808	751.527	758.945	1059.15	1148.51	1123.46	811.76	1110.37	-0.452471	0.00159204	0.115092	Gm47841	15	101046342	101047397	-	1056	protein_coding	predicted gene, 47841 [Source:MGI Symbol;Acc:MGI:6097044]	-
ENSMUSG00000004098	13.8989	5.69338	8.10623	2.96128	93.6992	77.4455	9.23282	58.0353	-2.65759	0.00159594	0.115092	Col5a3	9	20770050	20815067	-	6809	protein_coding	collagen, type V, alpha 3 [Source:MGI Symbol;Acc:MGI:1858212]	-
ENSMUSG00000024897	2326.45	2361.81	2277.85	1366.14	1745.03	1877.8	2322.04	1662.99	0.481615	0.00160114	0.115092	Apba1	19	23758876	23949597	+	6632	protein_coding	amyloid beta (A4) precursor protein binding, family A, member 1 [Source:MGI Symbol;Acc:MGI:1860297]	-
ENSMUSG00000010663	461.869	658.535	609.993	637.662	1136.45	1239.13	576.799	1004.41	-0.799887	0.00160643	0.115092	Fads1	19	10182888	10196870	+	3456	protein_coding	fatty acid desaturase 1 [Source:MGI Symbol;Acc:MGI:1923517]	-
ENSMUSG00000019852	149.68	231.531	248.253	125.361	125.241	119.688	209.821	123.43	0.766596	0.00163393	0.116675	Arfgef3	10	18581839	18743949	-	14579	protein_coding	ARFGEF family member 3 [Source:MGI Symbol;Acc:MGI:106387]	-
ENSMUSG00000027579	102.638	78.7585	90.1818	56.2643	36.1809	49.2835	90.526	47.2429	0.939013	0.00164737	0.117246	Srms	2	181205562	181213185	-	2562	protein_coding	src-related kinase lacking C-terminal regulatory tyrosine and N-terminal myristylation sites [Source:MGI Symbol;Acc:MGI:101865]	-
ENSMUSG00000110474	6.41485	22.7735	22.2921	105.619	39.8917	35.2025	17.1602	60.2377	-1.80516	0.00169995	0.120591	Gm45848	8	69419497	69425233	+	1871	lincRNA	predicted gene 45848 [Source:MGI Symbol;Acc:MGI:5804963]	-
ENSMUSG00000064158	1209.2	1143.42	1172.36	1444.12	1526.09	1562.99	1174.99	1511.07	-0.363051	0.00173447	0.122636	Izumo1	7	45621811	45628823	+	2992	protein_coding	izumo sperm-egg fusion 1 [Source:MGI Symbol;Acc:MGI:1920706]	-
ENSMUSG00000071076	508.912	459.266	404.298	760.061	612.292	609.506	457.492	660.62	-0.530268	0.00174024	0.122642	Jund	8	70698949	70700616	+	1668	protein_coding	jun D proto-oncogene [Source:MGI Symbol;Acc:MGI:96648]	TF_bZIP
ENSMUSG00000015090	2831.09	2952.02	2923.31	2513.14	1574.33	1608.25	2902.14	1898.57	0.612282	0.00175508	0.123284	Ptgds	2	25466709	25470046	-	1649	protein_coding	prostaglandin D2 synthase (brain) [Source:MGI Symbol;Acc:MGI:99261]	-
ENSMUSG00000062438	3146.49	3322.09	3361.04	2215.04	2637.49	2619.06	3276.54	2490.53	0.395717	0.00176868	0.123454	Adam1b	5	121500098	121503435	-	3338	protein_coding	a disintegrin and metallopeptidase domain 1b [Source:MGI Symbol;Acc:MGI:2429506]	-
ENSMUSG00000104063	43.8348	28.4669	37.4913	19.7419	4.63857	4.02314	36.5977	9.46786	1.95247	0.00177057	0.123454	Pcdhgb7	18	37751600	37841873	+	4713	protein_coding	protocadherin gamma subfamily B, 7 [Source:MGI Symbol;Acc:MGI:1935199]	-
ENSMUSG00000114752	6.41485	16.1313	19.2523	0.987093	0.927715	3.01736	13.9328	1.64405	3.09892	0.00178243	0.123454	Gm35110	13	46472669	46501984	-	1917	bidirectional_promoter_lncRNA	predicted gene, 35110 [Source:MGI Symbol;Acc:MGI:5594269]	-
ENSMUSG00000042404	613.688	573.134	572.502	374.108	434.17	460.65	586.441	422.976	0.471209	0.00178346	0.123454	Dennd4b	3	90265185	90280669	+	6031	protein_coding	DENN/MADD domain containing 4B [Source:MGI Symbol;Acc:MGI:2446201]	-
ENSMUSG00000113628	71.6325	78.7585	62.8232	128.322	110.398	121.7	71.0714	120.14	-0.755861	0.00178612	0.123454	1700020D12Rik	12	26572108	26602309	-	426	lincRNA	RIKEN cDNA 1700020D12 gene [Source:MGI Symbol;Acc:MGI:1916687]	-
ENSMUSG00000040600	539.917	590.214	568.449	311.921	422.11	429.47	566.193	387.834	0.545883	0.00179929	0.123967	Eps8l3	3	107877229	107892900	+	2271	protein_coding	EPS8-like 3 [Source:MGI Symbol;Acc:MGI:2139743]	-
ENSMUSG00000112907	2.13828	5.69338	2.02656	1.97419	32.47	48.2777	3.28607	27.574	-3.05703	0.00183378	0.125719	Gm47015	10	79412962	79417905	-	2709	lincRNA	predicted gene, 47015 [Source:MGI Symbol;Acc:MGI:6095697]	-
ENSMUSG00000103545	143.265	316.932	375.926	140.167	146.579	132.764	278.708	139.837	0.995697	0.00183638	0.125719	1700012J22Rik	13	99641974	99642803	+	830	TEC	RIKEN cDNA 1700012J22 gene [Source:MGI Symbol;Acc:MGI:1922746]	-
ENSMUSG00000021987	5789.41	5662.07	5672.33	3891.12	4661.77	4583.36	5707.94	4378.75	0.38241	0.0018536	0.126134	Mtmr6	14	60265228	60302370	+	4437	protein_coding	myotubularin related protein 6 [Source:MGI Symbol;Acc:MGI:2145637]	-
ENSMUSG00000027871	718.464	1408.16	1365.9	405.695	678.159	778.478	1164.18	620.777	0.907387	0.00185414	0.126134	Hsd3b1	3	98852194	98859794	-	1855	protein_coding	hydroxy-delta-5-steroid dehydrogenase, 3 beta- and steroid delta-isomerase 1 [Source:MGI Symbol;Acc:MGI:96233]	-
ENSMUSG00000091900	25.6594	10.4379	15.1992	27.6386	115.037	39.2256	17.0988	60.6336	-1.8338	0.00186732	0.126631	Gm4353	7	116082863	116084635	-	1559	protein_coding	predicted gene 4353 [Source:MGI Symbol;Acc:MGI:3782538]	-
ENSMUSG00000116894	69.4943	173.648	158.071	338.573	245.844	225.296	133.738	269.904	-1.01087	0.00187682	0.126876	AC154473.1	16	59636945	59672999	+	840	processed_transcript	novel transcript, antisense to Arl6	-
ENSMUSG00000029381	2047.41	1836.12	1701.29	1516.17	1244.99	1346.75	1861.61	1369.3	0.443111	0.00190367	0.12829	Shroom3	5	92683435	92965318	+	13247	protein_coding	shroom family member 3 [Source:MGI Symbol;Acc:MGI:1351655]	-
ENSMUSG00000074219	145.403	156.568	151.992	79.9545	105.759	95.5496	151.321	93.7545	0.690067	0.00191765	0.128664	Gm10644	8	83932329	83955205	-	2798	protein_coding	predicted gene 10644 [Source:MGI Symbol;Acc:MGI:3704314]	-
ENSMUSG00000103088	20.3137	26.5691	12.1593	4.93546	5.56629	2.01157	19.6807	4.17111	2.23278	0.00192884	0.128664	Pcdhgb6	18	37742094	37841873	+	4684	protein_coding	protocadherin gamma subfamily B, 6 [Source:MGI Symbol;Acc:MGI:1935197]	-
ENSMUSG00000115002	254.456	429.85	416.457	238.876	221.724	210.209	366.921	223.603	0.715477	0.00192969	0.128664	Gm10847	14	74926445	74933133	+	1331	antisense	predicted gene 10847 [Source:MGI Symbol;Acc:MGI:3642004]	-
ENSMUSG00000028766	91.9462	93.9408	83.0888	109.567	171.627	217.25	89.6586	166.148	-0.889616	0.0019331	0.128664	Alpl	4	137741733	137796384	-	4033	protein_coding	alkaline phosphatase, liver/bone/kidney [Source:MGI Symbol;Acc:MGI:87983]	-
ENSMUSG00000028158	637.209	630.068	685.989	483.675	515.809	433.493	651.089	477.659	0.446398	0.0019566	0.129596	Mttp	3	138089854	138144968	-	6206	protein_coding	microsomal triglyceride transfer protein [Source:MGI Symbol;Acc:MGI:106926]	-
ENSMUSG00000006373	988.957	1243.06	1282.81	1543.81	1697.72	1589.14	1171.61	1610.22	-0.458513	0.00195911	0.129596	Pgrmc1	X	36598206	36606079	+	1857	protein_coding	progesterone receptor membrane component 1 [Source:MGI Symbol;Acc:MGI:1858305]	-
ENSMUSG00000003555	983.611	1821.88	1810.73	2203.19	5575.57	5538.86	1538.74	4439.21	-1.5285	0.00198509	0.130125	Cyp17a1	19	46667165	46672974	-	2166	protein_coding	cytochrome P450, family 17, subfamily a, polypeptide 1 [Source:MGI Symbol;Acc:MGI:88586]	-
ENSMUSG00000104899	0	2.84669	0	1.97419	15.7711	34.1967	0.948897	17.314	-4.13814	0.0019888	0.130125	Gm43855	5	104987237	104987743	-	507	processed_pseudogene	predicted gene 43855 [Source:MGI Symbol;Acc:MGI:5663992]	-
ENSMUSG00000063919	50.2497	41.7515	45.5975	19.7419	22.2652	19.1099	45.8662	20.3723	1.16816	0.00199525	0.130125	Srrm4	5	116439275	116591817	-	8678	protein_coding	serine/arginine repetitive matrix 4 [Source:MGI Symbol;Acc:MGI:1916205]	-
ENSMUSG00000005470	898.08	946.051	900.804	605.088	713.413	723.16	914.978	680.553	0.427067	0.00199613	0.130125	Asf1b	8	83955507	83970197	+	2338	protein_coding	anti-silencing function 1B histone chaperone [Source:MGI Symbol;Acc:MGI:1914179]	-
ENSMUSG00000107256	190.307	210.655	176.31	58.2385	99.2655	141.816	192.424	99.7732	0.948382	0.00199728	0.130125	Gm13821	5	114838875	114842075	-	3201	TEC	predicted gene 13821 [Source:MGI Symbol;Acc:MGI:3652003]	-
ENSMUSG00000040752	203.137	62.6272	44.5842	15.7935	39.8917	38.2198	103.449	31.3017	1.72209	0.00203792	0.13141	Myh6	14	54941921	54966927	-	6726	protein_coding	myosin, heavy polypeptide 6, cardiac muscle, alpha [Source:MGI Symbol;Acc:MGI:97255]	-
ENSMUSG00000079941	206.344	212.553	204.682	242.825	375.724	369.123	207.86	329.224	-0.66361	0.00203843	0.13141	Gm11273	13	21501029	21501418	-	390	protein_coding	predicted gene 11273 [Source:MGI Symbol;Acc:MGI:3649411]	-
ENSMUSG00000026112	1165.37	1369.26	1386.16	928.854	952.763	1041.99	1306.93	974.537	0.423735	0.00203987	0.13141	Coa5	1	37417084	37430103	-	5220	protein_coding	cytochrome C oxidase assembly factor 5 [Source:MGI Symbol;Acc:MGI:1923428]	-
ENSMUSG00000066364	40.6274	41.7515	34.4515	21.716	6.494	3.01736	38.9434	10.4091	1.90506	0.00204138	0.13141	Serpina3b	12	104127996	104139545	+	2070	protein_coding	serine (or cysteine) peptidase inhibitor, clade A, member 3B [Source:MGI Symbol;Acc:MGI:2182835]	-
ENSMUSG00000095320	0	0.948897	0	0.987093	21.3374	12.0694	0.316299	11.4647	-4.98897	0.00212579	0.136281	Ccl21a	JH584294.1	121048	121713	-	402	protein_coding	chemokine (C-C motif) ligand 21A (serine) [Source:MGI Symbol;Acc:MGI:1349183]	-
ENSMUSG00000091345	71.6325	78.7585	77.0091	85.8771	181.832	181.041	75.8	149.583	-0.98063	0.00212969	0.136281	Col6a5	9	105856078	105960643	-	9413	protein_coding	collagen, type VI, alpha 5 [Source:MGI Symbol;Acc:MGI:3648134]	-
ENSMUSG00000058626	1177.13	1086.49	1100.42	717.616	786.702	939.403	1121.34	814.574	0.461161	0.00213866	0.136451	Capn11	17	45630204	45659325	-	2708	protein_coding	calpain 11 [Source:MGI Symbol;Acc:MGI:1352490]	-
ENSMUSG00000052241	44.904	42.7004	45.5975	94.7609	76.0726	74.4281	44.4006	81.7539	-0.880959	0.00217387	0.138288	A930035D04Rik	6	47453776	47454320	-	543	pseudogene	RIKEN cDNA A930035D04 gene [Source:MGI Symbol;Acc:MGI:2445106]	-
ENSMUSG00000015970	874.558	941.306	939.309	381.018	690.22	649.737	918.391	573.658	0.678755	0.00222575	0.141171	Chdh	14	30009023	30040527	+	6217	protein_coding	choline dehydrogenase [Source:MGI Symbol;Acc:MGI:1860776]	-
ENSMUSG00000019539	58.8028	74.014	79.0357	87.8512	152.145	163.943	70.6175	134.646	-0.930091	0.00223647	0.141436	Rcn3	7	45082913	45092221	-	1717	protein_coding	reticulocalbin 3, EF-hand calcium binding domain [Source:MGI Symbol;Acc:MGI:1277122]	-
ENSMUSG00000097925	10.6914	5.69338	9.1195	0	0.927715	0	8.50144	0.309238	4.60524	0.00224733	1	Gm26574	1	189833141	189836620	-	2141	antisense	predicted gene, 26574 [Source:MGI Symbol;Acc:MGI:5477068]	-
ENSMUSG00000083411	354.955	570.287	625.193	205.315	323.772	351.019	516.812	293.369	0.817285	0.00224864	0.141789	Rpl30-ps10	X	71803688	71804034	+	347	processed_pseudogene	ribosomal protein L30, pseudogene 10 [Source:MGI Symbol;Acc:MGI:3646270]	-
ENSMUSG00000018543	916.255	993.495	973.76	1279.27	1227.37	1204.93	961.17	1237.19	-0.363974	0.00228277	0.143522	1700001P01Rik	11	97771481	97775918	-	624	protein_coding	RIKEN cDNA 1700001P01 gene [Source:MGI Symbol;Acc:MGI:1919465]	-
ENSMUSG00000013091	1223.1	1183.27	1101.43	1587.24	1461.15	1481.52	1169.27	1509.97	-0.368936	0.00230393	0.144307	Tmem190	7	4782937	4784341	+	871	protein_coding	transmembrane protein 190 [Source:MGI Symbol;Acc:MGI:1925302]	-
ENSMUSG00000111830	75.9091	95.8386	87.1419	122.399	173.483	139.804	86.2965	145.229	-0.750273	0.00230864	0.144307	4930568E12Rik	9	13091256	13105858	-	795	lincRNA	RIKEN cDNA 4930568E12 gene [Source:MGI Symbol;Acc:MGI:1925469]	-
ENSMUSG00000092054	440.487	454.522	441.789	341.534	301.507	335.932	445.599	326.325	0.450039	0.00235968	0.147071	Kif4-ps	12	101145614	101149758	+	4145	transcribed_processed_pseudogene	kinesin family member 4, pseudogene [Source:MGI Symbol;Acc:MGI:1922197]	-
ENSMUSG00000056682	575.199	720.213	732.6	463.934	501.894	491.829	676.004	485.885	0.476828	0.00239782	0.148306	4930465K10Rik	18	77714210	77715449	+	1238	pseudogene	RIKEN cDNA 4930465K10 gene [Source:MGI Symbol;Acc:MGI:1914890]	-
ENSMUSG00000038503	1906.28	2530.71	2555.49	1640.55	1758.02	1657.53	2330.83	1685.37	0.46792	0.00240317	0.148306	Mesd	7	83884466	83901532	+	5558	protein_coding	mesoderm development LRP chaperone [Source:MGI Symbol;Acc:MGI:1891421]	-
ENSMUSG00000049791	81.2548	69.2695	73.9693	85.8771	155.856	210.209	74.8312	150.647	-1.00998	0.00240346	0.148306	Fzd4	7	89404355	89413134	+	6720	protein_coding	frizzled class receptor 4 [Source:MGI Symbol;Acc:MGI:108520]	-
ENSMUSG00000076617	4.27657	15.1824	22.2921	11.8451	87.2052	87.5033	13.917	62.1845	-2.15621	0.00240814	0.148306	Ighm	12	113418558	113422730	-	1886	IG_C_gene	immunoglobulin heavy constant mu [Source:MGI Symbol;Acc:MGI:96448]	-
ENSMUSG00000091401	202.068	123.357	118.554	252.696	235.64	253.458	147.993	247.264	-0.742641	0.00241388	0.148306	Gm9252	7	41666517	41668118	-	1602	processed_pseudogene	predicted gene 9252 [Source:MGI Symbol;Acc:MGI:3645130]	-
ENSMUSG00000030546	18.1754	19.9268	17.2257	12.8322	231.001	268.545	18.4427	170.793	-3.21097	0.00243589	0.148872	Plin1	7	79720218	79732903	-	4649	protein_coding	perilipin 1 [Source:MGI Symbol;Acc:MGI:1890505]	-
ENSMUSG00000026574	17.1063	10.4379	14.1859	14.8064	64.94	62.3587	13.91	47.3684	-1.77223	0.00243691	0.148872	Dpt	1	164796644	164824266	+	1724	protein_coding	dermatopontin [Source:MGI Symbol;Acc:MGI:1928392]	-
ENSMUSG00000100798	322.881	627.221	528.931	208.277	331.194	298.718	493.011	279.396	0.819682	0.00247014	0.150293	Gm19589	1	88551517	88562167	+	2623	lincRNA	predicted gene, 19589 [Source:MGI Symbol;Acc:MGI:5011774]	-
ENSMUSG00000025215	58.8028	52.1893	58.7701	27.6386	17.6266	33.1909	56.5874	26.152	1.11706	0.0024741	0.150293	Tlx1	19	45150680	45156943	+	2139	protein_coding	T cell leukemia, homeobox 1 [Source:MGI Symbol;Acc:MGI:98769]	Homeobox
ENSMUSG00000038973	460.8	463.062	403.285	639.636	600.231	564.246	442.382	601.371	-0.442966	0.00248338	0.15043	Cldnd2	7	43440782	43443334	+	721	protein_coding	claudin domain containing 2 [Source:MGI Symbol;Acc:MGI:1921526]	-
ENSMUSG00000062105	0	7.59118	16.2125	49.3546	25.0483	38.2198	7.93454	37.5409	-2.23443	0.00249031	0.15043	Olfr183	16	58995357	59001441	+	2411	protein_coding	olfactory receptor 183 [Source:MGI Symbol;Acc:MGI:3030017]	-
ENSMUSG00000043859	1691.38	1577.07	1507.76	2566.44	1961.19	2028.67	1592.07	2185.43	-0.457026	0.00249827	0.15049	1700049L16Rik	10	71980092	71980634	-	543	processed_pseudogene	RIKEN cDNA 1700049L16 gene [Source:MGI Symbol;Acc:MGI:1920633]	-
ENSMUSG00000037095	49.1805	56.9338	51.6772	51.3288	154.928	165.955	52.5972	124.071	-1.23774	0.00255141	0.153262	Lrg1	17	56119678	56122001	-	1408	protein_coding	leucine-rich alpha-2-glycoprotein 1 [Source:MGI Symbol;Acc:MGI:1924155]	-
ENSMUSG00000114207	1389.89	1665.31	1577.67	735.384	1200.46	1117.43	1544.29	1017.76	0.601521	0.00260322	0.15594	Gm41109	14	24425164	24429822	-	4659	TEC	predicted gene, 41109 [Source:MGI Symbol;Acc:MGI:5623994]	-
ENSMUSG00000061474	503.566	468.755	461.042	867.654	679.087	569.274	477.788	705.339	-0.562151	0.00263868	0.157457	Mrps36	13	100735955	100744659	-	1274	protein_coding	mitochondrial ribosomal protein S36 [Source:MGI Symbol;Acc:MGI:1913378]	-
ENSMUSG00000025413	2926.24	3002.31	3210.07	2506.23	2202.39	2422.94	3046.21	2377.19	0.357871	0.00264558	0.157457	Ttc4	4	106662256	106678944	-	3568	protein_coding	tetratricopeptide repeat domain 4 [Source:MGI Symbol;Acc:MGI:1919604]	-
ENSMUSG00000097868	8.55314	21.8246	18.239	28.6257	55.6629	50.2893	16.2056	44.8593	-1.46228	0.00265045	0.157457	A330069E16Rik	2	91237146	91238352	+	887	lincRNA	RIKEN cDNA A330069E16 gene [Source:MGI Symbol;Acc:MGI:3583899]	-
ENSMUSG00000047875	28.8668	37.9559	32.4249	18.7548	151.217	169.978	33.0825	113.317	-1.77549	0.00266685	0.157588	Gpr157	4	150087365	150105927	+	4900	protein_coding	G protein-coupled receptor 157 [Source:MGI Symbol;Acc:MGI:2442046]	-
ENSMUSG00000046027	43.8348	67.3717	61.81	88.8383	128.025	101.584	57.6722	106.149	-0.87812	0.00266726	0.157588	Stard5	7	83631959	83653127	+	5460	protein_coding	StAR-related lipid transfer (START) domain containing 5 [Source:MGI Symbol;Acc:MGI:2156765]	-
ENSMUSG00000005087	0	0.948897	0	4.93546	15.7711	6.03471	0.316299	8.91377	-4.62729	0.00267351	1	Cd44	2	102811141	102901665	-	6776	protein_coding	CD44 antigen [Source:MGI Symbol;Acc:MGI:88338]	-
ENSMUSG00000029723	2502.86	2381.73	2415.66	3064.92	2920.45	3164.2	2433.42	3049.86	-0.325766	0.00269985	0.159077	Tsc22d4	5	137745730	137768450	+	7509	protein_coding	TSC22 domain family, member 4 [Source:MGI Symbol;Acc:MGI:1926079]	-
ENSMUSG00000070424	1493.59	1457.51	1601.99	1189.45	1142.02	1227.06	1517.7	1186.17	0.355629	0.00272881	0.160345	Art5	7	102096879	102109489	-	2058	protein_coding	ADP-ribosyltransferase 5 [Source:MGI Symbol;Acc:MGI:107948]	-
ENSMUSG00000046006	25.6594	35.1092	30.3983	62.1868	58.446	60.3471	30.389	60.3267	-0.985624	0.0027456	0.160893	Gapt	13	110352616	110357199	-	2081	protein_coding	Grb2-binding adaptor, transmembrane [Source:MGI Symbol;Acc:MGI:3608341]	-
ENSMUSG00000053914	2269.79	2041.08	2127.88	1342.45	1713.49	1702.79	2146.25	1586.24	0.436044	0.00278258	0.162619	Kdm4d	9	14462548	14500482	-	2861	protein_coding	lysine (K)-specific demethylase 4D [Source:MGI Symbol;Acc:MGI:3606484]	-
ENSMUSG00000080893	712.049	742.038	659.644	1056.19	1086.35	812.674	704.577	985.072	-0.483616	0.00283754	0.165055	Gm15920	5	130188395	130188796	+	402	processed_pseudogene	predicted gene 15920 [Source:MGI Symbol;Acc:MGI:3801934]	-
ENSMUSG00000018581	20.3137	20.8757	13.1726	16.7806	94.6269	68.3934	18.1207	59.9336	-1.72655	0.00283958	0.165055	Dnah11	12	117877982	118199043	-	14458	protein_coding	dynein, axonemal, heavy chain 11 [Source:MGI Symbol;Acc:MGI:1100864]	-
ENSMUSG00000109739	230.935	196.422	205.695	294.154	295.941	304.753	211.017	298.283	-0.500298	0.00287658	0.166756	Gm17949	17	57011469	57021113	+	1179	protein_coding	predicted gene, 17949 [Source:MGI Symbol;Acc:MGI:5010134]	-
ENSMUSG00000110163	0	0	1.01328	0.987093	14.8434	15.0868	0.337759	10.3058	-4.83385	0.00296319	1	Gm45389	8	52024987	52031271	-	3399	lincRNA	predicted gene 45389 [Source:MGI Symbol;Acc:MGI:5791225]	-
ENSMUSG00000022748	469.353	463.062	434.696	628.778	596.521	582.35	455.704	602.549	-0.403032	0.0030161	0.174376	Cmss1	16	57302000	57606864	-	1997	protein_coding	cms small ribosomal subunit 1 [Source:MGI Symbol;Acc:MGI:1913747]	-
ENSMUSG00000079022	3981.49	4037.56	3905.17	5349.05	4784.22	4835.82	3974.74	4989.7	-0.328059	0.00304953	0.175837	Col22a1	15	71795795	72034227	-	9203	protein_coding	collagen, type XXII, alpha 1 [Source:MGI Symbol;Acc:MGI:1916950]	-
ENSMUSG00000096592	8.55314	0.948897	3.03983	7.89674	38.0363	25.1446	4.18062	23.6926	-2.52459	0.00305934	0.175932	Gm15801	19	40560537	40561058	-	522	processed_pseudogene	predicted gene 15801 [Source:MGI Symbol;Acc:MGI:3779625]	-
ENSMUSG00000110045	50.2497	82.5541	94.2349	41.4579	36.1809	34.1967	75.6795	37.2785	1.02353	0.00311329	0.178559	Gm38590	8	82184799	82207535	-	1952	lincRNA	predicted gene, 38590 [Source:MGI Symbol;Acc:MGI:5621475]	-
ENSMUSG00000085820	936.569	970.722	955.521	813.364	632.701	663.818	954.271	703.295	0.440546	0.00313496	0.179142	4933406K04Rik	12	106685607	106716362	-	2670	lincRNA	RIKEN cDNA 4933406K04 gene [Source:MGI Symbol;Acc:MGI:1918283]	-
ENSMUSG00000116812	0	1.89779	0	0.987093	22.2652	19.1099	0.632598	14.1207	-4.42435	0.00314007	0.179142	AC183097.2	17	6339604	6361848	-	3159	unprocessed_pseudogene	tubby like protein 4 (Tulp4) pseudogene	-
ENSMUSG00000020018	252.318	352.041	267.505	421.489	431.387	413.378	290.621	422.085	-0.537054	0.00316254	0.179948	Snrpf	10	93583029	93589706	-	861	protein_coding	small nuclear ribonucleoprotein polypeptide F [Source:MGI Symbol;Acc:MGI:1917128]	-
ENSMUSG00000044083	1640.06	1755.46	1765.13	1006.83	1378.58	1343.73	1720.22	1243.05	0.468663	0.0031726	0.180045	Efcab8	2	153779931	153844751	+	5693	protein_coding	EF-hand calcium binding domain 8 [Source:MGI Symbol;Acc:MGI:3644206]	-
ENSMUSG00000010044	4430.53	5123.1	5161.64	2960.29	3747.04	4003.03	4905.09	3570.12	0.458348	0.00318882	0.18049	Zmynd10	9	107547298	107551319	+	2129	protein_coding	zinc finger, MYND domain containing 10 [Source:MGI Symbol;Acc:MGI:2387863]	-
ENSMUSG00000013353	332.503	537.076	499.546	287.244	333.05	243.4	456.375	287.898	0.664888	0.00327016	0.184378	4931406B18Rik	7	43492044	43505940	-	5633	protein_coding	RIKEN cDNA 4931406B18 gene [Source:MGI Symbol;Acc:MGI:1921304]	-
ENSMUSG00000026043	140.058	167.955	151.992	149.051	1045.53	1013.83	153.335	736.139	-2.26324	0.0032746	0.184378	Col3a1	1	45311538	45349706	+	9816	protein_coding	collagen, type III, alpha 1 [Source:MGI Symbol;Acc:MGI:88453]	-
ENSMUSG00000037071	155.026	118.612	146.925	89.8254	1798.84	1582.1	140.188	1156.92	-3.04494	0.00328961	0.18465	Scd1	19	44394451	44407709	-	4836	protein_coding	stearoyl-Coenzyme A desaturase 1 [Source:MGI Symbol;Acc:MGI:98239]	-
ENSMUSG00000061062	223.451	264.742	215.828	205.315	609.509	606.489	234.674	473.771	-1.01342	0.00329655	0.18465	Gm10093	17	78491582	78493025	+	1444	processed_pseudogene	predicted pseudogene 10093 [Source:MGI Symbol;Acc:MGI:3704479]	-
ENSMUSG00000054263	415.896	530.434	428.617	248.747	345.11	330.903	458.316	308.254	0.572498	0.00332554	0.185791	Lifr	15	7090614	7197489	+	10776	protein_coding	leukemia inhibitory factor receptor [Source:MGI Symbol;Acc:MGI:96788]	-
ENSMUSG00000018604	43.8348	31.3136	49.6506	12.8322	23.1929	14.081	41.5997	16.702	1.31014	0.00338278	0.188501	Tbx3	5	119670669	119684724	+	6624	protein_coding	T-box 3 [Source:MGI Symbol;Acc:MGI:98495]	T-box
ENSMUSG00000109587	81.2548	117.663	77.0091	54.2901	51.0243	45.2603	91.9757	50.1916	0.875546	0.0034285	0.190322	Gm31105	8	80879940	80881169	+	687	antisense	predicted gene, 31105 [Source:MGI Symbol;Acc:MGI:5590264]	-
ENSMUSG00000070489	579.475	437.442	465.095	1269.4	668.882	625.598	494.004	854.627	-0.791	0.00343312	0.190322	4930527J03Rik	1	178276047	178276641	-	595	processed_transcript	RIKEN cDNA 4930527J03 gene [Source:MGI Symbol;Acc:MGI:1922414]	-
ENSMUSG00000105716	0	0	0	12.8322	0.927715	7.0405	0	6.93347	-5.22034	0.00344734	1	Gm43522	3	130759265	130762111	+	1970	lincRNA	predicted gene 43522 [Source:MGI Symbol;Acc:MGI:5663659]	-
ENSMUSG00000040447	121.882	86.3496	84.1021	165.832	142.868	165.955	97.4447	158.218	-0.70115	0.00349343	0.19316	Spns2	11	72451638	72489904	-	4083	protein_coding	spinster homolog 2 [Source:MGI Symbol;Acc:MGI:2384936]	-
ENSMUSG00000054746	1002.86	959.335	869.393	688.004	757.015	717.125	943.861	720.715	0.38889	0.00350222	0.19316	Abca15	7	120328670	120407687	+	5554	protein_coding	ATP-binding cassette, sub-family A (ABC1), member 15 [Source:MGI Symbol;Acc:MGI:2388709]	-
ENSMUSG00000025479	25.6594	5.69338	2.02656	6.90965	345.11	355.042	11.1265	235.687	-4.4075	0.00351354	0.19329	Cyp2e1	7	140763739	140774987	+	2158	protein_coding	cytochrome P450, family 2, subfamily e, polypeptide 1 [Source:MGI Symbol;Acc:MGI:88607]	-
ENSMUSG00000058600	1355.67	1297.14	1333.47	2884.28	1677.31	1660.55	1328.76	2074.05	-0.642342	0.00354517	0.194533	Rpl30	15	34440505	34443640	-	3020	protein_coding	ribosomal protein L30 [Source:MGI Symbol;Acc:MGI:98037]	-
ENSMUSG00000070436	127.228	130.948	144.899	151.025	252.338	281.62	134.358	228.328	-0.765017	0.00357408	0.195622	Serpinh1	7	99345376	99353239	-	2443	protein_coding	serine (or cysteine) peptidase inhibitor, clade H, member 1 [Source:MGI Symbol;Acc:MGI:88283]	-
ENSMUSG00000102428	148.611	149.926	157.058	64.161	110.398	96.5554	151.865	90.3715	0.747587	0.00358462	0.195702	Pcdhga12	18	37765580	37841873	+	6664	protein_coding	protocadherin gamma subfamily A, 12 [Source:MGI Symbol;Acc:MGI:1935229]	-
ENSMUSG00000001630	161.44	128.101	114.5	186.561	218.013	218.255	134.681	207.61	-0.625932	0.0036247	0.196734	Stk38l	6	146724995	146778812	+	4880	protein_coding	serine/threonine kinase 38 like [Source:MGI Symbol;Acc:MGI:1922250]	-
ENSMUSG00000050150	2899.51	2712.9	2652.76	2205.16	2194.97	2231.84	2755.06	2210.66	0.317542	0.00362531	0.196734	Slc9b1	3	135348029	135397827	+	3689	protein_coding	solute carrier family 9, subfamily B (NHA1, cation proton antiporter 1), member 1 [Source:MGI Symbol;Acc:MGI:1921696]	-
ENSMUSG00000090394	207.414	258.1	224.948	391.876	305.218	314.811	230.154	337.302	-0.550138	0.00363089	0.196734	4930523C07Rik	1	160044382	160080208	+	10195	protein_coding	RIKEN cDNA 4930523C07 gene [Source:MGI Symbol;Acc:MGI:1914897]	-
ENSMUSG00000033688	500.359	567.441	541.091	384.966	421.182	398.291	536.297	401.48	0.417919	0.00367466	0.197489	1300017J02Rik	9	103250521	103305082	-	4508	protein_coding	RIKEN cDNA 1300017J02 gene [Source:MGI Symbol;Acc:MGI:1919025]	-
ENSMUSG00000020802	1609.06	1800.06	1719.53	995.976	1386.93	1317.58	1709.55	1233.5	0.470838	0.00368029	0.197489	Ube2o	11	116537740	116581447	-	5288	protein_coding	ubiquitin-conjugating enzyme E2O [Source:MGI Symbol;Acc:MGI:2444266]	-
ENSMUSG00000031583	917.324	904.299	832.915	631.739	737.533	638.674	884.846	669.315	0.40236	0.00368179	0.197489	Wrn	8	33234384	33385527	-	7597	protein_coding	Werner syndrome RecQ like helicase [Source:MGI Symbol;Acc:MGI:109635]	-
ENSMUSG00000038095	5636.52	4624.92	4686.41	3738.12	3950.21	3830.03	4982.62	3839.45	0.375889	0.00369595	0.197489	Sbno1	5	124368702	124426001	-	19933	protein_coding	strawberry notch 1 [Source:MGI Symbol;Acc:MGI:2384298]	-
ENSMUSG00000057132	5629.03	6242.79	6575.16	4842.68	4842.67	4944.44	6149	4876.6	0.33453	0.0037057	0.197489	Rpgrip1	14	52110704	52163546	+	12152	protein_coding	retinitis pigmentosa GTPase regulator interacting protein 1 [Source:MGI Symbol;Acc:MGI:1932134]	-
ENSMUSG00000041849	356.024	333.063	362.754	181.625	252.338	271.562	350.614	235.175	0.575839	0.00370779	0.197489	Card6	15	5095981	5108539	-	6101	protein_coding	caspase recruitment domain family, member 6 [Source:MGI Symbol;Acc:MGI:3032959]	-
ENSMUSG00000109404	74.84	241.02	256.359	76.0061	93.6992	88.5091	190.74	86.0715	1.14893	0.00370892	0.197489	Gm19963	7	119742856	119744110	-	1255	processed_pseudogene	predicted gene, 19963 [Source:MGI Symbol;Acc:MGI:5012148]	-
ENSMUSG00000107214	140.058	139.488	137.806	245.786	206.88	179.03	139.117	210.565	-0.598125	0.00372206	0.197562	4930500F04Rik	5	149847747	149864280	+	2252	processed_transcript	RIKEN cDNA 4930500F04 gene [Source:MGI Symbol;Acc:MGI:1922182]	-
ENSMUSG00000053153	2622.61	2513.63	2529.14	1593.17	2006.65	2115.17	2555.13	1904.99	0.423559	0.00373549	0.197562	Spag16	1	69826970	70725132	+	6764	protein_coding	sperm associated antigen 16 [Source:MGI Symbol;Acc:MGI:1913972]	-
ENSMUSG00000106503	2.13828	9.48897	9.1195	30.5999	22.2652	21.1215	6.91559	24.6622	-1.82146	0.00373779	0.197562	Gm42827	3	126226327	126228357	+	1515	lincRNA	predicted gene 42827 [Source:MGI Symbol;Acc:MGI:5662964]	-
ENSMUSG00000038141	237.35	208.757	217.855	150.038	167.916	121.7	221.321	146.551	0.592911	0.00376262	0.198035	Tmem181a	17	6256860	6308314	+	6548	protein_coding	transmembrane protein 181A [Source:MGI Symbol;Acc:MGI:1924356]	-
ENSMUSG00000027937	146.473	165.108	196.576	213.212	266.254	314.811	169.386	264.759	-0.64375	0.0037651	0.198035	Jtb	3	90231597	90235838	+	1531	protein_coding	jumping translocation breakpoint [Source:MGI Symbol;Acc:MGI:1346082]	-
ENSMUSG00000092399	69.4943	49.3427	48.6374	30.5999	7.42172	25.1446	55.8248	21.0554	1.41079	0.00383567	0.201256	4930556N13Rik	11	88851604	88881395	+	1034	antisense	RIKEN cDNA 4930556N13 gene [Source:MGI Symbol;Acc:MGI:1922535]	-
ENSMUSG00000084234	1007.13	1005.83	981.867	1194.38	1269.11	1511.7	998.277	1325.06	-0.40842	0.00388261	0.203224	4933405O20Rik	7	50599190	50600530	+	1341	protein_coding	RIKEN cDNA 4933405O20 gene [Source:MGI Symbol;Acc:MGI:2142174]	-
ENSMUSG00000104960	175.339	187.882	197.589	335.611	238.423	264.522	186.937	279.519	-0.579597	0.00390678	0.203995	Snhg8	3	123507552	123508404	-	853	processed_transcript	small nucleolar RNA host gene 8 [Source:MGI Symbol;Acc:MGI:1917145]	-
ENSMUSG00000034424	151.818	429.85	472.188	167.806	168.844	187.076	351.285	174.575	1.00962	0.00393021	0.204393	Gcsh	8	116981810	116993537	-	1579	protein_coding	glycine cleavage system protein H (aminomethyl carrier) [Source:MGI Symbol;Acc:MGI:1915383]	-
ENSMUSG00000074743	43.8348	49.3427	35.4647	36.5224	134.519	158.914	42.8807	109.985	-1.35848	0.00393338	0.204393	Thbd	2	148404466	148408188	-	3723	protein_coding	thrombomodulin [Source:MGI Symbol;Acc:MGI:98736]	-
ENSMUSG00000028128	21.3828	25.6202	33.4382	46.3934	61.2292	58.3355	26.8137	55.3194	-1.04397	0.00395198	0.204867	F3	3	121723537	121735048	+	2527	protein_coding	coagulation factor III [Source:MGI Symbol;Acc:MGI:88381]	-
ENSMUSG00000050931	1875.28	1671.96	1715.48	2144.95	2233.01	2253.96	1754.24	2210.64	-0.33382	0.00399396	0.206546	Sgms2	3	131318985	131491411	-	6227	protein_coding	sphingomyelin synthase 2 [Source:MGI Symbol;Acc:MGI:1921692]	-
ENSMUSG00000105299	157.164	51.2404	63.8365	43.4321	31.5423	37.2141	90.747	37.3961	1.27704	0.00403965	0.208409	Gm33847	5	11664167	11680823	-	786	lincRNA	predicted gene, 33847 [Source:MGI Symbol;Acc:MGI:5593006]	-
ENSMUSG00000032271	75.9091	46.496	39.5178	126.348	82.5666	103.596	53.9743	104.17	-0.951191	0.00407094	0.209058	Nnmt	9	48591877	48605153	-	1576	protein_coding	nicotinamide N-methyltransferase [Source:MGI Symbol;Acc:MGI:1099443]	-
ENSMUSG00000037415	1087.32	1615.97	1671.91	1140.09	893.389	906.213	1458.4	979.898	0.573991	0.00408382	0.209058	Ranbp10	8	105768308	105827350	-	6313	protein_coding	RAN binding protein 10 [Source:MGI Symbol;Acc:MGI:1921584]	-
ENSMUSG00000019139	6128.32	6550.24	6427.22	7692.41	7893	7792.82	6368.59	7792.74	-0.291123	0.00408425	0.209058	Isyna1	8	70594373	70597290	+	2436	protein_coding	myo-inositol 1-phosphate synthase A1 [Source:MGI Symbol;Acc:MGI:1919030]	-
ENSMUSG00000020048	7692.48	7669.94	7595.53	6125.9	6540.39	6027.67	7652.65	6231.32	0.296385	0.004091	0.209058	Hsp90b1	10	86690209	86705509	-	4032	protein_coding	heat shock protein 90, beta (Grp94), member 1 [Source:MGI Symbol;Acc:MGI:98817]	-
ENSMUSG00000036523	45.9731	137.59	146.925	34.5482	58.446	47.2719	110.163	46.7554	1.237	0.00412642	0.210196	Greb1	12	16670615	16800886	-	9580	protein_coding	gene regulated by estrogen in breast cancer protein [Source:MGI Symbol;Acc:MGI:2149712]	-
ENSMUSG00000110333	3314.34	3361.94	3324.57	1956.42	2634.71	2728.7	3333.62	2439.94	0.450221	0.00413277	0.210196	Gm45861	8	27447100	27620917	+	7520	protein_coding	predicted gene 45861 [Source:MGI Symbol;Acc:MGI:5804976]	-
ENSMUSG00000058248	20.3137	27.518	27.3585	4.93546	12.988	4.02314	25.0634	7.31554	1.7668	0.00415603	0.210882	Kcnh1	1	192190774	192510159	+	7331	protein_coding	potassium voltage-gated channel, subfamily H (eag-related), member 1 [Source:MGI Symbol;Acc:MGI:1341721]	-
ENSMUSG00000074748	7064.89	7741.1	7450.63	5612.61	6205.48	6035.72	7418.88	5951.27	0.318022	0.00417048	0.211118	Atxn7l3b	10	112925430	112929001	-	3572	protein_coding	ataxin 7-like 3B [Source:MGI Symbol;Acc:MGI:1914971]	-
ENSMUSG00000049755	1071.28	817.949	801.503	573.501	670.738	672.87	896.911	639.036	0.488571	0.00418668	0.211442	Zfp672	11	58315114	58330339	-	6674	protein_coding	zinc finger protein 672 [Source:MGI Symbol;Acc:MGI:2442105]	zf-C2H2
ENSMUSG00000031631	8212.08	6514.18	6251.93	5420.13	5183.14	5182.81	6992.73	5262.03	0.410175	0.00423965	0.213617	Cfap97	8	46151771	46195590	+	5157	protein_coding	cilia and flagella associated protein 97 [Source:MGI Symbol;Acc:MGI:1914006]	-
ENSMUSG00000040213	72.7017	65.4739	73.9693	87.8512	154.001	129.746	70.715	123.866	-0.810365	0.00432142	0.21713	Kyat3	3	142701051	142746870	+	9518	protein_coding	kynurenine aminotransferase 3 [Source:MGI Symbol;Acc:MGI:2677849]	-
ENSMUSG00000039637	258.732	241.02	246.227	180.638	179.977	169.978	248.66	176.864	0.490915	0.00432951	0.21713	Coro7	16	4626133	4679777	-	7423	protein_coding	coronin 7 [Source:MGI Symbol;Acc:MGI:1926135]	-
ENSMUSG00000044938	52.388	55.036	85.1154	90.8125	126.169	130.752	64.1798	115.911	-0.852937	0.00436847	0.218575	Klhl31	9	77636500	77660127	+	6494	protein_coding	kelch-like 31 [Source:MGI Symbol;Acc:MGI:3045305]	-
ENSMUSG00000056553	17.1063	25.6202	24.3187	11.8451	113.181	111.642	22.3484	78.8895	-1.8185	0.00439921	0.219019	Ptprn2	12	116485720	117276849	+	8602	protein_coding	protein tyrosine phosphatase, receptor type, N polypeptide 2 [Source:MGI Symbol;Acc:MGI:107418]	-
ENSMUSG00000033417	2967.94	3004.21	2843.26	4302.74	3768.38	3396.54	2938.47	3822.55	-0.379472	0.00441191	0.219019	Cacul1	19	60524696	60581023	-	5790	protein_coding	CDK2 associated, cullin domain 1 [Source:MGI Symbol;Acc:MGI:1926082]	-
ENSMUSG00000021453	88.7388	88.2474	107.407	133.258	166.061	145.839	94.7979	148.386	-0.647239	0.00442308	0.219019	Gadd45g	13	51846678	51848468	+	1173	protein_coding	growth arrest and DNA-damage-inducible 45 gamma [Source:MGI Symbol;Acc:MGI:1346325]	-
ENSMUSG00000016510	300.429	383.354	363.767	255.657	237.495	251.446	349.183	248.199	0.493647	0.00442352	0.219019	Mtif3	5	146951573	146963800	-	5127	protein_coding	mitochondrial translational initiation factor 3 [Source:MGI Symbol;Acc:MGI:1923616]	-
ENSMUSG00000022445	486.46	469.704	535.011	304.025	385.002	384.21	497.058	357.745	0.474155	0.00442811	0.219019	Cyp2d26	15	82790101	82794294	-	1792	protein_coding	cytochrome P450, family 2, subfamily d, polypeptide 26 [Source:MGI Symbol;Acc:MGI:1923529]	-
ENSMUSG00000101525	6.41485	2.84669	7.09295	0	0	0	5.4515	0	4.92601	0.00445215	1	Gm28593	Y	6259341	6262689	+	2170	lincRNA	predicted gene 28593 [Source:MGI Symbol;Acc:MGI:5579299]	-
ENSMUSG00000021182	3074.85	3193.04	3175.61	1478.66	2339.7	2542.63	3147.84	2120.33	0.570065	0.00451741	0.222033	Ccdc88c	12	100911523	101029056	-	11386	protein_coding	coiled-coil domain containing 88C [Source:MGI Symbol;Acc:MGI:1915589]	-
ENSMUSG00000102752	53.4571	112.919	131.726	45.4063	56.5906	41.2372	99.3673	47.7447	1.05788	0.00451824	0.222033	Gm7694	1	170298199	170306332	-	3827	protein_coding	predicted gene 7694 [Source:MGI Symbol;Acc:MGI:3649135]	-
ENSMUSG00000038451	718.464	718.315	704.228	947.609	944.414	853.912	713.669	915.311	-0.35915	0.00452675	0.222033	Spsb2	6	124808661	124810619	+	1658	protein_coding	splA/ryanodine receptor domain and SOCS box containing 2 [Source:MGI Symbol;Acc:MGI:1315199]	-
ENSMUSG00000055826	2197.09	2229.91	2092.42	3099.47	2589.25	2679.41	2173.14	2789.38	-0.36009	0.00453024	0.222033	Tescl	7	24333082	24333936	-	855	protein_coding	tescalcin-like [Source:MGI Symbol;Acc:MGI:1916551]	-
ENSMUSG00000026605	3332.52	2042.03	1996.16	1930.75	1386.01	1340.71	2456.9	1552.49	0.662131	0.00460277	0.225076	Cenpf	1	189640606	189688086	-	15433	protein_coding	centromere protein F [Source:MGI Symbol;Acc:MGI:1313302]	-
ENSMUSG00000031736	374.2	230.582	245.213	563.63	409.122	391.25	283.332	454.668	-0.683423	0.00463513	0.225332	Crnde	8	92326033	92356120	-	2017	processed_transcript	colorectal neoplasia differentially expressed (non-protein coding) [Source:MGI Symbol;Acc:MGI:1918546]	-
ENSMUSG00000045842	1.06914	19.9268	16.2125	0	0	2.01157	12.4028	0.670523	4.24394	0.00463626	0.225332	Tgif2-ps2	17	40115358	40116326	+	969	transcribed_processed_pseudogene	TGFB-induced factor homeobox 2, pseudogene 2 [Source:MGI Symbol;Acc:MGI:3805950]	Homeobox
ENSMUSG00000110198	2.13828	0	0	6.90965	11.1326	11.0636	0.712762	9.70195	-3.82956	0.00463875	1	Gm45335	8	92172587	92189124	+	401	lincRNA	predicted gene 45335 [Source:MGI Symbol;Acc:MGI:5791171]	-
ENSMUSG00000098158	50.2497	106.276	102.341	19.7419	35.2532	55.3182	86.2891	36.7711	1.23332	0.00463935	0.225332	Gm4804	12	15606412	15729095	+	1644	transcribed_processed_pseudogene	predicted gene 4804 [Source:MGI Symbol;Acc:MGI:3646648]	-
ENSMUSG00000020272	1784.4	1761.15	1792.49	1274.34	1423.11	1496.61	1779.35	1398.02	0.34795	0.00465764	0.225712	Stk10	11	32533305	32624587	+	5187	protein_coding	serine/threonine kinase 10 [Source:MGI Symbol;Acc:MGI:1099439]	-
ENSMUSG00000031711	1014.62	906.197	846.087	1459.91	1128.1	1183.81	922.3	1257.27	-0.447075	0.00470306	0.227074	Zfp330	8	82763607	82774160	-	5686	protein_coding	zinc finger protein 330 [Source:MGI Symbol;Acc:MGI:1353574]	-
ENSMUSG00000031731	565.576	1272.47	1326.38	355.353	638.268	685.946	1054.81	559.856	0.914047	0.00470681	0.227074	Ap1g1	8	109778554	109864204	+	7681	protein_coding	adaptor protein complex AP-1, gamma 1 subunit [Source:MGI Symbol;Acc:MGI:101919]	-
ENSMUSG00000106361	0	0	0	8.88383	2.78314	5.02893	0	5.5653	-4.90394	0.00476121	1	Gm35066	3	144972124	144982560	+	2074	macro_lncRNA	predicted gene, 35066 [Source:MGI Symbol;Acc:MGI:5594225]	-
ENSMUSG00000021994	20.3137	18.9779	24.3187	34.5482	61.2292	45.2603	21.2034	47.0126	-1.15133	0.00477662	0.229928	Wnt5a	14	28504750	28527448	+	7823	protein_coding	wingless-type MMTV integration site family, member 5A [Source:MGI Symbol;Acc:MGI:98958]	-
ENSMUSG00000095304	1.06914	0	3.03983	22.7031	0.927715	25.1446	1.36966	16.2585	-3.57976	0.00480572	0.230814	Plac9a	14	25887506	25903100	-	1751	protein_coding	placenta specific 9a [Source:MGI Symbol;Acc:MGI:2663998]	-
ENSMUSG00000015242	994.302	949.846	996.052	1261.5	1245.92	1187.83	980.067	1231.75	-0.329952	0.00484768	0.232311	Nipsnap3a	4	52989272	53001162	+	1733	protein_coding	nipsnap homolog 3A [Source:MGI Symbol;Acc:MGI:1920648]	-
ENSMUSG00000104617	51.3188	42.7004	35.4647	78.9674	72.3617	79.457	43.1613	76.9287	-0.835126	0.00488262	0.233467	Gm43356	3	136952790	136955093	-	609	lincRNA	predicted gene 43356 [Source:MGI Symbol;Acc:MGI:5663493]	-
ENSMUSG00000106379	72.7017	41.7515	41.5444	33.5611	13.9157	9.05207	51.9992	18.843	1.46339	0.00494464	0.235667	Lhfpl3	5	22746059	23275597	+	3213	protein_coding	lipoma HMGIC fusion partner-like 3 [Source:MGI Symbol;Acc:MGI:1925076]	-
ENSMUSG00000031028	487.529	473.5	410.378	189.522	362.736	305.759	457.135	286.006	0.675959	0.00495049	0.235667	Tub	7	108950338	109034460	+	8391	protein_coding	tubby bipartite transcription factor [Source:MGI Symbol;Acc:MGI:2651573]	Tub
ENSMUSG00000040828	2590.53	2515.53	2333.58	2139.03	1827.6	1811.42	2479.88	1926.02	0.364665	0.00496811	0.235985	Catsperd	17	56628143	56664456	+	3590	protein_coding	cation channel sperm associated auxiliary subunit delta [Source:MGI Symbol;Acc:MGI:2147030]	-
ENSMUSG00000019803	10.6914	9.48897	12.1593	2.96128	0	1.00579	10.7799	1.32235	3.04429	0.00502414	0.238122	Nr2e1	10	42561963	42583632	-	3711	protein_coding	nuclear receptor subfamily 2, group E, member 1 [Source:MGI Symbol;Acc:MGI:1100526]	RXR-like
ENSMUSG00000060427	265.147	183.137	194.549	160.896	127.097	116.671	214.278	134.888	0.666515	0.00504114	0.238404	Zfp868	8	69610857	69625548	-	2893	protein_coding	zinc finger protein 868 [Source:MGI Symbol;Acc:MGI:2142546]	zf-C2H2
ENSMUSG00000049241	0	0	0	0.987093	8.34943	9.05207	0	6.12953	-5.04589	0.0050431	1	Hcar1	5	123876736	123880020	-	3285	protein_coding	hydrocarboxylic acid receptor 1 [Source:MGI Symbol;Acc:MGI:2441671]	-
ENSMUSG00000079065	337.849	337.807	313.103	182.612	249.555	251.446	329.586	227.871	0.532152	0.00505942	0.238745	BC005561	5	104508352	104522611	+	5409	protein_coding	cDNA sequence BC005561 [Source:MGI Symbol;Acc:MGI:3040669]	-
ENSMUSG00000043410	986.818	950.795	950.455	848.9	618.786	596.431	962.689	688.039	0.484642	0.00511198	0.240698	Hfm1	5	106840192	106926321	-	6687	protein_coding	HFM1, ATP-dependent DNA helicase homolog [Source:MGI Symbol;Acc:MGI:3036246]	-
ENSMUSG00000093765	8.55314	5.69338	16.2125	1.97419	0.927715	0	10.153	0.9673	3.38512	0.00520027	0.244067	Gm20658	12	116102769	116138648	-	2768	antisense	predicted gene 20658 [Source:MGI Symbol;Acc:MGI:5313105]	-
ENSMUSG00000100374	2.13828	13.2846	8.10623	0.987093	0	0	7.84302	0.329031	4.49742	0.00522698	1	Gm4451	7	38365982	38367872	-	1891	unprocessed_pseudogene	predicted gene 4451 [Source:MGI Symbol;Acc:MGI:3782635]	-
ENSMUSG00000020014	1272.28	1132.03	1074.07	785.726	936.064	911.241	1159.46	877.677	0.401381	0.005234	0.244067	Cfap54	10	92775619	93081618	-	14645	protein_coding	cilia and flagella associated protein 54 [Source:MGI Symbol;Acc:MGI:1922208]	-
ENSMUSG00000038828	2782.98	2727.13	2912.16	2193.32	2135.6	2403.83	2807.42	2244.25	0.323083	0.00523427	0.244067	Tmem214	5	30868012	30879180	+	7580	protein_coding	transmembrane protein 214 [Source:MGI Symbol;Acc:MGI:1916046]	-
ENSMUSG00000024921	6909.87	6918.41	6964.26	4242.52	5777.81	5554.95	6930.85	5191.76	0.416776	0.00524091	0.244067	Smarca2	19	26605050	26778322	+	14269	protein_coding	SWI/SNF related, matrix associated, actin dependent regulator of chromatin, subfamily a, member 2 [Source:MGI Symbol;Acc:MGI:99603]	-
ENSMUSG00000113897	1.06914	19.9268	21.2788	0	2.78314	0	14.0916	0.927715	3.89089	0.00525048	0.244067	Gm48227	12	16801768	16802634	-	303	lincRNA	predicted gene, 48227 [Source:MGI Symbol;Acc:MGI:6097629]	-
ENSMUSG00000006586	380.615	300.8	313.103	224.07	256.049	219.261	331.506	233.127	0.506437	0.00525144	0.244067	Runx1t1	4	13743436	13893649	+	7959	protein_coding	runt-related transcription factor 1; translocated to, 1 (cyclin D-related) [Source:MGI Symbol;Acc:MGI:104793]	-
ENSMUSG00000097602	207.414	122.408	115.514	250.722	254.194	225.296	148.445	243.404	-0.715815	0.0052733	0.244557	4930519P11Rik	2	154612937	154613437	-	501	protein_coding	RIKEN cDNA 4930519P11 gene [Source:MGI Symbol;Acc:MGI:1921971]	-
ENSMUSG00000021278	125.09	133.795	154.018	157.935	257.905	248.429	137.634	221.423	-0.686104	0.00529939	0.245032	Amn	12	111271095	111276426	+	1843	protein_coding	amnionless [Source:MGI Symbol;Acc:MGI:1934943]	-
ENSMUSG00000072983	1760.88	2005.97	1816.81	1172.67	367.375	398.291	1861.22	646.111	1.52646	0.00530787	0.245032	4933414I15Rik	11	50940711	50943765	-	2347	protein_coding	RIKEN cDNA 4933414I15 gene [Source:MGI Symbol;Acc:MGI:1918374]	-
ENSMUSG00000027956	1520.32	1453.71	1555.38	1907.06	1852.65	1849.64	1509.8	1869.78	-0.308599	0.00532156	0.245032	Tmem144	3	79812564	79852773	-	3487	protein_coding	transmembrane protein 144 [Source:MGI Symbol;Acc:MGI:1917902]	-
ENSMUSG00000112449	54.5263	203.064	178.337	224.07	508.388	264.522	145.309	332.326	-1.19238	0.00532901	0.245032	Srp54b	12	55155104	55189573	+	4513	protein_coding	signal recognition particle 54B [Source:MGI Symbol;Acc:MGI:3714357]	-
ENSMUSG00000030122	328.227	301.749	319.183	324.753	595.593	592.408	316.386	504.251	-0.67281	0.0053417	0.245093	Ptms	6	124913681	124920103	-	1619	protein_coding	parathymosin [Source:MGI Symbol;Acc:MGI:1916452]	-
ENSMUSG00000095234	0	13.2846	9.1195	0	0	0	7.46802	0	5.3868	0.00539389	1	Gm21586	4	42439378	42439966	+	264	protein_coding	predicted gene, 21586 [Source:MGI Symbol;Acc:MGI:5434941]	-
ENSMUSG00000026864	11309.4	10346.8	10536.1	8701.22	8795.66	8867	10730.7	8787.96	0.288119	0.00540759	0.247017	Hspa5	2	34771970	34777547	+	4229	protein_coding	heat shock protein 5 [Source:MGI Symbol;Acc:MGI:95835]	-
ENSMUSG00000034903	64.1485	71.1673	66.8764	70.0836	164.205	156.902	67.3974	130.397	-0.952171	0.00541091	0.247017	Cobll1	2	65088339	65239403	-	8342	protein_coding	Cobl-like 1 [Source:MGI Symbol;Acc:MGI:2442894]	-
ENSMUSG00000045680	34.2126	29.4158	29.3851	38.4966	75.1449	82.4744	31.0045	65.372	-1.07769	0.00541799	0.247017	Tcf21	10	22817281	22820174	-	2349	protein_coding	transcription factor 21 [Source:MGI Symbol;Acc:MGI:1202715]	bHLH
ENSMUSG00000052533	5606.58	4931.42	4976.21	3289.98	4027.21	4354.04	5171.4	3890.41	0.410589	0.00545527	0.248192	Nup188	2	30286397	30344266	+	6241	protein_coding	nucleoporin 188 [Source:MGI Symbol;Acc:MGI:2446190]	-
ENSMUSG00000026259	7.484	4.74449	8.10623	17.7677	18.5543	29.1678	6.77824	21.8299	-1.69145	0.00550434	0.249897	Ngef	1	87476834	87573870	-	3905	protein_coding	neuronal guanine nucleotide exchange factor [Source:MGI Symbol;Acc:MGI:1858414]	-
ENSMUSG00000027742	4600.52	4370.62	4373.31	3180.41	3793.43	3586.63	4448.15	3520.16	0.337481	0.0055294	0.25005	Cog6	3	52981875	53017237	-	4957	protein_coding	component of oligomeric golgi complex 6 [Source:MGI Symbol;Acc:MGI:1914792]	-
ENSMUSG00000034601	2780.84	2372.24	2415.66	1396.74	2018.71	1984.41	2522.91	1799.95	0.486985	0.0055408	0.25005	2700049A03Rik	12	71136848	71243303	+	5879	protein_coding	RIKEN cDNA 2700049A03 gene [Source:MGI Symbol;Acc:MGI:1924217]	-
ENSMUSG00000043122	1.06914	0.948897	0	0	14.8434	26.1504	0.67268	13.6646	-4.34522	0.00554389	0.25005	A530016L24Rik	12	112489448	112499927	+	3110	protein_coding	RIKEN cDNA A530016L24 gene [Source:MGI Symbol;Acc:MGI:2443020]	-
ENSMUSG00000045672	102.638	46.496	51.6772	178.664	114.109	107.619	66.9369	133.464	-0.999023	0.00556985	0.25005	Col27a1	4	63214004	63334991	+	13022	protein_coding	collagen, type XXVII, alpha 1 [Source:MGI Symbol;Acc:MGI:2672118]	-
ENSMUSG00000001506	93.0154	94.8897	89.1685	90.8125	469.424	440.534	92.3579	333.59	-1.85283	0.00557521	0.25005	Col1a1	11	94936224	94953042	+	6563	protein_coding	collagen, type I, alpha 1 [Source:MGI Symbol;Acc:MGI:88467]	-
ENSMUSG00000042029	523.88	465.909	451.922	415.566	1097.49	1105.36	480.57	872.803	-0.861092	0.00557728	0.25005	Ncapg2	12	116405402	116463731	+	9939	protein_coding	non-SMC condensin II complex, subunit G2 [Source:MGI Symbol;Acc:MGI:1923294]	-
ENSMUSG00000067058	6.41485	20.8757	17.2257	3.94837	2.78314	2.01157	14.8388	2.91436	2.3522	0.00559877	0.250227	Rps15a-ps5	5	105797321	105797713	-	393	processed_pseudogene	ribosomal protein S15A, pseudogene 5 [Source:MGI Symbol;Acc:MGI:3642245]	-
ENSMUSG00000033478	1117.25	1111.16	1094.34	791.648	929.57	875.033	1107.58	865.417	0.355744	0.00562875	0.250227	Fam160b1	19	57361009	57389594	+	5630	protein_coding	family with sequence similarity 160, member B1 [Source:MGI Symbol;Acc:MGI:2147545]	-
ENSMUSG00000038515	1239.14	1541.96	1628.34	1323.69	557.557	639.679	1469.81	840.309	0.806846	0.0056445	0.250227	Grtp1	8	13172022	13200620	-	4093	protein_coding	GH regulated TBC protein 1 [Source:MGI Symbol;Acc:MGI:1914040]	-
ENSMUSG00000022602	5360.68	4743.54	4941.76	3688.77	4079.16	4183.06	5015.32	3983.66	0.332174	0.00564504	0.250227	Arc	15	74669083	74672570	-	3057	protein_coding	activity regulated cytoskeletal-associated protein [Source:MGI Symbol;Acc:MGI:88067]	-
ENSMUSG00000117278	0	0.948897	1.01328	0	24.1206	16.0926	0.654058	13.4044	-4.3345	0.00565337	0.250227	AC166110.4	17	13330748	13333842	+	3095	lincRNA	novel transcript	-
ENSMUSG00000085238	112.26	20.8757	17.2257	264.541	217.085	259.493	50.1205	247.04	-2.30326	0.00566115	0.250227	4930479D17Rik	6	146657218	146665403	+	740	lincRNA	RIKEN cDNA 4930479D17 gene [Source:MGI Symbol;Acc:MGI:1922175]	-
ENSMUSG00000019082	31.0051	23.7224	28.3718	40.4708	66.7955	61.3529	27.6998	56.2064	-1.02434	0.00566244	0.250227	Slc25a22	7	141429744	141437892	-	5992	protein_coding	solute carrier family 25 (mitochondrial carrier, glutamate), member 22 [Source:MGI Symbol;Acc:MGI:1915517]	-
ENSMUSG00000079259	127.228	106.276	120.58	76.0061	70.5063	78.4512	118.028	74.9879	0.653915	0.00568167	0.250563	Trim71	9	114507133	114564369	-	9332	protein_coding	tripartite motif-containing 71 [Source:MGI Symbol;Acc:MGI:2685973]	-
ENSMUSG00000027335	48.1114	36.0581	37.4913	81.9287	67.7232	68.3934	40.5536	72.6818	-0.844287	0.00571276	0.251259	Adra1d	2	131545850	131562283	-	1899	protein_coding	adrenergic receptor, alpha 1d [Source:MGI Symbol;Acc:MGI:106673]	-
ENSMUSG00000059278	745.192	1014.37	953.495	1274.34	1200.46	1190.85	904.353	1221.88	-0.433612	0.0057228	0.251259	Naa38	11	69395487	69396680	+	890	protein_coding	N(alpha)-acetyltransferase 38, NatC auxiliary subunit [Source:MGI Symbol;Acc:MGI:1925554]	-
ENSMUSG00000074461	69.4943	76.8607	87.1419	34.5482	48.2412	48.2777	77.8323	43.689	0.832937	0.00573241	0.251259	Gm10699	8	14090461	14092590	+	2130	TEC	predicted gene 10699 [Source:MGI Symbol;Acc:MGI:3642530]	-
ENSMUSG00000070780	274.77	345.399	345.528	387.927	468.496	529.043	321.899	461.822	-0.519917	0.00574885	0.251344	Rbm47	5	66016549	66173118	-	7163	protein_coding	RNA binding motif protein 47 [Source:MGI Symbol;Acc:MGI:2384294]	-
ENSMUSG00000058571	3.20743	9.48897	7.09295	9.87093	25.0483	43.2488	6.59645	26.056	-1.97132	0.00575767	0.251344	Gpc6	14	116925315	117976544	+	6425	protein_coding	glypican 6 [Source:MGI Symbol;Acc:MGI:1346322]	-
ENSMUSG00000050708	392.375	538.025	567.436	607.062	861.847	738.246	499.279	735.718	-0.558991	0.00581301	0.253248	Ftl1	7	45457944	45459884	-	1340	protein_coding	ferritin light polypeptide 1 [Source:MGI Symbol;Acc:MGI:95589]	-
ENSMUSG00000029675	67.356	63.5761	55.7303	57.2514	376.652	343.979	62.2208	259.294	-2.05928	0.00583678	0.25377	Eln	5	134702593	134747323	-	8098	protein_coding	elastin [Source:MGI Symbol;Acc:MGI:95317]	-
ENSMUSG00000045291	4.27657	9.48897	14.1859	30.5999	24.1206	27.1562	9.31715	27.2922	-1.5439	0.0058842	0.255318	E330021D16Rik	6	136400317	136415569	-	1832	protein_coding	RIKEN cDNA E330021D16 gene [Source:MGI Symbol;Acc:MGI:2141773]	-
ENSMUSG00000029299	7.484	8.54007	5.06639	8.88383	38.964	30.1736	7.03015	26.0071	-1.88716	0.00590469	0.255692	Abcg3	5	104935057	104982718	-	3550	protein_coding	ATP binding cassette subfamily G member 3 [Source:MGI Symbol;Acc:MGI:1351624]	-
ENSMUSG00000028681	478.976	427.953	460.028	316.857	363.664	342.973	455.652	341.165	0.416702	0.00591656	0.255692	Ptch2	4	117096075	117116101	+	5974	protein_coding	patched 2 [Source:MGI Symbol;Acc:MGI:1095405]	-
ENSMUSG00000027654	175.339	235.327	205.695	103.645	158.639	130.752	205.454	131.012	0.649051	0.00599222	0.258226	Fam83d	2	158768093	158786637	+	3991	protein_coding	family with sequence similarity 83, member D [Source:MGI Symbol;Acc:MGI:1919128]	-
ENSMUSG00000026042	19.2446	12.3357	22.2921	15.7935	61.2292	86.4975	17.9574	54.5067	-1.60418	0.00600758	0.258226	Col5a2	1	45374321	45503282	-	9591	protein_coding	collagen, type V, alpha 2 [Source:MGI Symbol;Acc:MGI:88458]	-
ENSMUSG00000022440	45.9731	55.036	39.5178	49.3546	115.037	130.752	46.8423	98.3811	-1.06965	0.00601109	0.258226	C1qtnf6	15	78523346	78531416	-	2702	protein_coding	C1q and tumor necrosis factor related protein 6 [Source:MGI Symbol;Acc:MGI:1919959]	-
ENSMUSG00000028841	43.8348	36.0581	30.3983	56.2643	85.3497	66.3818	36.7638	69.332	-0.918374	0.0060314	0.258314	Cnksr1	4	134228041	134238399	-	2804	protein_coding	connector enhancer of kinase suppressor of Ras 1 [Source:MGI Symbol;Acc:MGI:2670958]	-
ENSMUSG00000085861	1068.07	1073.2	1058.88	1936.68	1315.5	1292.43	1066.72	1514.87	-0.505944	0.00603711	0.258314	Armh2	13	24741232	24746592	+	863	protein_coding	armadillo-like helical domain containing 2 [Source:MGI Symbol;Acc:MGI:1916676]	-
ENSMUSG00000062154	6535.67	7010.45	7144.62	10214.4	8040.5	8540.12	6896.91	8931.69	-0.37294	0.00605411	0.25852	Tex33	15	78378400	78395912	-	1241	protein_coding	testis expressed 33 [Source:MGI Symbol;Acc:MGI:1920626]	-
ENSMUSG00000028730	5105.15	4939.96	5151.51	3804.25	4193.27	4292.69	5065.54	4096.74	0.306212	0.00606591	0.25852	Cfap57	4	118554551	118620777	-	4020	protein_coding	cilia and flagella associated protein 57 [Source:MGI Symbol;Acc:MGI:2686209]	-
ENSMUSG00000026836	54.5263	38.9048	51.6772	69.0965	78.8557	127.735	48.3694	91.8957	-0.927089	0.00607876	0.258557	Acvr1	2	58388644	58567157	-	4829	protein_coding	activin A receptor, type 1 [Source:MGI Symbol;Acc:MGI:87911]	-
ENSMUSG00000069265	74.84	80.6563	81.0623	133.258	115.037	118.683	78.8528	122.326	-0.632521	0.00609801	0.25883	Hist1h3a	13	23761853	23762386	-	534	protein_coding	histone cluster 1, H3a [Source:MGI Symbol;Acc:MGI:2668828]	-
ENSMUSG00000025170	4.27657	2.84669	2.02656	10.858	16.6989	14.081	3.04994	13.8793	-2.19432	0.00611449	0.25883	Rab40b	11	121356125	121388251	-	2008	protein_coding	Rab40B, member RAS oncogene family [Source:MGI Symbol;Acc:MGI:2183451]	-
ENSMUSG00000044783	1461.52	1459.4	1519.92	954.519	1209.74	1210.97	1480.28	1125.07	0.395758	0.00612118	0.25883	Hjurp	1	88262471	88277633	-	8331	protein_coding	Holliday junction recognition protein [Source:MGI Symbol;Acc:MGI:2685821]	-
ENSMUSG00000037617	1691.38	1634	1686.09	1455.96	1230.15	1234.1	1670.49	1306.74	0.354329	0.00613546	0.258926	Spag1	15	36178099	36235621	+	11167	protein_coding	sperm associated antigen 1 [Source:MGI Symbol;Acc:MGI:1349387]	-
ENSMUSG00000028843	372.062	364.377	383.019	314.883	218.013	251.446	373.152	261.447	0.513829	0.00614964	0.259017	Sh3bgrl3	4	134127406	134128789	-	821	protein_coding	SH3 domain binding glutamic acid-rich protein-like 3 [Source:MGI Symbol;Acc:MGI:1920973]	-
ENSMUSG00000082398	160.371	180.29	161.111	264.541	218.941	232.336	167.258	238.606	-0.511379	0.00618473	0.259988	Gm11927	4	32051738	32052914	+	759	processed_pseudogene	predicted gene 11927 [Source:MGI Symbol;Acc:MGI:3651638]	-
ENSMUSG00000031758	273.7	131.897	158.071	272.438	321.917	360.071	187.89	318.142	-0.761743	0.00625769	0.262543	Cdyl2	8	116574400	116732991	-	2411	protein_coding	chromodomain protein, Y chromosome-like 2 [Source:MGI Symbol;Acc:MGI:1923046]	-
ENSMUSG00000002012	11.7606	9.48897	12.1593	23.6902	30.6146	30.1736	11.1363	28.1595	-1.34155	0.00638555	0.267387	Pnck	X	73655994	73660117	-	1971	protein_coding	pregnancy upregulated non-ubiquitously expressed CaM kinase [Source:MGI Symbol;Acc:MGI:1347357]	-
ENSMUSG00000024521	50.2497	33.2114	37.4913	96.7351	65.8677	64.3703	40.3175	75.6577	-0.911112	0.00649636	0.2715	Pmaip1	18	66458604	66465550	+	2646	protein_coding	phorbol-12-myristate-13-acetate-induced protein 1 [Source:MGI Symbol;Acc:MGI:1930146]	-
ENSMUSG00000070034	0	0	1.01328	5.92256	5.56629	9.05207	0.337759	6.84697	-4.24162	0.00653418	1	Sp110	1	85576899	85598817	-	6781	protein_coding	Sp110 nuclear body protein [Source:MGI Symbol;Acc:MGI:1923364]	SAND
ENSMUSG00000050944	5641.86	4910.54	5149.48	3515.04	4298.1	4305.77	5233.96	4039.64	0.3736	0.00653484	0.27258	Efcab5	11	77089915	77188968	-	5164	protein_coding	EF-hand calcium binding domain 5 [Source:MGI Symbol;Acc:MGI:2442440]	-
ENSMUSG00000110331	176.408	218.246	211.775	183.599	475.918	447.574	202.143	369.03	-0.868211	0.00656296	0.273224	Nudc-ps1	8	29286431	29286981	-	551	processed_pseudogene	nuclear distribution gene C homolog (Aspergillus), pseudogene 1 [Source:MGI Symbol;Acc:MGI:2142657]	-
ENSMUSG00000028528	70.5634	62.6272	61.81	40.4708	34.3254	34.1967	65.0002	36.331	0.83881	0.00662816	0.275407	Dnajc6	4	101496648	101642799	+	5909	protein_coding	DnaJ heat shock protein family (Hsp40) member C6 [Source:MGI Symbol;Acc:MGI:1919935]	-
ENSMUSG00000048327	1560.95	1355.03	1348.67	1162.8	1039.04	1125.47	1421.55	1109.1	0.357978	0.00672142	0.278745	Ckap2l	2	129268210	129297212	-	3137	protein_coding	cytoskeleton associated protein 2-like [Source:MGI Symbol;Acc:MGI:1917716]	-
ENSMUSG00000093930	811.479	845.467	791.37	933.79	1275.61	1080.21	816.106	1096.54	-0.426288	0.00673565	0.278799	Hmgcs1	13	119690379	119708260	+	4594	protein_coding	3-hydroxy-3-methylglutaryl-Coenzyme A synthase 1 [Source:MGI Symbol;Acc:MGI:107592]	-
ENSMUSG00000060093	426.588	327.37	351.608	661.352	445.303	508.927	368.522	538.527	-0.547682	0.00674882	0.278809	Hist1h4a	13	23760692	23761230	-	539	protein_coding	histone cluster 1, H4a [Source:MGI Symbol;Acc:MGI:2448419]	-
ENSMUSG00000021196	3498.23	3355.3	3310.38	2553.61	2814.69	2851.4	3387.97	2739.9	0.306245	0.00679541	0.280197	Pfkp	13	6579768	6648777	-	13401	protein_coding	phosphofructokinase, platelet [Source:MGI Symbol;Acc:MGI:1891833]	-
ENSMUSG00000083325	612.619	486.784	456.988	807.442	740.316	626.604	518.797	724.787	-0.483058	0.00682313	0.280803	Gm14121	2	150499466	150500845	-	1380	transcribed_processed_pseudogene	predicted gene 14121 [Source:MGI Symbol;Acc:MGI:3651769]	-
ENSMUSG00000025602	248.041	247.662	270.545	191.496	158.639	194.117	255.416	181.417	0.494449	0.00687621	0.282448	Zfp202	9	40192316	40213604	+	3877	protein_coding	zinc finger protein 202 [Source:MGI Symbol;Acc:MGI:1933401]	zf-C2H2
ENSMUSG00000007594	34.2126	30.3647	29.3851	10.858	13.9157	15.0868	31.3208	13.2868	1.23621	0.00689016	0.282483	Hapln4	8	70083457	70090862	+	3924	protein_coding	hyaluronan and proteoglycan link protein 4 [Source:MGI Symbol;Acc:MGI:2679531]	-
ENSMUSG00000102483	852.106	672.768	706.255	607.062	547.352	460.65	743.71	538.354	0.465597	0.00696522	0.284649	Catspere1	1	177808550	177962233	+	2949	unprocessed_pseudogene	cation channel sperm associated auxiliary subunit epsilon 1 [Source:MGI Symbol;Acc:MGI:3647531]	-
ENSMUSG00000070563	1806.85	1756.41	1747.9	2254.52	2067.88	2222.79	1770.39	2181.73	-0.301369	0.00696938	0.284649	Spaca4	7	45725107	45725813	-	707	protein_coding	sperm acrosome associated 4 [Source:MGI Symbol;Acc:MGI:1916613]	-
ENSMUSG00000027663	465.077	439.339	394.165	263.554	361.809	299.724	432.861	308.362	0.488421	0.00698309	0.28467	Zmat3	3	32334792	32366014	-	11435	protein_coding	zinc finger matrin type 3 [Source:MGI Symbol;Acc:MGI:1195270]	-
ENSMUSG00000067206	31.0051	28.4669	28.3718	34.5482	66.7955	88.5091	29.2813	63.2843	-1.11222	0.00706853	0.287609	Lrrc66	5	73606642	73632526	-	3238	protein_coding	leucine rich repeat containing 66 [Source:MGI Symbol;Acc:MGI:2387634]	-
ENSMUSG00000060147	2847.13	2841.95	2890.88	2491.42	2142.09	2254.97	2859.99	2296.16	0.316857	0.00713756	0.289591	Serpinb6a	13	33917918	34002794	-	5409	protein_coding	serine (or cysteine) peptidase inhibitor, clade B, member 6a [Source:MGI Symbol;Acc:MGI:103123]	-
ENSMUSG00000030867	1683.9	1607.43	1598.95	1314.81	1359.1	1291.43	1630.09	1321.78	0.302302	0.00715764	0.289591	Plk1	7	122159439	122169873	+	2199	protein_coding	polo like kinase 1 [Source:MGI Symbol;Acc:MGI:97621]	-
ENSMUSG00000037752	2104.07	1965.17	2000.21	1724.45	1570.62	1600.2	2023.15	1631.76	0.310131	0.00716599	0.289591	Xkr8	4	132724897	132732546	-	4312	protein_coding	X-linked Kx blood group related 8 [Source:MGI Symbol;Acc:MGI:2685877]	-
ENSMUSG00000090137	109.053	297.954	284.731	347.457	462.002	460.65	230.579	423.369	-0.875416	0.00717788	0.289591	Uba52	8	70508263	70510801	-	1498	protein_coding	ubiquitin A-52 residue ribosomal protein fusion product 1 [Source:MGI Symbol;Acc:MGI:98887]	-
ENSMUSG00000101963	9530.33	9965.32	9967.62	6210.79	7963.5	8305.77	9821.09	7493.35	0.390272	0.00718439	0.289591	1700001J11Rik	9	40050365	40053028	+	2664	transcribed_processed_pseudogene	RIKEN cDNA 1700001J11 gene [Source:MGI Symbol;Acc:MGI:1919474]	-
ENSMUSG00000114251	59.872	68.3206	48.6374	120.425	85.3497	94.5438	58.9433	100.106	-0.762187	0.00724886	0.29123	Tmed10-ps	13	35990861	35991520	-	660	processed_pseudogene	transmembrane p24 trafficking protein 10, pseudogene [Source:MGI Symbol;Acc:MGI:3782198]	-
ENSMUSG00000039632	1478.62	1353.13	1433.79	1190.43	1090.99	1131.51	1421.85	1137.64	0.321634	0.00725204	0.29123	Ccdc151	9	21989871	22002634	-	2514	protein_coding	coiled-coil domain containing 151 [Source:MGI Symbol;Acc:MGI:1924859]	-
ENSMUSG00000104845	26.7286	56.9338	36.478	81.9287	70.5063	77.4455	40.0468	76.6268	-0.929878	0.00730065	0.292637	1700041I07Rik	5	146795918	146806433	+	435	lincRNA	RIKEN cDNA 1700041I07 gene [Source:MGI Symbol;Acc:MGI:1920523]	-
ENSMUSG00000052407	1805.78	1817.14	1764.12	1395.75	1463.93	1513.71	1795.68	1457.8	0.30077	0.00734505	0.293733	Ccdc171	4	83525545	83864670	+	5999	protein_coding	coiled-coil domain containing 171 [Source:MGI Symbol;Acc:MGI:1922152]	-
ENSMUSG00000048249	1447.62	1383.49	1270.65	1087.78	1089.14	1097.31	1367.25	1091.41	0.325016	0.00736816	0.293733	Crebrf	17	26715650	26776635	+	8564	protein_coding	CREB3 regulatory factor [Source:MGI Symbol;Acc:MGI:1924378]	-
ENSMUSG00000075254	279.046	293.209	348.568	254.67	760.726	702.038	306.941	572.478	-0.899378	0.00736886	0.293733	Heg1	16	33684370	33771576	+	12728	protein_coding	heart development protein with EGF-like domains 1 [Source:MGI Symbol;Acc:MGI:1924696]	-
ENSMUSG00000027185	845.692	915.686	835.954	529.082	733.822	653.76	865.777	638.888	0.438254	0.00748511	0.296804	Nat10	2	103721256	103761270	-	7199	protein_coding	N-acetyltransferase 10 [Source:MGI Symbol;Acc:MGI:2138939]	-
ENSMUSG00000017830	963.297	956.488	1063.94	739.332	801.545	807.646	994.576	782.841	0.34529	0.00749854	0.296804	Dhx58	11	100694884	100704271	-	3272	protein_coding	DEXH (Asp-Glu-X-His) box polypeptide 58 [Source:MGI Symbol;Acc:MGI:1931560]	-
ENSMUSG00000025921	295.083	266.64	289.798	419.514	365.52	361.077	283.84	382.037	-0.429069	0.00750033	0.296804	Rdh10	1	16105774	16133734	+	4160	protein_coding	retinol dehydrogenase 10 (all-trans) [Source:MGI Symbol;Acc:MGI:1924238]	-
ENSMUSG00000035842	363.508	453.573	461.042	292.179	322.845	319.84	426.041	311.621	0.451764	0.0075076	0.296804	Ddx11	17	66123520	66152174	+	6627	protein_coding	DEAD/H (Asp-Glu-Ala-Asp/His) box helicase 11 [Source:MGI Symbol;Acc:MGI:2443590]	-
ENSMUSG00000104776	1.06914	3.79559	7.09295	18.7548	10.2049	23.1331	3.98589	17.3642	-2.11273	0.00751473	0.296804	Gm43691	3	138103916	138114717	+	697	antisense	predicted gene 43691 [Source:MGI Symbol;Acc:MGI:5663828]	-
ENSMUSG00000061143	124.021	144.232	124.633	63.1739	90.916	92.5322	130.962	82.2074	0.672117	0.00755031	0.297664	Maml3	3	51685907	52105076	-	10486	protein_coding	mastermind like transcriptional coactivator 3 [Source:MGI Symbol;Acc:MGI:2389461]	-
ENSMUSG00000054161	1380.26	873.934	805.556	1465.83	1480.63	1566.01	1019.92	1504.16	-0.560913	0.00758921	0.298652	Fam83e	7	45721212	45729492	+	3843	protein_coding	family with sequence similarity 83, member E [Source:MGI Symbol;Acc:MGI:1921063]	-
ENSMUSG00000030729	430.864	528.536	510.692	334.624	377.58	380.187	490.031	364.13	0.428952	0.00761781	0.299231	Pgm2l1	7	100227394	100278868	+	9583	protein_coding	phosphoglucomutase 2-like 1 [Source:MGI Symbol;Acc:MGI:1918224]	-
ENSMUSG00000024972	1.06914	1.89779	3.03983	1.97419	12.988	30.1736	2.00226	15.0452	-2.90339	0.00765313	0.300072	Lgals12	19	7596660	7607193	-	2773	protein_coding	lectin, galactose binding, soluble 12 [Source:MGI Symbol;Acc:MGI:1929094]	-
ENSMUSG00000071177	8.55314	14.2335	10.1328	1.97419	0	3.01736	10.9731	1.66385	2.74598	0.0076854	0.300169	Serpina1d	12	103763594	103773592	-	1394	protein_coding	serine (or cysteine) peptidase inhibitor, clade A, member 1D [Source:MGI Symbol;Acc:MGI:891968]	-
ENSMUSG00000029624	547.401	569.338	635.325	367.198	478.701	445.563	584.022	430.487	0.439791	0.00770226	0.300169	Ptcd1	5	145147514	145167108	-	3271	protein_coding	pentatricopeptide repeat domain 1 [Source:MGI Symbol;Acc:MGI:1919049]	-
ENSMUSG00000115858	349.61	337.807	352.621	575.475	436.954	427.459	346.679	479.962	-0.469299	0.00771987	0.300169	4930588J15Rik	15	92702886	92705955	-	1754	antisense	RIKEN cDNA 4930588J15 gene [Source:MGI Symbol;Acc:MGI:1914990]	-
ENSMUSG00000002055	2831.09	2829.61	2845.29	2253.53	2341.55	2403.83	2835.33	2332.97	0.281356	0.0077223	0.300169	Spag5	11	78301529	78322457	+	5624	protein_coding	sperm associated antigen 5 [Source:MGI Symbol;Acc:MGI:1927470]	-
ENSMUSG00000107962	62.0103	35.1092	39.5178	19.7419	25.0483	18.1041	45.5458	20.9648	1.11375	0.00772615	0.300169	Gm43980	6	49254851	49256462	+	1612	TEC	predicted gene, 43980 [Source:MGI Symbol;Acc:MGI:5690372]	-
ENSMUSG00000002831	43.8348	18.9779	8.10623	17.7677	271.82	323.863	23.6397	204.484	-3.11395	0.0077391	0.300169	Plin4	17	56100591	56109803	-	5777	protein_coding	perilipin 4 [Source:MGI Symbol;Acc:MGI:1929709]	-
ENSMUSG00000101650	6.41485	10.4379	10.1328	1.97419	0	1.00579	8.99517	0.993323	3.20145	0.00776197	1	Gm6820	7	41121222	41125898	+	2173	unprocessed_pseudogene	predicted gene 6820 [Source:MGI Symbol;Acc:MGI:3647709]	-
ENSMUSG00000078480	8.55314	156.568	148.952	12.8322	7.42172	21.1215	104.691	13.7918	2.92615	0.00781332	0.302503	Mrpl48-ps	4	88599175	88599810	-	636	processed_pseudogene	mitochondrial ribosomal protein L48 pseudogene [Source:MGI Symbol;Acc:MGI:3050089]	-
ENSMUSG00000097689	80.1857	136.641	171.244	235.915	208.736	203.169	129.357	215.94	-0.737629	0.00783603	0.302819	4930471D02Rik	10	93897158	93901956	+	2075	lincRNA	RIKEN cDNA 4930471D02 gene [Source:MGI Symbol;Acc:MGI:1922173]	-
ENSMUSG00000022184	169.994	200.217	193.536	144.116	128.025	113.654	187.916	128.598	0.547821	0.00784957	0.302819	Fbxo4	15	3965445	3979573	-	2047	protein_coding	F-box protein 4 [Source:MGI Symbol;Acc:MGI:2146220]	-
ENSMUSG00000107108	48.1114	59.7805	50.6639	15.7935	30.6146	31.1793	52.8519	25.8625	1.03119	0.00795319	0.305815	Gm9936	5	114855758	114858682	-	2925	protein_coding	predicted gene 9936 [Source:MGI Symbol;Acc:MGI:3641854]	-
ENSMUSG00000067103	2248.41	2537.35	2586.9	1796.51	2002.01	2036.72	2457.55	1945.08	0.337491	0.00796522	0.305815	AY702103	17	50239208	50246316	+	5876	lincRNA	cDNA sequence AY702103 [Source:MGI Symbol;Acc:MGI:3525105]	-
ENSMUSG00000038025	2197.09	2325.75	2388.3	1585.27	1888.83	1937.14	2303.71	1803.75	0.352985	0.00796976	0.305815	Phf2	13	48801750	48871119	-	5494	protein_coding	PHD finger protein 2 [Source:MGI Symbol;Acc:MGI:1338034]	-
ENSMUSG00000104004	8.55314	18.029	21.2788	20.7289	53.8075	53.3066	15.9537	42.6143	-1.41359	0.0080135	0.305959	4930565D16Rik	3	84349376	84379921	-	1112	lincRNA	RIKEN cDNA 4930565D16 gene [Source:MGI Symbol;Acc:MGI:1922559]	-
ENSMUSG00000009092	443.694	439.339	441.789	342.521	275.531	359.065	441.608	325.706	0.439973	0.00801474	0.305959	Derl3	10	75893413	75895941	+	1993	protein_coding	Der1-like domain family, member 3 [Source:MGI Symbol;Acc:MGI:1917627]	-
ENSMUSG00000039155	72.7017	89.1963	72.956	56.2643	6.494	7.0405	78.2847	23.2663	1.75264	0.00804397	0.305959	Cdh26	2	178430531	178487366	+	3012	protein_coding	cadherin-like 26 [Source:MGI Symbol;Acc:MGI:2685856]	-
ENSMUSG00000044647	239.488	210.655	233.054	337.586	327.483	276.591	227.732	313.887	-0.463965	0.00805647	0.305959	Csrnp3	2	65845767	66031546	+	12336	protein_coding	cysteine-serine-rich nuclear protein 3 [Source:MGI Symbol;Acc:MGI:1925021]	-
ENSMUSG00000038909	4382.41	4648.65	4363.18	2786.56	3626.44	3758.62	4464.75	3390.54	0.397069	0.00807315	0.305959	Kat7	11	95274259	95310246	-	5536	protein_coding	K(lysine) acetyltransferase 7 [Source:MGI Symbol;Acc:MGI:2182799]	zf-C2HC
ENSMUSG00000022455	1617.61	1467	1481.41	1944.57	1966.76	1783.26	1522.01	1898.19	-0.318909	0.00807802	0.305959	Wbp2nl	15	82298954	82314623	+	1413	protein_coding	WBP2 N-terminal like [Source:MGI Symbol;Acc:MGI:1921966]	-
ENSMUSG00000022217	18.1754	29.4158	29.3851	40.4708	66.7955	51.295	25.6588	52.8538	-1.0401	0.00808266	0.305959	Emc9	14	55581516	55585302	-	2465	protein_coding	ER membrane protein complex subunit 9 [Source:MGI Symbol;Acc:MGI:1934682]	-
ENSMUSG00000043036	4089.47	3852.52	3868.7	4521.87	4941.01	5019.87	3936.9	4827.58	-0.294299	0.00808701	0.305959	Ccdc63	5	122108040	122140823	-	7351	protein_coding	coiled-coil domain containing 63 [Source:MGI Symbol;Acc:MGI:3607777]	-
ENSMUSG00000038048	43.8348	39.8537	49.6506	66.1352	89.9883	74.4281	44.4464	76.8505	-0.792064	0.00810341	0.306042	Cntnap5c	17	57769570	58410355	+	3931	protein_coding	contactin associated protein-like 5C [Source:MGI Symbol;Acc:MGI:3646013]	-
ENSMUSG00000093827	26.7286	28.4669	111.461	20.7289	17.6266	19.1099	55.552	19.1551	1.53646	0.00815347	0.30698	Gm10410	14	4938879	4967273	+	384	unprocessed_pseudogene	predicted gene 10410 [Source:MGI Symbol;Acc:MGI:3704422]	-
ENSMUSG00000067274	15363.6	17734.9	18600.7	15222.9	10951.7	12325.9	17233.1	12833.5	0.425292	0.00815673	0.30698	Rplp0	5	115559467	115563727	+	1659	protein_coding	ribosomal protein, large, P0 [Source:MGI Symbol;Acc:MGI:1927636]	-
ENSMUSG00000038570	477.907	478.244	432.67	782.764	600.231	547.147	462.94	643.381	-0.474793	0.00823683	0.308863	Saxo2	7	82632960	82648528	-	4784	protein_coding	stabilizer of axonemal microtubules 2 [Source:MGI Symbol;Acc:MGI:1914618]	-
ENSMUSG00000007591	1709.56	1573.27	1620.23	1953.46	2014.07	2053.81	1634.35	2007.11	-0.296555	0.00825787	0.308863	Tssk4	14	55650184	55652539	+	1717	protein_coding	testis-specific serine kinase 4 [Source:MGI Symbol;Acc:MGI:1918349]	-
ENSMUSG00000029708	672.491	618.681	643.432	773.881	818.244	865.981	644.868	819.369	-0.345752	0.00826288	0.308863	Gcc1	6	28416091	28428390	-	5287	protein_coding	golgi coiled coil 1 [Source:MGI Symbol;Acc:MGI:1921625]	-
ENSMUSG00000063971	1520.32	1522.98	1588.82	1834.02	1885.12	1959.27	1544.04	1892.8	-0.293788	0.00826522	0.308863	Krt88	15	101447744	101453907	+	902	protein_coding	keratin 88 [Source:MGI Symbol;Acc:MGI:1913572]	-
ENSMUSG00000097287	900.218	976.415	1064.96	698.862	755.16	817.703	980.529	757.242	0.373027	0.00830838	0.308863	D130017N08Rik	5	143758354	143768575	+	5129	lincRNA	RIKEN cDNA D130017N08 gene [Source:MGI Symbol;Acc:MGI:2443273]	-
ENSMUSG00000030839	144.334	265.691	237.107	151.025	137.302	88.5091	215.711	125.612	0.780678	0.00831805	0.308863	Sergef	7	46443154	46639807	-	3476	protein_coding	secretion regulating guanine nucleotide exchange factor [Source:MGI Symbol;Acc:MGI:1351630]	-
ENSMUSG00000033545	1075.56	795.176	854.193	1464.85	1155.93	1143.58	908.309	1254.79	-0.46656	0.00835148	0.308863	Znrf1	8	111536097	111626030	+	7018	protein_coding	zinc and ring finger 1 [Source:MGI Symbol;Acc:MGI:2177308]	-
ENSMUSG00000048484	133.643	149.926	169.217	255.657	210.591	196.128	150.929	220.792	-0.548192	0.00835547	0.308863	Gm7461	8	4677539	4678365	-	827	TEC	predicted gene 7461 [Source:MGI Symbol;Acc:MGI:3645338]	-
ENSMUSG00000110275	288.668	272.333	241.16	386.94	356.242	340.961	267.387	361.381	-0.43489	0.00835738	0.308863	Gm5905	7	141177885	141178464	-	580	processed_pseudogene	predicted gene 5905 [Source:MGI Symbol;Acc:MGI:3647422]	-
ENSMUSG00000025421	302.567	259.998	251.293	381.018	348.821	367.112	271.286	365.65	-0.431264	0.00836835	0.308863	Hdhd2	18	76930126	76972902	+	4822	protein_coding	haloacid dehalogenase-like hydrolase domain containing 2 [Source:MGI Symbol;Acc:MGI:1924237]	-
ENSMUSG00000032525	3653.26	3322.09	3355.98	2502.28	2919.52	2823.24	3443.78	2748.35	0.325304	0.00836867	0.308863	Nktr	9	121719169	121756843	+	21283	protein_coding	natural killer tumor recognition sequence [Source:MGI Symbol;Acc:MGI:97346]	-
ENSMUSG00000038646	750.538	699.337	669.777	1095.67	918.438	817.703	706.551	943.938	-0.418077	0.0083786	0.308863	Rammet	7	81762925	81769491	+	1741	protein_coding	RNMT actvating mRNA cap methylating subunit [Source:MGI Symbol;Acc:MGI:1914398]	-
ENSMUSG00000044912	8.55314	16.1313	12.1593	2.96128	2.78314	2.01157	12.2812	2.58533	2.24947	0.00839321	0.308873	Syt16	12	73997661	74273267	+	9144	protein_coding	synaptotagmin XVI [Source:MGI Symbol;Acc:MGI:2673872]	-
ENSMUSG00000008874	17.1063	18.029	11.1461	1.97419	3.71086	6.03471	15.4271	3.90659	1.98517	0.00841677	0.309212	Clec3a	8	114418086	114425846	+	591	protein_coding	C-type lectin domain family 3, member a [Source:MGI Symbol;Acc:MGI:2685642]	-
ENSMUSG00000046196	5673.94	5567.18	5643.96	4437.97	4848.24	4662.82	5628.36	4649.68	0.275539	0.0084403	0.309549	Ttc39d	17	80207460	80217936	+	2438	protein_coding	tetratricopeptide repeat domain 39D [Source:MGI Symbol;Acc:MGI:1914987]	-
ENSMUSG00000046192	3116.55	2856.18	2799.69	2403.57	2389.79	2365.61	2924.14	2386.32	0.293122	0.00857064	0.313372	Iqub	6	24444865	24515067	-	3651	protein_coding	IQ motif and ubiquitin domain containing [Source:MGI Symbol;Acc:MGI:3041159]	-
ENSMUSG00000041565	181.754	177.444	165.164	119.438	124.314	123.712	174.787	122.488	0.512739	0.00857766	0.313372	L3mbtl4	17	68273797	68780086	+	6080	protein_coding	L3MBTL4 histone methyl-lysine binding protein [Source:MGI Symbol;Acc:MGI:2444889]	zf-C2HC
ENSMUSG00000079304	581.613	715.468	720.441	509.34	475.918	537.089	672.508	507.449	0.407035	0.00858812	0.313372	Tex52	6	128375456	128385144	+	1875	protein_coding	testis expressed 52 [Source:MGI Symbol;Acc:MGI:1918399]	-
ENSMUSG00000082884	3.20743	3.79559	7.09295	0	0	0	4.69865	0	4.71484	0.00862172	1	Gm13339	2	22590024	22590533	-	510	unprocessed_pseudogene	predicted gene 13339 [Source:MGI Symbol;Acc:MGI:3650221]	-
ENSMUSG00000003429	1982.19	2353.27	2236.3	2806.3	2818.4	2621.08	2190.59	2748.59	-0.327216	0.00865265	0.315193	Rps11	7	45122379	45124439	-	865	protein_coding	ribosomal protein S11 [Source:MGI Symbol;Acc:MGI:1351329]	-
ENSMUSG00000022911	920.532	900.503	977.813	1131.21	1208.81	1146.6	932.949	1162.21	-0.317172	0.00867307	0.315404	Arl13b	16	62793685	62847040	-	5087	protein_coding	ADP-ribosylation factor-like 13B [Source:MGI Symbol;Acc:MGI:1915396]	-
ENSMUSG00000116371	13.8989	45.5471	35.4647	11.8451	11.1326	11.0636	31.6369	11.3471	1.48382	0.00870859	0.316163	Gm34284	15	99068138	99074669	-	478	antisense	predicted gene, 34284 [Source:MGI Symbol;Acc:MGI:5593443]	-
ENSMUSG00000099997	4.27657	1.89779	0	5.92256	17.6266	15.0868	2.05812	12.8786	-2.66269	0.00876201	0.317568	Tubb4b-ps2	1	24594087	24595423	-	1337	processed_pseudogene	tubulin, beta 4B class IVB, pseudogene 2 [Source:MGI Symbol;Acc:MGI:3723458]	-
ENSMUSG00000079170	653.246	357.734	386.059	266.515	333.05	287.655	465.68	295.74	0.653853	0.00886375	0.320716	Gm13941	2	111088372	111105982	-	736	protein_coding	predicted gene 13941 [Source:MGI Symbol;Acc:MGI:3651375]	-
ENSMUSG00000091792	43.8348	74.9629	72.956	179.651	105.759	82.4744	63.9179	122.628	-0.937682	0.00889977	0.32148	Gm3573	14	42185391	42190791	-	898	protein_coding	predicted gene 3573 [Source:MGI Symbol;Acc:MGI:3781750]	-
ENSMUSG00000052861	2380.98	2567.72	2372.08	1194.38	1951.91	1954.24	2440.26	1700.18	0.521322	0.00893461	0.322013	Dnah6	6	73017606	73221651	-	13247	protein_coding	dynein, axonemal, heavy chain 6 [Source:MGI Symbol;Acc:MGI:107744]	-
ENSMUSG00000024593	17.1063	32.2625	41.5444	11.8451	11.1326	12.0694	30.3044	11.6824	1.37837	0.00894438	0.322013	Megf10	18	57133090	57297467	+	7718	protein_coding	multiple EGF-like-domains 10 [Source:MGI Symbol;Acc:MGI:2685177]	-
ENSMUSG00000062867	2295.45	2414.94	2294.06	2853.68	2757.17	2886.6	2334.82	2832.49	-0.27864	0.00902052	0.324212	Impdh2	9	108560286	108565584	+	3077	protein_coding	inosine monophosphate dehydrogenase 2 [Source:MGI Symbol;Acc:MGI:109367]	-
ENSMUSG00000041801	23.5211	31.3136	33.4382	33.5611	77.0003	77.4455	29.4243	62.669	-1.08951	0.00909447	0.326166	Phlda3	1	135766119	135769136	+	1559	protein_coding	pleckstrin homology like domain, family A, member 3 [Source:MGI Symbol;Acc:MGI:1351485]	-
ENSMUSG00000106239	16.0371	28.4669	29.3851	13.8193	0.927715	2.01157	24.6297	5.58619	2.14778	0.00910511	0.326166	Gm9260	12	115982263	115993370	-	1380	processed_pseudogene	predicted gene 9260 [Source:MGI Symbol;Acc:MGI:3645725]	-
ENSMUSG00000047940	416.966	391.895	421.524	356.34	272.748	253.458	410.128	294.182	0.479295	0.00912079	0.326185	Stpg2	3	139205694	139710299	+	3017	protein_coding	sperm tail PG rich repeat containing 2 [Source:MGI Symbol;Acc:MGI:2685863]	-
ENSMUSG00000112765	18.1754	18.029	13.1726	3.94837	5.56629	5.02893	16.459	4.84786	1.76146	0.00913662	0.326211	9430078K24Rik	12	79917019	79936264	-	1454	lincRNA	RIKEN cDNA 9430078K24 gene [Source:MGI Symbol;Acc:MGI:1924540]	-
ENSMUSG00000001348	25.6594	13.2846	33.4382	30.5999	77.928	63.3645	24.1274	57.2975	-1.25252	0.00922353	0.328769	Acp5	9	22126727	22135711	-	2030	protein_coding	acid phosphatase 5, tartrate resistant [Source:MGI Symbol;Acc:MGI:87883]	-
ENSMUSG00000018293	1489.32	1341.74	1217.96	1590.21	1804.41	1797.34	1349.67	1730.65	-0.358901	0.00925408	0.329314	Pfn1	11	70651850	70654644	-	2405	protein_coding	profilin 1 [Source:MGI Symbol;Acc:MGI:97549]	-
ENSMUSG00000036606	1472.21	2791.66	2842.25	1711.62	1370.23	1528.79	2368.7	1536.88	0.624298	0.00931301	0.330865	Plxnb2	15	89155549	89180788	-	7720	protein_coding	plexin B2 [Source:MGI Symbol;Acc:MGI:2154239]	-
ENSMUSG00000063838	272.631	336.859	274.598	458.011	365.52	397.285	294.696	406.939	-0.464356	0.00932865	0.330876	Cdc42ep5	7	4151260	4164860	-	1288	protein_coding	CDC42 effector protein (Rho GTPase binding) 5 [Source:MGI Symbol;Acc:MGI:1929745]	-
ENSMUSG00000030976	1771.57	1665.31	1639.48	2445.03	2075.3	1964.3	1692.12	2161.54	-0.353293	0.00941095	0.333247	Tex36	7	133587024	133602158	-	958	protein_coding	testis expressed 36 [Source:MGI Symbol;Acc:MGI:1921058]	-
ENSMUSG00000103026	145.403	130.948	145.912	170.767	228.218	213.226	140.754	204.07	-0.537061	0.00944761	0.333996	Gm31326	9	101989260	101990307	+	1048	TEC	predicted gene, 31326 [Source:MGI Symbol;Acc:MGI:5590485]	-
ENSMUSG00000063130	62.0103	63.5761	40.5311	79.9545	109.47	94.5438	55.3725	94.6562	-0.773923	0.00946475	0.334055	Calml3	13	3802896	3804316	-	1421	protein_coding	calmodulin-like 3 [Source:MGI Symbol;Acc:MGI:1917655]	-
ENSMUSG00000031489	4.27657	1.89779	0	0.987093	28.7592	22.1273	2.05812	17.2912	-3.08403	0.00949302	0.334505	Adrb3	8	27225776	27250616	-	3376	protein_coding	adrenergic receptor, beta 3 [Source:MGI Symbol;Acc:MGI:87939]	-
ENSMUSG00000001707	131.505	160.364	147.939	195.444	209.664	216.244	146.602	207.117	-0.497135	0.00958653	0.337249	Eef1e1	13	38644207	38659058	-	3257	protein_coding	eukaryotic translation elongation factor 1 epsilon 1 [Source:MGI Symbol;Acc:MGI:1913393]	-
ENSMUSG00000039763	673.56	636.71	662.684	555.733	496.327	491.829	657.651	514.63	0.353689	0.00967453	0.33979	Dnajc28	16	91614254	91619026	-	3565	protein_coding	DnaJ heat shock protein family (Hsp40) member C28 [Source:MGI Symbol;Acc:MGI:2181053]	-
ENSMUSG00000074506	11.7606	15.1824	63.8365	90.8125	90.916	62.3587	30.2598	81.3624	-1.42718	0.0097386	0.341484	Gm10705	3	87207545	87208005	-	461	processed_pseudogene	predicted gene 10705 [Source:MGI Symbol;Acc:MGI:3708678]	-
ENSMUSG00000096488	8.55314	3.79559	2.02656	0	0	0	4.79176	0	4.73903	0.00975749	1	Gm10409	14	3412614	3433800	+	1933	protein_coding	predicted gene 10409 [Source:MGI Symbol;Acc:MGI:3710610]	-
ENSMUSG00000056201	3041.71	3317.34	3040.85	3798.33	3830.53	3774.71	3133.3	3801.19	-0.278679	0.00980742	0.342934	Cfl1	19	5490455	5495201	+	2354	protein_coding	cofilin 1, non-muscle [Source:MGI Symbol;Acc:MGI:101757]	-
ENSMUSG00000089645	62.0103	70.2184	74.9826	113.516	102.976	104.602	69.0704	107.031	-0.630669	0.0098192	0.342934	Gm5766	16	4229230	4231206	+	1977	transcribed_processed_pseudogene	predicted gene 5766 [Source:MGI Symbol;Acc:MGI:3643508]	-
ENSMUSG00000018672	38.4891	42.7004	43.571	55.2772	77.0003	88.5091	41.5868	73.5955	-0.822539	0.00982764	0.342934	Copz2	11	96849870	96861203	+	2208	protein_coding	coatomer protein complex, subunit zeta 2 [Source:MGI Symbol;Acc:MGI:1929008]	-
ENSMUSG00000106874	57.7337	81.6052	64.8498	29.6128	42.6749	41.2372	68.0629	37.8416	0.848056	0.00985196	0.343193	Gm20186	6	18845910	18848207	-	1050	lincRNA	predicted gene, 20186 [Source:MGI Symbol;Acc:MGI:5012371]	-
ENSMUSG00000104563	21.3828	14.2335	19.2523	8.88383	4.63857	2.01157	18.2895	5.17799	1.81732	0.00987394	0.343193	Gm43041	5	59953511	59956140	-	2630	TEC	predicted gene 43041 [Source:MGI Symbol;Acc:MGI:5663178]	-
ENSMUSG00000006651	302.567	292.26	288.784	212.225	232.856	215.238	294.537	220.106	0.41964	0.00988282	0.343193	Aplp1	7	30434982	30445535	-	3017	protein_coding	amyloid beta (A4) precursor-like protein 1 [Source:MGI Symbol;Acc:MGI:88046]	-
ENSMUSG00000111246	52.388	72.1162	71.9427	45.4063	29.6869	32.1851	65.4823	35.7594	0.875713	0.00997756	0.345926	4930517E14Rik	9	31278021	31280992	-	2972	lincRNA	Riken cDNA 4930517E14 gene [Source:MGI Symbol;Acc:MGI:5608878]	-
ENSMUSG00000034880	135.781	164.159	166.178	240.851	222.652	199.145	155.373	220.883	-0.506597	0.010001	0.346183	Mrpl34	8	71464959	71465747	+	607	protein_coding	mitochondrial ribosomal protein L34 [Source:MGI Symbol;Acc:MGI:2137227]	-
ENSMUSG00000114879	125.09	148.977	150.978	187.548	228.218	194.117	141.682	203.294	-0.520511	0.0100435	0.346966	4930467J12Rik	13	114586513	114607084	-	534	lincRNA	RIKEN cDNA 4930467J12 gene [Source:MGI Symbol;Acc:MGI:1922159]	-
ENSMUSG00000031158	258.732	256.202	250.28	313.895	361.809	340.961	255.071	338.888	-0.410273	0.0100558	0.346966	Timm17b	X	7899357	7908351	+	2557	protein_coding	translocase of inner mitochondrial membrane 17b [Source:MGI Symbol;Acc:MGI:1343176]	-
ENSMUSG00000042712	213.828	297.005	271.559	343.508	403.556	349.007	260.797	365.357	-0.485419	0.0100894	0.347341	Tceal9	X	136245079	136247139	+	1037	protein_coding	transcription elongation factor A like 9 [Source:MGI Symbol;Acc:MGI:109567]	-
ENSMUSG00000081895	1318.25	1280.06	1351.71	1007.82	930.498	1156.65	1316.68	1031.66	0.352163	0.0100989	0.347341	Rpl17-ps10	7	72648757	72649311	-	555	processed_pseudogene	ribosomal protein L17, pseudogene 10 [Source:MGI Symbol;Acc:MGI:3642871]	-
ENSMUSG00000063011	0	0	1.01328	0	16.6989	10.0579	0.337759	8.91891	-4.6264	0.0101054	1	Msln	17	25748614	25754327	-	2114	protein_coding	mesothelin [Source:MGI Symbol;Acc:MGI:1888992]	-
ENSMUSG00000028716	1116.18	1187.07	1177.43	1573.43	1321.07	1491.58	1160.23	1462.02	-0.333268	0.0101227	0.347442	Pdzk1ip1	4	115088708	115093899	+	1778	protein_coding	PDZK1 interacting protein 1 [Source:MGI Symbol;Acc:MGI:1914432]	-
ENSMUSG00000012705	35.2817	34.1603	37.4913	15.7935	139.157	156.902	35.6444	103.951	-1.54446	0.0101341	0.347442	Retn	8	3655770	3660110	+	1579	protein_coding	resistin [Source:MGI Symbol;Acc:MGI:1888506]	-
ENSMUSG00000074064	163.579	60.7294	73.9693	176.69	183.688	191.099	99.4258	183.825	-0.889954	0.0101525	0.347523	Mlycd	8	119394878	119411102	+	2968	protein_coding	malonyl-CoA decarboxylase [Source:MGI Symbol;Acc:MGI:1928485]	-
ENSMUSG00000097121	1112.98	1156.71	1206.81	1420.43	1461.15	1392.01	1158.83	1424.53	-0.297793	0.0101694	0.347549	D130020L05Rik	12	101082451	101088927	+	3608	antisense	RIKEN cDNA D130020L05 gene [Source:MGI Symbol;Acc:MGI:2450270]	-
ENSMUSG00000004347	3748.41	3582.09	3732.92	3084.66	3148.66	2896.66	3687.81	3043.33	0.277013	0.0102	0.34769	Pde1c	6	56069804	56569103	-	20067	protein_coding	phosphodiesterase 1C [Source:MGI Symbol;Acc:MGI:108413]	-
ENSMUSG00000022805	1364.23	1358.82	1420.62	1033.49	1168.92	1134.53	1381.22	1112.31	0.312265	0.0102058	0.34769	Maats1	16	38297754	38342143	-	4527	protein_coding	MYCBP-associated, testis expressed 1 [Source:MGI Symbol;Acc:MGI:2443598]	-
ENSMUSG00000097425	44.904	103.43	107.407	40.4708	46.3857	44.2546	85.2471	43.7037	0.965867	0.0103395	0.351689	Vmn1r181	7	23974615	23988139	+	4976	protein_coding	vomeronasal 1 receptor 181 [Source:MGI Symbol;Acc:MGI:3033489]	-
ENSMUSG00000094071	1.06914	0.948897	1.01328	7.89674	16.6989	3.01736	1.01044	9.20432	-3.19423	0.0103788	1	Gm21729	Y	41619626	41644054	-	664	unprocessed_pseudogene	predicted gene, 21729 [Source:MGI Symbol;Acc:MGI:5433893]	-
ENSMUSG00000036002	1294.73	1141.52	1025.44	1474.72	1462.08	1475.49	1153.9	1470.76	-0.350267	0.0103891	0.351946	Fam214b	4	43032414	43046220	-	4129	protein_coding	family with sequence similarity 214, member B [Source:MGI Symbol;Acc:MGI:2441854]	-
ENSMUSG00000060032	114.398	126.203	138.819	162.87	194.82	189.088	126.474	182.259	-0.526856	0.0103945	0.351946	H2afj	6	136808244	136810074	+	1831	protein_coding	H2A histone family, member J [Source:MGI Symbol;Acc:MGI:3606192]	-
ENSMUSG00000086503	19.2446	13.2846	27.3585	7.89674	5.56629	6.03471	19.9625	6.49925	1.61855	0.0104071	0.351946	Xist	X	103460366	103483254	-	17946	lincRNA	inactive X specific transcripts [Source:MGI Symbol;Acc:MGI:98974]	-
ENSMUSG00000027496	2811.84	2575.31	2564.61	2180.49	2238.58	2068.9	2650.59	2162.65	0.29334	0.0104123	0.351946	Aurka	2	172356190	172370535	-	2531	protein_coding	aurora kinase A [Source:MGI Symbol;Acc:MGI:894678]	-
ENSMUSG00000024064	57.7337	91.0941	88.1552	32.5741	43.6026	54.3124	78.9943	43.4963	0.863379	0.0104353	0.352172	Galnt14	17	73493228	73710453	-	5898	protein_coding	polypeptide N-acetylgalactosaminyltransferase 14 [Source:MGI Symbol;Acc:MGI:1918935]	-
ENSMUSG00000031343	0	0	0	0	6.494	13.0752	0	6.52307	-5.13424	0.0104929	1	Gabra3	X	72432681	72656848	-	3924	protein_coding	gamma-aminobutyric acid (GABA) A receptor, subunit alpha 3 [Source:MGI Symbol;Acc:MGI:95615]	-
ENSMUSG00000045294	303.636	216.349	211.775	295.141	378.508	398.291	243.92	357.313	-0.552042	0.0105293	0.354789	Insig1	5	28071363	28078662	+	3093	protein_coding	insulin induced gene 1 [Source:MGI Symbol;Acc:MGI:1916289]	-
ENSMUSG00000078920	11.7606	24.6713	32.4249	9.87093	7.42172	5.02893	22.9523	7.44052	1.62672	0.0105554	0.355114	Ifi47	11	49076587	49096974	+	2473	protein_coding	interferon gamma inducible protein 47 [Source:MGI Symbol;Acc:MGI:99448]	-
ENSMUSG00000089764	34.2126	32.2625	35.4647	134.245	45.458	49.2835	33.9799	76.3287	-1.16709	0.010586	0.355587	Gm16580	17	26269336	26270379	+	1044	processed_pseudogene	predicted gene 16580 [Source:MGI Symbol;Acc:MGI:4415000]	-
ENSMUSG00000047642	66.2868	60.7294	58.7701	84.89	97.41	113.654	61.9288	98.6512	-0.672105	0.0106215	0.356041	D930020B18Rik	10	121641588	121693915	+	3622	protein_coding	RIKEN cDNA D930020B18 gene [Source:MGI Symbol;Acc:MGI:2442001]	-
ENSMUSG00000037797	100.499	153.721	115.514	143.128	237.495	216.244	123.245	198.956	-0.689504	0.010678	0.356041	Adh4	3	138415466	138430892	+	1450	protein_coding	alcohol dehydrogenase 4 (class II), pi polypeptide [Source:MGI Symbol;Acc:MGI:1349472]	-
ENSMUSG00000022749	767.644	796.125	777.184	1343.43	972.245	903.195	780.318	1072.96	-0.459351	0.0106844	0.356041	Tbc1d23	16	57168862	57231504	-	9802	protein_coding	TBC1 domain family, member 23 [Source:MGI Symbol;Acc:MGI:1914831]	-
ENSMUSG00000106108	13.8989	27.518	15.1992	3.94837	7.42172	6.03471	18.872	5.8016	1.70248	0.0107089	0.356041	Gm43221	3	109000024	109002094	+	2071	antisense	predicted gene 43221 [Source:MGI Symbol;Acc:MGI:5663358]	-
ENSMUSG00000020486	1585.54	1504.95	1586.79	2071.91	1803.48	1912	1559.09	1929.13	-0.307245	0.0107212	0.356041	2021-09-04	11	87568903	87590539	+	3563	protein_coding	septin 4 [Source:MGI Symbol;Acc:MGI:1270156]	-
ENSMUSG00000037070	250.179	274.231	269.532	378.056	328.411	348.002	264.648	351.49	-0.408613	0.0107437	0.356041	Rbmxl1	8	78505269	78508898	-	1695	protein_coding	RNA binding motif protein, X-linked like-1 [Source:MGI Symbol;Acc:MGI:1343045]	-
ENSMUSG00000040648	1116.18	992.546	941.335	749.203	822.883	822.732	1016.69	798.273	0.348621	0.0107556	0.356041	Ppip5k2	1	97706048	97770411	-	14381	protein_coding	diphosphoinositol pentakisphosphate kinase 2 [Source:MGI Symbol;Acc:MGI:2142810]	-
ENSMUSG00000022148	318.604	355.836	302.97	430.372	450.869	405.331	325.804	428.858	-0.396168	0.0107604	0.356041	Fyb	15	6522853	6663313	+	5384	protein_coding	FYN binding protein [Source:MGI Symbol;Acc:MGI:1346327]	-
ENSMUSG00000030917	86.6005	77.8096	87.1419	86.8641	180.904	164.949	83.8507	144.239	-0.783731	0.0107621	0.356041	Tmem159	7	120102353	120120992	+	1962	protein_coding	transmembrane protein 159 [Source:MGI Symbol;Acc:MGI:1925752]	-
ENSMUSG00000091933	149.68	262.845	263.452	113.516	155.856	149.862	225.326	139.745	0.690084	0.0107646	0.356041	Gm8857	5	10947807	10952592	+	1102	protein_coding	predicted gene 8857 [Source:MGI Symbol;Acc:MGI:3648006]	-
ENSMUSG00000004789	1916.97	1800.06	1839.1	1257.56	1571.55	1527.79	1852.04	1452.3	0.350614	0.010809	0.356963	Dlst	12	85110833	85134845	+	9559	protein_coding	dihydrolipoamide S-succinyltransferase (E2 component of 2-oxo-glutarate complex) [Source:MGI Symbol;Acc:MGI:1926170]	-
ENSMUSG00000091478	195.653	177.444	215.828	310.934	231.001	293.689	196.308	278.541	-0.504578	0.0108776	0.358255	Gm10039	11	100361716	100362126	-	411	processed_pseudogene	predicted pseudogene 10039 [Source:MGI Symbol;Acc:MGI:3704382]	-
ENSMUSG00000032606	509.981	592.112	649.511	355.353	487.978	428.465	583.868	423.932	0.461673	0.0108922	0.358255	Nicn1	9	108290429	108296498	+	2835	protein_coding	nicolin 1 [Source:MGI Symbol;Acc:MGI:1913507]	-
ENSMUSG00000075514	3.20743	1.89779	4.05311	11.8451	12.988	13.0752	3.05278	12.6361	-2.05687	0.0109102	0.358255	Gm13375	2	20969054	20969997	+	854	antisense	predicted gene 13375 [Source:MGI Symbol;Acc:MGI:3649913]	-
ENSMUSG00000028102	634.001	731.6	733.613	566.591	517.665	553.182	699.738	545.813	0.359007	0.0109146	0.358255	Pex11b	3	96635376	96645366	+	2812	protein_coding	peroxisomal biogenesis factor 11 beta [Source:MGI Symbol;Acc:MGI:1338882]	-
ENSMUSG00000113199	0	5.69338	13.1726	0	0	0	6.28867	0	5.13685	0.0109509	1	Gm9229	12	18136186	18136311	+	126	unprocessed_pseudogene	predicted gene 9229 [Source:MGI Symbol;Acc:MGI:3644708]	-
ENSMUSG00000033022	97.292	87.2985	64.8498	100.683	149.362	158.914	83.1468	136.32	-0.714033	0.0109967	0.360115	Cdo1	18	46713205	46728342	-	1530	protein_coding	cysteine dioxygenase 1, cytosolic [Source:MGI Symbol;Acc:MGI:105925]	-
ENSMUSG00000099808	160.371	144.232	158.071	118.451	104.832	92.5322	154.225	105.272	0.550042	0.0110047	0.360115	1700019P21Rik	1	138876272	138876951	-	411	lincRNA	RIKEN cDNA 1700019P21 gene [Source:MGI Symbol;Acc:MGI:1922796]	-
ENSMUSG00000082870	10.6914	2.84669	18.239	0	1.85543	2.01157	10.5924	1.289	3.03108	0.0110795	0.362015	Gm12165	11	46036440	46036781	+	342	processed_pseudogene	predicted gene 12165 [Source:MGI Symbol;Acc:MGI:3650634]	-
ENSMUSG00000021213	89.808	135.692	128.686	79.9545	63.0846	77.4455	118.062	73.4949	0.68681	0.0111072	0.362267	Akr1c13	13	4191150	4205596	+	1434	protein_coding	aldo-keto reductase family 1, member C13 [Source:MGI Symbol;Acc:MGI:1351662]	-
ENSMUSG00000031552	2563.8	2589.54	2578.79	2121.26	2194.97	2115.17	2577.38	2143.8	0.265701	0.0111208	0.362267	Adam18	8	24602246	24674755	-	2361	protein_coding	a disintegrin and metallopeptidase domain 18 [Source:MGI Symbol;Acc:MGI:105986]	-
ENSMUSG00000033068	2171.43	2123.63	2063.03	1477.68	1777.5	1790.3	2119.36	1681.83	0.333531	0.011164	0.362774	Entpd6	2	150749042	150771675	+	4775	protein_coding	ectonucleoside triphosphate diphosphohydrolase 6 [Source:MGI Symbol;Acc:MGI:1202295]	-
ENSMUSG00000032021	848.899	837.876	828.862	728.474	619.713	635.656	838.546	661.281	0.342758	0.0111701	0.362774	Crtam	9	40969691	41004628	-	5131	protein_coding	cytotoxic and regulatory T cell molecule [Source:MGI Symbol;Acc:MGI:1859822]	-
ENSMUSG00000044819	75.9091	65.4739	86.1286	56.2643	38.0363	35.2025	75.8372	43.1677	0.812663	0.0111879	0.362806	Oxgr1	14	120019585	120042435	-	3732	protein_coding	oxoglutarate (alpha-ketoglutarate) receptor 1 [Source:MGI Symbol;Acc:MGI:2685145]	-
ENSMUSG00000026632	273.7	225.838	266.492	209.264	144.723	177.018	255.343	177.002	0.528888	0.0114474	0.370239	Tatdn3	1	191045826	191062932	-	2786	protein_coding	TatD DNase domain containing 3 [Source:MGI Symbol;Acc:MGI:1916222]	-
ENSMUSG00000014907	475.768	400.435	436.723	774.868	537.147	535.078	437.642	615.697	-0.492732	0.0114579	0.370239	Naf1	8	66860217	66890564	+	3094	protein_coding	nuclear assembly factor 1 ribonucleoprotein [Source:MGI Symbol;Acc:MGI:2682306]	-
ENSMUSG00000078907	2834.3	2611.37	2695.32	2043.28	2336.91	2230.83	2713.66	2203.68	0.30017	0.0114686	0.370239	Fam186b	15	99271018	99295888	-	3337	protein_coding	family with sequence similarity 186, member B [Source:MGI Symbol;Acc:MGI:3647604]	-
ENSMUSG00000016346	91.9462	86.3496	82.0755	130.296	138.229	117.677	86.7905	128.734	-0.569949	0.0114891	0.370347	Kcnq2	2	181075579	181135300	-	16273	protein_coding	potassium voltage-gated channel, subfamily Q, member 2 [Source:MGI Symbol;Acc:MGI:1309503]	-
ENSMUSG00000030532	40.6274	102.481	100.315	39.4837	38.964	44.2546	81.1409	40.9008	0.991254	0.0115127	0.370553	Hddc3	7	80343104	80350547	+	3775	protein_coding	HD domain containing 3 [Source:MGI Symbol;Acc:MGI:1915945]	-
ENSMUSG00000019478	208.483	211.604	229.001	164.844	155.856	151.874	216.363	157.525	0.457925	0.0115481	0.370799	Rab4a	8	123805985	123835287	+	1757	protein_coding	RAB4A, member RAS oncogene family [Source:MGI Symbol;Acc:MGI:105069]	-
ENSMUSG00000020712	3270.51	3259.46	3245.53	2567.43	2643.06	2854.42	3258.5	2688.3	0.277553	0.0115547	0.370799	Tcam1	11	106276672	106288745	+	3752	protein_coding	testicular cell adhesion molecule 1 [Source:MGI Symbol;Acc:MGI:1923120]	-
ENSMUSG00000113458	95.1537	133.795	142.872	79.9545	65.8677	87.5033	123.94	77.7752	0.674998	0.0115886	0.371334	Gm33684	13	44150595	44151953	+	263	lincRNA	predicted gene, 33684 [Source:MGI Symbol;Acc:MGI:5592843]	-
ENSMUSG00000022112	28.8668	47.4449	47.6241	23.6902	14.8434	20.1157	41.3119	19.5498	1.08447	0.0116954	0.372937	Gpc5	14	115092215	116525179	+	4453	protein_coding	glypican 5 [Source:MGI Symbol;Acc:MGI:1194894]	-
ENSMUSG00000040838	1110.84	886.27	806.569	494.533	693.003	766.408	934.559	651.315	0.520685	0.0116955	0.372937	Gm11639	11	104685707	105117394	+	17907	protein_coding	predicted gene 11639 [Source:MGI Symbol;Acc:MGI:3651790]	-
ENSMUSG00000090015	21.3828	12.3357	16.2125	43.4321	22.2652	51.295	16.6437	38.9974	-1.23086	0.0117002	0.372937	Gm15446	5	109923400	109943936	+	3780	protein_coding	predicted gene 15446 [Source:MGI Symbol;Acc:MGI:3709333]	zf-C2H2
ENSMUSG00000095247	27.7977	28.4669	100.315	146.09	179.049	62.3587	52.1931	129.166	-1.3081	0.0117196	0.372937	Ccl27a	JH584293.1	16864	21820	-	722	protein_coding	chemokine (C-C motif) ligand 27A [Source:MGI Symbol;Acc:MGI:1343459]	-
ENSMUSG00000108441	9.62228	15.1824	8.10623	79.9545	17.6266	15.0868	10.9703	37.556	-1.77105	0.0117251	0.372937	Gm32846	7	17392760	17424099	-	842	lincRNA	predicted gene, 32846 [Source:MGI Symbol;Acc:MGI:5592005]	-
ENSMUSG00000097520	2595.88	2790.71	2898.99	2358.16	2104.06	2270.06	2761.86	2244.09	0.299658	0.0117719	0.373875	4930488L21Rik	8	93750147	93813722	-	6259	antisense	RIKEN cDNA 4930488L21 gene [Source:MGI Symbol;Acc:MGI:1923059]	-
ENSMUSG00000010538	1335.36	1965.17	1991.09	1268.41	1306.22	1305.51	1763.87	1293.38	0.447841	0.0119146	0.377851	Tsacc	3	88282757	88296999	-	1112	protein_coding	TSSK6 activating co-chaperone [Source:MGI Symbol;Acc:MGI:1924177]	-
ENSMUSG00000054409	10.6914	7.59118	12.1593	2.96128	0	2.01157	10.1473	1.65762	2.63058	0.0119584	0.378243	Tmem74	15	43864646	43870036	-	3528	protein_coding	transmembrane protein 74 [Source:MGI Symbol;Acc:MGI:2443417]	-
ENSMUSG00000027793	2457.96	2242.24	2398.43	2060.06	1716.27	1903.95	2366.21	1893.43	0.321603	0.0119621	0.378243	Ccna1	3	55045469	55055501	-	1835	protein_coding	cyclin A1 [Source:MGI Symbol;Acc:MGI:108042]	-
ENSMUSG00000023949	3775.14	3377.13	3493.78	2502.28	2910.24	3053.56	3548.68	2822.03	0.330474	0.0120132	0.379304	Tcte1	17	45523434	45542680	+	3075	protein_coding	t-complex-associated testis expressed 1 [Source:MGI Symbol;Acc:MGI:98640]	-
ENSMUSG00000028114	112.26	195.473	183.403	217.16	264.399	274.579	163.712	252.046	-0.620637	0.0120463	0.379644	Mettl14	3	123368297	123386108	-	7419	protein_coding	methyltransferase like 14 [Source:MGI Symbol;Acc:MGI:2442926]	-
ENSMUSG00000033450	3.20743	3.79559	12.1593	2.96128	41.7472	45.2603	6.38745	29.9896	-2.23148	0.0120592	0.379644	Tagap	17	7926000	7934897	+	3080	protein_coding	T cell activation Rho GTPase activating protein [Source:MGI Symbol;Acc:MGI:3615484]	-
ENSMUSG00000023084	1967.22	1906.33	2003.25	1843.89	1128.1	1163.69	1958.94	1378.56	0.506983	0.0121362	0.381512	Lrrc71	3	87736923	87748625	-	4552	protein_coding	leucine rich repeat containing 71 [Source:MGI Symbol;Acc:MGI:1921735]	-
ENSMUSG00000086890	23.5211	31.3136	27.3585	37.5095	68.6509	54.3124	27.3977	53.4909	-0.964187	0.0121669	0.381632	1700021J08Rik	4	117002166	117003012	-	575	antisense	RIKEN cDNA 1700021J08 gene [Source:MGI Symbol;Acc:MGI:1919485]	-
ENSMUSG00000045690	113.329	97.7364	116.527	161.883	158.639	149.862	109.197	156.795	-0.523292	0.0121754	0.381632	Wdr89	12	75630596	75669537	-	3192	protein_coding	WD repeat domain 89 [Source:MGI Symbol;Acc:MGI:1919588]	-
ENSMUSG00000021287	119.744	107.225	106.394	87.8512	64.0123	59.3413	111.121	70.4016	0.658185	0.0122151	0.382286	Xrcc3	12	111803192	111813873	-	2750	protein_coding	X-ray repair complementing defective repair in Chinese hamster cells 3 [Source:MGI Symbol;Acc:MGI:1921585]	-
ENSMUSG00000049123	2888.82	2526.91	2668.97	2158.77	2114.26	2300.23	2694.9	2191.09	0.29851	0.0122556	0.382286	Catsperg2	7	29697219	29727032	-	7030	protein_coding	cation channel sperm associated auxiliary subunit gamma 2 [Source:MGI Symbol;Acc:MGI:1923968]	-
ENSMUSG00000079269	339.987	366.274	400.245	845.938	545.496	375.158	368.835	588.864	-0.674899	0.0122627	0.382286	Gm3676	14	41641179	41646487	-	899	protein_coding	predicted gene 3676 [Source:MGI Symbol;Acc:MGI:3781852]	-
ENSMUSG00000005481	1936.22	2460.49	2528.13	1405.62	1813.68	1902.95	2308.28	1707.42	0.43511	0.0122827	0.382286	Ddx39	8	83715177	83726892	+	5155	protein_coding	DEAD (Asp-Glu-Ala-Asp) box polypeptide 39 [Source:MGI Symbol;Acc:MGI:1915528]	-
ENSMUSG00000061374	866.005	827.438	812.649	524.146	702.28	673.876	835.364	633.434	0.398909	0.0122849	0.382286	Fiz1	7	5007059	5014697	-	3785	protein_coding	Flt3 interacting zinc finger protein 1 [Source:MGI Symbol;Acc:MGI:1344336]	zf-C2H2
ENSMUSG00000061731	159.302	159.415	160.098	199.393	224.507	234.348	159.605	219.416	-0.459171	0.0123789	0.384657	Ext1	15	53064038	53346159	-	8077	protein_coding	exostoses (multiple) 1 [Source:MGI Symbol;Acc:MGI:894663]	-
ENSMUSG00000070372	3679.99	3796.54	3828.16	2414.43	3365.75	2914.77	3768.23	2898.31	0.378592	0.0124095	0.384819	Capza1	3	104822779	104864505	-	3781	protein_coding	capping protein (actin filament) muscle Z-line, alpha 1 [Source:MGI Symbol;Acc:MGI:106227]	-
ENSMUSG00000102004	210.621	129.05	127.673	250.722	221.724	238.371	155.781	236.939	-0.606968	0.0124198	0.384819	4933402C06Rik	7	40674737	40691273	+	1429	lincRNA	RIKEN cDNA 4933402C06 gene [Source:MGI Symbol;Acc:MGI:1918279]	-
ENSMUSG00000031805	118.675	184.086	221.908	184.586	349.748	362.083	174.89	298.806	-0.772078	0.0124715	0.385321	Jak3	8	71676296	71690575	+	5352	protein_coding	Janus kinase 3 [Source:MGI Symbol;Acc:MGI:99928]	-
ENSMUSG00000047721	350.679	375.763	411.391	477.753	500.038	489.817	379.278	489.203	-0.366978	0.0124718	0.385321	Bola2	7	126695401	126699798	+	4398	protein_coding	bolA-like 2 (E. coli) [Source:MGI Symbol;Acc:MGI:1913412]	-
ENSMUSG00000068246	1.06914	0.948897	0	10.858	2.78314	10.0579	0.67268	7.89967	-3.55165	0.0125016	1	Apol9b	15	77729039	77736382	+	1821	protein_coding	apolipoprotein L 9b [Source:MGI Symbol;Acc:MGI:1919148]	-
ENSMUSG00000028086	962.228	934.664	901.818	754.139	763.509	753.333	932.903	756.994	0.301329	0.0125055	0.385809	Fbxw7	3	84815268	84979198	+	7046	protein_coding	F-box and WD-40 domain protein 7 [Source:MGI Symbol;Acc:MGI:1354695]	-
ENSMUSG00000038685	938.707	936.562	1011.25	605.088	734.75	841.842	962.173	727.227	0.403963	0.0125584	0.386887	Rtel1	2	181319739	181356616	+	6616	protein_coding	regulator of telomere elongation helicase 1 [Source:MGI Symbol;Acc:MGI:2139369]	-
ENSMUSG00000032534	12738.8	12417.3	13042.9	11091	10544.4	10428	12733	10687.8	0.252604	0.0126469	0.388182	Cep63	9	102584588	102626534	-	9598	protein_coding	centrosomal protein 63 [Source:MGI Symbol;Acc:MGI:2158560]	-
ENSMUSG00000026837	195.653	162.261	144.899	211.238	244.917	257.481	167.604	237.879	-0.506241	0.0126487	0.388182	Col5a1	2	27886425	28039514	+	8490	protein_coding	collagen, type V, alpha 1 [Source:MGI Symbol;Acc:MGI:88457]	-
ENSMUSG00000028013	866.005	941.306	999.092	1412.53	1116.97	1126.48	935.468	1218.66	-0.381314	0.0126544	0.388182	Ppa2	3	133310110	133378235	+	9554	protein_coding	pyrophosphatase (inorganic) 2 [Source:MGI Symbol;Acc:MGI:1922026]	-
ENSMUSG00000067158	239.488	276.129	313.103	266.515	530.653	517.979	276.24	438.382	-0.666219	0.012756	0.390744	Col4a4	1	82448423	82586849	-	10612	protein_coding	collagen, type IV, alpha 4 [Source:MGI Symbol;Acc:MGI:104687]	-
ENSMUSG00000022983	1804.71	1547.65	1524.98	1204.25	1365.6	1294.45	1625.78	1288.1	0.335583	0.0127882	0.391173	Scaf4	16	90225680	90284503	-	5546	protein_coding	SR-related CTD-associated factor 4 [Source:MGI Symbol;Acc:MGI:2146350]	-
ENSMUSG00000027318	5.34571	3.79559	6.07967	18.7548	12.988	17.0983	5.07366	16.2804	-1.68521	0.012882	0.392218	Adam33	2	131050591	131063814	-	5394	protein_coding	a disintegrin and metallopeptidase domain 33 [Source:MGI Symbol;Acc:MGI:1341813]	-
ENSMUSG00000045954	47.0423	24.6713	34.4515	33.5611	97.41	102.59	35.3883	77.8538	-1.14111	0.0128988	0.392218	Cavin2	1	51289126	51302960	+	3055	protein_coding	caveolae associated 2 [Source:MGI Symbol;Acc:MGI:99513]	-
ENSMUSG00000051515	7.484	17.0801	19.2523	1.97419	2.78314	6.03471	14.6055	3.59735	2.0308	0.0129075	0.392218	Fam181b	7	93079865	93081867	+	2003	protein_coding	family with sequence similarity 181, member B [Source:MGI Symbol;Acc:MGI:1930951]	-
ENSMUSG00000029875	675.698	497.222	498.533	741.307	737.533	755.345	557.151	744.728	-0.4194	0.0129099	0.392218	Ccdc184	15	98167158	98170134	+	2977	protein_coding	coiled-coil domain containing 184 [Source:MGI Symbol;Acc:MGI:2146066]	-
ENSMUSG00000006221	828.585	867.292	852.167	415.566	601.159	749.31	849.348	588.678	0.529019	0.0129138	0.392218	Hspb7	4	141420779	141425311	+	2769	protein_coding	heat shock protein family, member 7 (cardiovascular) [Source:MGI Symbol;Acc:MGI:1352494]	-
ENSMUSG00000037096	81.2548	69.2695	77.0091	48.3675	47.3134	44.2546	75.8445	46.6452	0.699872	0.0129702	0.392218	Gm9762	3	78966356	78966799	-	444	processed_pseudogene	predicted pseudogene 9762 [Source:MGI Symbol;Acc:MGI:3704220]	-
ENSMUSG00000046341	45.9731	42.7004	39.5178	49.3546	119.675	75.4339	42.7304	81.4879	-0.933565	0.0129744	0.392218	Gm11223	4	69925630	69926079	-	450	processed_pseudogene	predicted gene 11223 [Source:MGI Symbol;Acc:MGI:3651631]	-
ENSMUSG00000051984	47.0423	57.8827	57.7569	30.5999	32.47	28.162	54.2273	30.4106	0.834856	0.0129774	0.392218	Sec31b	19	44516957	44545864	-	3950	protein_coding	Sec31 homolog B (S. cerevisiae) [Source:MGI Symbol;Acc:MGI:2685187]	-
ENSMUSG00000113600	2.13828	0.948897	4.05311	8.88383	12.988	12.0694	2.3801	11.3138	-2.25892	0.012986	0.392218	Gm7868	12	69123101	69123780	+	680	processed_pseudogene	predicted gene 7868 [Source:MGI Symbol;Acc:MGI:3644628]	-
ENSMUSG00000023348	36.3508	52.1893	49.6506	53.303	95.5546	103.596	46.0636	84.1512	-0.867349	0.0130449	0.393444	Trip6	5	137309654	137314404	-	2429	protein_coding	thyroid hormone receptor interactor 6 [Source:MGI Symbol;Acc:MGI:1343458]	-
ENSMUSG00000058398	640.416	809.409	784.277	515.262	556.629	622.581	744.701	564.824	0.399451	0.0131663	0.396553	Prss43	9	110826690	110831839	+	2327	protein_coding	protease, serine 43 [Source:MGI Symbol;Acc:MGI:2684822]	-
ENSMUSG00000054000	246.972	221.093	195.563	278.36	308.929	311.793	221.209	299.694	-0.438762	0.0133564	0.401295	Tusc1	4	93334138	93335511	-	1374	protein_coding	tumor suppressor candidate 1 [Source:MGI Symbol;Acc:MGI:2684283]	-
ENSMUSG00000042670	561.3	517.149	514.745	890.358	725.473	578.327	531.065	731.386	-0.462009	0.013361	0.401295	Immp1l	2	105904638	105965558	+	955	protein_coding	IMP1 inner mitochondrial membrane peptidase-like (S. cerevisiae) [Source:MGI Symbol;Acc:MGI:1913791]	-
ENSMUSG00000028532	127.228	106.276	104.368	132.27	173.483	208.198	112.624	171.317	-0.605964	0.013425	0.402657	Cachd1	4	100776675	101029220	+	6020	protein_coding	cache domain containing 1 [Source:MGI Symbol;Acc:MGI:2444177]	-
ENSMUSG00000024845	264.078	286.567	284.731	357.328	385.929	346.996	278.459	363.418	-0.384061	0.0135311	0.405276	Tmem134	19	4125934	4132307	+	4601	processed_transcript	transmembrane protein 134 [Source:MGI Symbol;Acc:MGI:1914240]	-
ENSMUSG00000031986	7781.22	8187.09	8202.49	6050.88	6730.57	7045.53	8056.93	6608.99	0.285819	0.0135574	0.405499	Sprtn	8	124897886	124906161	+	4711	protein_coding	SprT-like N-terminal domain [Source:MGI Symbol;Acc:MGI:2685351]	-
ENSMUSG00000049115	277.977	299.852	314.116	171.754	205.025	255.469	297.315	210.75	0.497122	0.0136371	0.407317	Agtr1a	13	30336441	30382867	+	2786	protein_coding	angiotensin II receptor, type 1a [Source:MGI Symbol;Acc:MGI:87964]	-
ENSMUSG00000087244	0	0	0	0	12.0603	6.03471	0	6.03167	-5.02424	0.0136875	1	Gm7284	5	136997386	136999294	+	944	unprocessed_pseudogene	predicted gene 7284 [Source:MGI Symbol;Acc:MGI:3647125]	-
ENSMUSG00000035585	197.791	194.524	181.377	202.354	315.423	327.886	191.231	281.888	-0.560048	0.0137511	0.410155	Tsen34	7	3692863	3701024	+	2541	protein_coding	tRNA splicing endonuclease subunit 34 [Source:MGI Symbol;Acc:MGI:1913328]	-
ENSMUSG00000051038	45.9731	40.8026	38.5046	97.7222	58.446	64.3703	41.7601	73.5128	-0.815947	0.0138829	0.413294	Rhox11	X	38076594	38085141	-	811	protein_coding	reproductive homeobox 11 [Source:MGI Symbol;Acc:MGI:2681831]	Homeobox
ENSMUSG00000018927	1.06914	4.74449	6.07967	4.93546	19.482	29.1678	3.96443	17.8617	-2.16165	0.0139166	0.413294	Ccl6	11	83587882	83593087	-	1795	protein_coding	chemokine (C-C motif) ligand 6 [Source:MGI Symbol;Acc:MGI:98263]	-
ENSMUSG00000021986	1439.07	1371.16	1351.71	1570.46	1767.3	1788.29	1387.31	1708.68	-0.300713	0.0139266	0.413294	Amer2	14	60373259	60388197	+	10660	protein_coding	APC membrane recruitment 2 [Source:MGI Symbol;Acc:MGI:1919375]	-
ENSMUSG00000046138	1266.93	1119.7	1078.13	861.732	940.703	953.484	1154.92	918.64	0.329955	0.013933	0.413294	9930021J03Rik	19	29714402	29805989	-	8134	protein_coding	RIKEN cDNA 9930021J03 gene [Source:MGI Symbol;Acc:MGI:2444398]	-
ENSMUSG00000049717	575.199	474.449	436.723	339.56	385.002	386.222	495.457	370.261	0.419572	0.0139645	0.413661	Lig4	8	9969049	9977686	-	5202	protein_coding	ligase IV, DNA, ATP-dependent [Source:MGI Symbol;Acc:MGI:1335098]	-
ENSMUSG00000025270	252.318	324.523	308.037	171.754	226.362	229.319	294.959	209.145	0.496591	0.0140354	0.415191	Alas2	X	150547375	150570638	+	2403	protein_coding	aminolevulinic acid synthase 2, erythroid [Source:MGI Symbol;Acc:MGI:87990]	-
ENSMUSG00000047843	406.274	371.968	343.501	534.017	457.363	472.719	373.914	488.033	-0.384458	0.0140793	0.415918	Bri3	5	144244437	144446757	+	1648	protein_coding	brain protein I3 [Source:MGI Symbol;Acc:MGI:1933174]	-
ENSMUSG00000031380	10.6914	22.7735	19.2523	23.6902	52.8797	45.2603	17.5724	40.6101	-1.20388	0.0141385	0.417095	Vegfd	X	164373378	164402650	+	2408	protein_coding	vascular endothelial growth factor D [Source:MGI Symbol;Acc:MGI:108037]	-
ENSMUSG00000054641	3.20743	0.948897	2.02656	6.90965	8.34943	17.0983	2.06096	10.7858	-2.40302	0.0141793	0.417727	Mmrn1	6	60924976	60989378	+	5868	protein_coding	multimerin 1 [Source:MGI Symbol;Acc:MGI:1918195]	-
ENSMUSG00000039585	2932.66	2642.68	2595.01	1813.29	2360.11	2202.67	2723.45	2125.35	0.357572	0.0142536	0.419008	Myo9a	9	59750896	59928866	+	13034	protein_coding	myosin IXa [Source:MGI Symbol;Acc:MGI:107735]	-
ENSMUSG00000033053	1969.36	2208.08	2042.77	3376.84	2547.5	2345.49	2073.4	2756.61	-0.410801	0.0142616	0.419008	1700028P14Rik	19	23558760	23652812	-	868	protein_coding	RIKEN cDNA 1700028P14 gene [Source:MGI Symbol;Acc:MGI:1914733]	-
ENSMUSG00000030138	3315.41	2928.3	3035.78	1948.52	2565.13	2617.05	3093.16	2376.9	0.379901	0.0142819	0.419034	Bms1	6	118383381	118419474	-	4854	protein_coding	BMS1, ribosome biogenesis factor [Source:MGI Symbol;Acc:MGI:2446132]	-
ENSMUSG00000029718	606.204	643.352	649.511	677.146	917.51	935.38	633.022	843.345	-0.413832	0.0143392	0.420143	Pcolce	5	137605103	137613784	-	3823	protein_coding	procollagen C-endopeptidase enhancer protein [Source:MGI Symbol;Acc:MGI:105099]	-
ENSMUSG00000025193	530.295	535.178	525.891	454.063	393.351	400.303	530.455	415.905	0.351206	0.0143845	0.420418	Cutc	19	43752996	43768638	+	1422	protein_coding	cutC copper transporter [Source:MGI Symbol;Acc:MGI:1913638]	-
ENSMUSG00000073758	10666.8	9962.47	10321.3	13658.4	12115	11862.2	10316.9	12545.2	-0.282151	0.0143876	0.420418	Sh3d21	4	126150602	126163491	-	2717	protein_coding	SH3 domain containing 21 [Source:MGI Symbol;Acc:MGI:1914188]	-
ENSMUSG00000051748	0	0	0	2.96128	5.56629	4.02314	0	4.18357	-4.49565	0.0144247	1	Wfdc21	11	83746940	83752642	+	434	protein_coding	WAP four-disulfide core domain 21 [Source:MGI Symbol;Acc:MGI:1913357]	-
ENSMUSG00000117234	94.0845	59.7805	49.6506	116.477	113.181	105.607	67.8386	111.755	-0.723419	0.0144252	0.420946	AC154707.1	17	22067264	22069888	-	1756	processed_pseudogene	novel C2H2 zinc finger pseudogene	-
ENSMUSG00000058488	53.4571	51.2404	47.6241	30.5999	22.2652	31.1793	50.7739	28.0148	0.860195	0.0145025	0.422631	Kl	5	150952607	150993817	+	9328	protein_coding	klotho [Source:MGI Symbol;Acc:MGI:1101771]	-
ENSMUSG00000039323	115.467	105.328	120.58	95.748	241.206	284.637	113.792	207.197	-0.864939	0.0145786	0.424276	Igfbp2	1	72824503	72852474	+	1847	protein_coding	insulin-like growth factor binding protein 2 [Source:MGI Symbol;Acc:MGI:96437]	-
ENSMUSG00000026365	17.1063	33.2114	49.6506	24.6773	106.687	127.735	33.3228	86.3664	-1.37247	0.0146049	0.424468	Cfh	1	140084708	140183764	-	8383	protein_coding	complement component factor h [Source:MGI Symbol;Acc:MGI:88385]	-
ENSMUSG00000064348	73.7708	167.955	172.257	93.7738	71.434	64.3703	137.994	76.526	0.852287	0.0146535	0.425089	mt-Tn	MT	5089	5159	-	71	Mt_tRNA	mitochondrially encoded tRNA asparagine [Source:MGI Symbol;Acc:MGI:102479]	-
ENSMUSG00000115438	87.6697	76.8607	72.956	120.425	105.759	129.746	79.1621	118.644	-0.583987	0.0146825	0.425089	Gm49193	14	87160005	87162165	+	2161	transcribed_processed_pseudogene	predicted gene, 49193 [Source:MGI Symbol;Acc:MGI:6118636]	-
ENSMUSG00000101167	202.068	267.589	261.426	186.561	168.844	168.972	243.694	174.792	0.480711	0.0146854	0.425089	H2afy3	15	62218221	62219332	-	1112	processed_pseudogene	H2A histone family, member Y3 [Source:MGI Symbol;Acc:MGI:1914802]	-
ENSMUSG00000058126	171.063	205.911	183.403	156.948	799.69	783.507	186.792	580.048	-1.63469	0.0147539	0.425864	Tpm3-rs7	14	113314608	113316754	+	2147	protein_coding	tropomyosin 3, related sequence 7 [Source:MGI Symbol;Acc:MGI:99705]	-
ENSMUSG00000111594	3.20743	24.6713	34.4515	52.3159	62.1569	52.3008	20.7767	55.5912	-1.41495	0.0147581	0.425864	Gm3365	8	69554802	69585162	-	1480	unprocessed_pseudogene	predicted gene 3365 [Source:MGI Symbol;Acc:MGI:3781543]	-
ENSMUSG00000019865	167.855	155.619	179.35	144.116	95.5546	91.5265	167.608	110.399	0.602517	0.0147715	0.425864	Nmbr	10	14705591	14770850	+	3228	protein_coding	neuromedin B receptor [Source:MGI Symbol;Acc:MGI:1100525]	-
ENSMUSG00000020108	322.881	266.64	264.466	298.102	470.351	473.725	284.662	414.059	-0.541307	0.014794	0.425945	Ddit4	10	59949669	59951834	-	1755	protein_coding	DNA-damage-inducible transcript 4 [Source:MGI Symbol;Acc:MGI:1921997]	-
ENSMUSG00000037940	119.744	107.225	110.447	151.025	162.35	161.931	112.472	158.436	-0.495347	0.0148231	0.426214	Inpp4b	8	81342556	82127914	+	13066	protein_coding	inositol polyphosphate-4-phosphatase, type II [Source:MGI Symbol;Acc:MGI:2158925]	-
ENSMUSG00000116296	63.0794	59.7805	62.8232	115.49	78.8557	99.5727	61.8944	97.9728	-0.66185	0.0148452	0.42628	Gm49468	15	86990519	86991308	+	790	lincRNA	predicted gene, 49468 [Source:MGI Symbol;Acc:MGI:6155130]	-
ENSMUSG00000026407	199.93	158.466	194.549	73.0449	118.747	150.868	184.315	114.22	0.689973	0.014873	0.426512	Cacna1s	1	136052750	136119822	+	6550	protein_coding	calcium channel, voltage-dependent, L type, alpha 1S subunit [Source:MGI Symbol;Acc:MGI:88294]	-
ENSMUSG00000033740	1.06914	5.69338	1.01328	5.92256	15.7711	18.1041	2.59193	13.2659	-2.33134	0.0149223	0.427357	St18	1	6487231	6860940	+	6464	protein_coding	suppression of tumorigenicity 18 [Source:MGI Symbol;Acc:MGI:2446700]	zf-C2HC
ENSMUSG00000026339	456.524	677.513	649.511	907.138	817.317	734.223	594.516	819.559	-0.462499	0.0149584	0.427823	Ccdc93	1	121431049	121506460	+	11445	protein_coding	coiled-coil domain containing 93 [Source:MGI Symbol;Acc:MGI:1918079]	-
ENSMUSG00000056234	2027.09	2185.31	2231.24	1431.28	1790.49	1831.53	2147.88	1684.44	0.350672	0.0150043	0.428567	Ncoa4	14	32159865	32179855	+	9365	protein_coding	nuclear receptor coactivator 4 [Source:MGI Symbol;Acc:MGI:1350932]	-
ENSMUSG00000029538	763.368	698.388	700.175	887.396	892.462	886.097	720.644	888.652	-0.302659	0.0150564	0.429485	Srsf9	5	115327177	115333080	+	1653	protein_coding	serine/arginine-rich splicing factor 9 [Source:MGI Symbol;Acc:MGI:104896]	-
ENSMUSG00000110554	43.8348	55.036	41.5444	123.387	77.928	56.324	46.8051	85.8795	-0.874144	0.015084	0.429704	Gm35256	8	71026792	71126576	+	3269	lincRNA	predicted gene, 35256 [Source:MGI Symbol;Acc:MGI:5594415]	-
ENSMUSG00000052906	1318.25	1445.17	1335.5	1807.37	1706.99	1555.95	1366.31	1690.1	-0.306708	0.0151447	0.43063	Ubxn8	8	33619586	33641967	-	2928	protein_coding	UBX domain protein 8 [Source:MGI Symbol;Acc:MGI:1337129]	-
ENSMUSG00000021904	14.968	16.1313	21.2788	16.7806	63.0846	49.2835	17.4594	43.0495	-1.30312	0.0151749	0.43063	Sema3g	14	31217860	31230352	+	4540	protein_coding	sema domain, immunoglobulin domain (Ig), short basic domain, secreted, (semaphorin) 3G [Source:MGI Symbol;Acc:MGI:3041242]	-
ENSMUSG00000109907	152.887	129.999	130.713	222.096	178.121	184.059	137.866	194.759	-0.499146	0.0151764	0.43063	Gm45321	8	49818937	49949006	+	3321	lincRNA	predicted gene 45321 [Source:MGI Symbol;Acc:MGI:5791157]	-
ENSMUSG00000031303	36.3508	27.518	34.4515	14.8064	13.9157	18.1041	32.7734	15.6087	1.0701	0.0152572	0.430912	Map3k15	X	159988433	160123351	+	4348	protein_coding	mitogen-activated protein kinase kinase kinase 15 [Source:MGI Symbol;Acc:MGI:2448588]	-
ENSMUSG00000057072	1323.6	1505.9	1580.71	2158.77	1902.74	1645.46	1470.07	1902.33	-0.37178	0.0152753	0.430912	Spata45	1	191036639	191042942	+	506	protein_coding	spermatogenesis associated 45 [Source:MGI Symbol;Acc:MGI:1922808]	-
ENSMUSG00000000751	4270.15	4383.91	4292.25	2862.57	3686.74	3665.08	4315.44	3404.8	0.341916	0.0152854	0.430912	Rpa1	11	75298166	75348324	-	5578	protein_coding	replication protein A1 [Source:MGI Symbol;Acc:MGI:1915525]	-
ENSMUSG00000024883	381.684	250.509	248.253	169.78	229.146	192.105	293.482	197.01	0.573309	0.0152856	0.430912	Rin1	19	5050481	5057071	+	4792	protein_coding	Ras and Rab interactor 1 [Source:MGI Symbol;Acc:MGI:2385695]	-
ENSMUSG00000112003	6.41485	3.79559	10.1328	0.987093	103.904	124.717	6.78107	76.5362	-3.49775	0.0153008	0.430912	Gm4864	12	77623549	77625009	-	1461	processed_pseudogene	predicted gene 4864 [Source:MGI Symbol;Acc:MGI:3643492]	-
ENSMUSG00000029189	43.8348	95.8386	74.9826	19.7419	43.6026	42.243	71.552	35.1958	1.02491	0.015311	0.430912	Sel1l3	5	53107083	53213927	-	9850	protein_coding	sel-1 suppressor of lin-12-like 3 (C. elegans) [Source:MGI Symbol;Acc:MGI:1916941]	-
ENSMUSG00000029999	119.744	169.853	167.191	92.7867	91.8438	117.677	152.262	100.769	0.597833	0.0153262	0.430912	Tgfa	6	86195223	86275719	+	6490	protein_coding	transforming growth factor alpha [Source:MGI Symbol;Acc:MGI:98724]	-
ENSMUSG00000019873	66.2868	92.043	87.1419	91.7996	177.193	138.798	81.8239	135.93	-0.731666	0.0153497	0.43101	Reep3	10	67009189	67096945	-	8294	protein_coding	receptor accessory protein 3 [Source:MGI Symbol;Acc:MGI:88930]	-
ENSMUSG00000032440	35.2817	57.8827	79.0357	48.3675	150.29	172.995	57.4	123.884	-1.10883	0.0153988	0.431826	Tgfbr2	9	116084293	116175360	-	8187	protein_coding	transforming growth factor, beta receptor II [Source:MGI Symbol;Acc:MGI:98729]	-
ENSMUSG00000041309	365.647	344.45	295.877	428.398	438.809	441.54	335.325	436.249	-0.379858	0.0154446	0.432549	Nkx6-2	7	139579376	139582797	-	1907	protein_coding	NK6 homeobox 2 [Source:MGI Symbol;Acc:MGI:1352738]	Homeobox
ENSMUSG00000034584	111.191	112.919	120.58	74.0319	79.7835	80.4628	114.897	78.0927	0.557036	0.0156434	0.437224	Exph5	9	53301670	53377514	+	10519	protein_coding	exophilin 5 [Source:MGI Symbol;Acc:MGI:2443248]	-
ENSMUSG00000115516	50.2497	55.036	48.6374	80.9416	75.1449	87.5033	51.3077	81.1966	-0.660588	0.0156521	0.437224	Gm8341	15	19454755	19456352	-	1598	processed_pseudogene	predicted gene 8341 [Source:MGI Symbol;Acc:MGI:3647182]	-
ENSMUSG00000043668	16.0371	8.54007	11.1461	18.7548	29.6869	38.2198	11.9078	28.8872	-1.28477	0.0157064	0.437891	Tox3	8	90247040	90348343	-	3356	protein_coding	TOX high mobility group box family member 3 [Source:MGI Symbol;Acc:MGI:3039593]	HMG
ENSMUSG00000086969	207.414	240.071	196.576	308.96	280.17	276.591	214.687	288.574	-0.425702	0.0157166	0.437891	4930443O20Rik	2	85073614	85086461	-	1443	processed_transcript	RIKEN cDNA 4930443O20 gene [Source:MGI Symbol;Acc:MGI:1921937]	-
ENSMUSG00000050605	354.955	381.457	419.497	241.838	251.411	341.967	385.303	278.405	0.469607	0.0157434	0.437898	Zfp61	7	24291039	24301232	-	4426	protein_coding	zinc finger protein 61 [Source:MGI Symbol;Acc:MGI:99663]	zf-C2H2
ENSMUSG00000017817	95.1537	131.897	139.832	58.2385	87.2052	84.486	122.294	76.6432	0.674709	0.0157713	0.437898	Jph2	2	163336242	163397993	-	4255	protein_coding	junctophilin 2 [Source:MGI Symbol;Acc:MGI:1891496]	-
ENSMUSG00000031574	191.376	576.93	541.091	521.185	1815.54	1950.22	436.466	1428.98	-1.7109	0.0157825	0.437898	Star	8	25806555	25815982	+	4113	protein_coding	steroidogenic acute regulatory protein [Source:MGI Symbol;Acc:MGI:102760]	-
ENSMUSG00000028917	1888.11	1871.23	1863.42	1292.1	1564.13	1621.33	1874.25	1492.52	0.328524	0.015798	0.437898	Plekhm2	4	141625734	141664899	-	5186	protein_coding	pleckstrin homology domain containing, family M (with RUN domain) member 2 [Source:MGI Symbol;Acc:MGI:1916832]	-
ENSMUSG00000043719	13.8989	9.48897	12.1593	20.7289	26.9037	35.2025	11.8491	27.6117	-1.22415	0.0158685	0.439287	Col6a6	9	105687809	105828160	-	9166	protein_coding	collagen, type VI, alpha 6 [Source:MGI Symbol;Acc:MGI:2444259]	-
ENSMUSG00000028813	2667.51	2406.4	2431.87	2170.62	2006.65	1988.44	2501.93	2055.23	0.283637	0.0159578	0.441192	CK137956	4	127927592	127970951	-	2319	protein_coding	cDNA sequence CK137956 [Source:MGI Symbol;Acc:MGI:3616080]	-
ENSMUSG00000044636	602.996	575.981	516.772	434.321	442.52	458.638	565.25	445.16	0.344487	0.0160413	0.442699	Csrnp2	15	100479570	100495488	-	4375	protein_coding	cysteine-serine-rich nuclear protein 2 [Source:MGI Symbol;Acc:MGI:2386852]	-
ENSMUSG00000035262	33.1434	28.4669	37.4913	60.2126	63.0846	49.2835	33.0339	57.5269	-0.802805	0.0160533	0.442699	Amh	10	80805243	80807648	+	1670	protein_coding	anti-Mullerian hormone [Source:MGI Symbol;Acc:MGI:88006]	-
ENSMUSG00000016534	705.634	792.329	741.72	837.055	1023.27	988.687	746.561	949.67	-0.347	0.0160757	0.442748	Lamp2	X	38401357	38456454	-	9552	protein_coding	lysosomal-associated membrane protein 2 [Source:MGI Symbol;Acc:MGI:96748]	-
ENSMUSG00000042249	1509.63	1665.31	1725.61	903.19	1355.39	1346.75	1633.52	1201.78	0.442794	0.0161463	0.444125	Grk3	5	112910482	113015791	-	8693	protein_coding	G protein-coupled receptor kinase 3 [Source:MGI Symbol;Acc:MGI:87941]	-
ENSMUSG00000098931	4.27657	0	1.01328	2.96128	13.9157	19.1099	1.76328	11.9956	-2.79904	0.0161721	0.44427	Mir8099-2	12	93927338	93927464	+	127	miRNA	microRNA 8099-2 [Source:MGI Symbol;Acc:MGI:5531074]	-
ENSMUSG00000112270	10.6914	1.89779	5.06639	20.7289	19.482	16.0926	5.8852	18.7678	-1.69128	0.0162275	0.444918	Gm47613	10	51757257	51761015	+	602	lincRNA	predicted gene, 47613 [Source:MGI Symbol;Acc:MGI:6096673]	-
ENSMUSG00000086789	14.968	19.9268	32.4249	13.8193	1.85543	3.01736	22.4399	6.23069	1.85447	0.016237	0.444918	Lyrm7os	11	54819919	54824967	+	928	antisense	LYR motif containing 7, opposite strand [Source:MGI Symbol;Acc:MGI:3651880]	-
ENSMUSG00000112141	400.928	332.114	327.289	484.662	461.074	437.517	353.444	461.084	-0.384427	0.0162745	0.445381	4930563J15Rik	10	67568522	67571989	-	3468	lincRNA	RIKEN cDNA 4930563J15 gene [Source:MGI Symbol;Acc:MGI:1922576]	-
ENSMUSG00000115321	62.0103	52.1893	57.7569	35.5353	37.1086	25.1446	57.3188	32.5962	0.811077	0.016329	0.445771	Gm34060	14	44750440	44767598	+	757	lincRNA	predicted gene, 34060 [Source:MGI Symbol;Acc:MGI:5593219]	-
ENSMUSG00000016559	8606.6	8487.89	8308.88	10401	9920.98	9738.01	8467.79	10020	-0.242831	0.0163301	0.445771	H3f3b	11	116021912	116027962	-	2976	protein_coding	H3 histone, family 3B [Source:MGI Symbol;Acc:MGI:1101768]	-
ENSMUSG00000037904	1275.49	1083.64	1143.99	1347.38	1483.42	1547.9	1167.71	1459.57	-0.322167	0.0164082	0.447336	Ankrd9	12	110975353	110979040	-	3160	protein_coding	ankyrin repeat domain 9 [Source:MGI Symbol;Acc:MGI:1921501]	-
ENSMUSG00000057047	2882.41	3569.75	3646.79	2488.46	2704.29	2792.06	3366.32	2661.6	0.338993	0.0164682	0.447706	1700010B08Rik	2	173719415	173722089	+	899	protein_coding	RIKEN cDNA 1700010B08 gene [Source:MGI Symbol;Acc:MGI:1922735]	-
ENSMUSG00000028492	1288.32	1008.68	1052.8	1715.57	1373.02	1331.66	1116.6	1473.41	-0.400334	0.0164689	0.447706	Saxo1	4	86444641	86558328	-	2195	protein_coding	stabilizer of axonemal microtubules 1 [Source:MGI Symbol;Acc:MGI:1923061]	-
ENSMUSG00000070366	27.7977	42.7004	45.5975	13.8193	25.0483	16.0926	38.6985	18.3201	1.07695	0.0165343	0.447706	Plpp4	7	129257031	129391412	+	1458	protein_coding	phospholipid phosphatase 4 [Source:MGI Symbol;Acc:MGI:2685936]	-
ENSMUSG00000033255	638.278	607.294	583.648	401.747	527.87	473.725	609.74	467.78	0.381826	0.0165466	0.447706	Gm5134	10	75954514	76009591	+	3128	protein_coding	predicted gene 5134 [Source:MGI Symbol;Acc:MGI:3646667]	-
ENSMUSG00000001120	4834.66	4359.23	4512.13	3578.21	3671.89	4033.2	4568.67	3761.1	0.28059	0.0166068	0.447706	Pcbp3	10	76761857	76961887	-	2933	protein_coding	poly(rC) binding protein 3 [Source:MGI Symbol;Acc:MGI:1890470]	-
ENSMUSG00000074469	1.06914	0	0	0	14.8434	8.04628	0.356381	7.62991	-4.4016	0.0166089	1	Gm15348	8	12706944	12719127	-	3655	lincRNA	predicted gene 15348 [Source:MGI Symbol;Acc:MGI:3642533]	-
ENSMUSG00000085641	127.228	139.488	125.646	162.87	197.603	187.076	130.787	182.517	-0.480517	0.0166837	0.447706	4930465M20Rik	12	107723740	107735496	-	1603	lincRNA	RIKEN cDNA 4930465M20 gene [Source:MGI Symbol;Acc:MGI:1922218]	-
ENSMUSG00000041959	115.467	134.743	141.859	146.09	230.073	207.192	130.69	194.452	-0.573135	0.0166863	0.447706	S100a10	3	93555080	93564643	+	1212	protein_coding	S100 calcium binding protein A10 (calpactin) [Source:MGI Symbol;Acc:MGI:1339468]	-
ENSMUSG00000090808	85.5314	44.5982	58.7701	25.6644	33.3977	41.2372	62.9666	33.4331	0.910839	0.0166865	0.447706	Gm1758	16	14502100	14509221	+	600	unprocessed_pseudogene	predicted gene 1758 [Source:MGI Symbol;Acc:MGI:2686604]	-
ENSMUSG00000031967	938.707	1896.85	2027.57	857.783	1194.9	1067.14	1621.04	1039.94	0.640544	0.0166915	0.447706	Afg3l1	8	123477903	123503916	+	4757	protein_coding	AFG3-like AAA ATPase 1 [Source:MGI Symbol;Acc:MGI:1928277]	-
ENSMUSG00000023806	1494.66	1683.34	1713.45	1588.23	838.654	718.131	1630.49	1048.34	0.637289	0.0166919	0.447706	Rsph3b	17	6904413	6948682	-	3114	protein_coding	radial spoke 3B homolog (Chlamydomonas) [Source:MGI Symbol;Acc:MGI:3630308]	-
ENSMUSG00000025357	3103.72	3093.4	3341.79	2647.38	2647.7	2687.46	3179.64	2660.85	0.256981	0.0167053	0.447706	Dgka	10	128720134	128744855	-	4762	protein_coding	diacylglycerol kinase, alpha [Source:MGI Symbol;Acc:MGI:102952]	-
ENSMUSG00000030004	26.7286	33.2114	37.4913	35.5353	67.7232	89.5149	32.4771	64.2578	-0.9829	0.0167124	0.447706	Nat8	6	85830388	85832082	-	1123	protein_coding	N-acetyltransferase 8 (GCN5-related) [Source:MGI Symbol;Acc:MGI:1915646]	-
ENSMUSG00000024565	195.653	183.137	143.885	99.6964	137.302	117.677	174.225	118.225	0.558187	0.0167206	0.447706	Sall3	18	80966376	80986578	-	6886	protein_coding	spalt like transcription factor 3 [Source:MGI Symbol;Acc:MGI:109295]	zf-C2H2
ENSMUSG00000029602	192.446	222.042	173.271	235.915	296.869	278.603	195.919	270.462	-0.464674	0.0167263	0.447706	Rasal1	5	120648812	120679597	+	3539	protein_coding	RAS protein activator like 1 (GAP1 like) [Source:MGI Symbol;Acc:MGI:1330842]	-
ENSMUSG00000047369	3245.92	2877.06	2752.06	2014.66	2516.89	2453.11	2958.35	2328.22	0.345433	0.0167477	0.447706	Dnah14	1	181576559	181815774	+	16235	protein_coding	dynein, axonemal, heavy chain 14 [Source:MGI Symbol;Acc:MGI:2444525]	-
ENSMUSG00000036196	3204.22	3177.86	3179.67	2341.38	2620.79	2831.29	3187.25	2597.82	0.295022	0.016754	0.447706	Slc26a8	17	28637783	28690233	-	4756	protein_coding	solute carrier family 26, member 8 [Source:MGI Symbol;Acc:MGI:2385046]	-
ENSMUSG00000091071	20.3137	9.48897	4.05311	28.6257	29.6869	30.1736	11.2853	29.4954	-1.39456	0.0168186	0.448209	1700030C10Rik	12	20814257	20815727	-	1471	transcribed_unprocessed_pseudogene	RIKEN cDNA 1700030C10 gene [Source:MGI Symbol;Acc:MGI:1916763]	-
ENSMUSG00000040541	997.51	1026.71	953.495	1423.39	1140.16	1199.9	992.57	1254.48	-0.337663	0.01685	0.448209	Tmem225	9	40148122	40150880	+	993	protein_coding	transmembrane protein 225 [Source:MGI Symbol;Acc:MGI:1922917]	-
ENSMUSG00000031209	9.62228	14.2335	9.1195	11.8451	38.0363	39.2256	10.9917	29.7023	-1.43096	0.0168713	0.448209	Heph	X	96455359	96574485	+	7662	protein_coding	hephaestin [Source:MGI Symbol;Acc:MGI:1332240]	-
ENSMUSG00000027363	8108.38	7384.32	7939.03	5597.8	6790.87	6576.83	7810.58	6321.83	0.305032	0.016873	0.448209	Usp8	2	126707328	126759297	+	4193	protein_coding	ubiquitin specific peptidase 8 [Source:MGI Symbol;Acc:MGI:1934029]	-
ENSMUSG00000035513	8.55314	4.74449	12.1593	18.7548	34.3254	17.0983	8.48565	23.3929	-1.47122	0.0168914	0.448209	Ntng2	2	29194541	29253005	-	3990	protein_coding	netrin G2 [Source:MGI Symbol;Acc:MGI:2159341]	-
ENSMUSG00000008958	501.428	496.273	508.666	650.494	602.087	620.569	502.122	624.383	-0.314318	0.0168975	0.448209	Vps72	3	95111022	95123051	+	3639	protein_coding	vacuolar protein sorting 72 [Source:MGI Symbol;Acc:MGI:1202305]	-
ENSMUSG00000041734	45.9731	71.1673	72.956	53.303	141.013	189.088	63.3655	127.801	-1.01073	0.0169364	0.44862	Kirrel	3	87078593	87174747	-	7463	protein_coding	kirre like nephrin family adhesion molecule 1 [Source:MGI Symbol;Acc:MGI:1891396]	-
ENSMUSG00000020687	2840.71	2384.58	2493.68	2134.09	2063.24	2090.02	2572.99	2095.78	0.295795	0.016993	0.44862	Cdc27	11	104502745	104550620	-	6248	protein_coding	cell division cycle 27 [Source:MGI Symbol;Acc:MGI:102685]	-
ENSMUSG00000067150	1604.78	1690.93	1671.91	1170.69	1400.85	1416.15	1655.88	1329.23	0.317019	0.0169977	0.44862	Xpo5	17	46202782	46243598	+	6859	protein_coding	exportin 5 [Source:MGI Symbol;Acc:MGI:1913789]	-
ENSMUSG00000079465	101.569	106.276	104.368	95.748	215.23	217.25	104.071	176.076	-0.758806	0.0170086	0.44862	Col4a3	1	82586921	82722059	+	9967	protein_coding	collagen, type IV, alpha 3 [Source:MGI Symbol;Acc:MGI:104688]	-
ENSMUSG00000074575	423.38	424.157	416.457	323.766	282.953	361.077	421.332	322.599	0.385968	0.0170336	0.44862	Kcng1	2	168260117	168281736	-	4508	protein_coding	potassium voltage-gated channel, subfamily G, member 1 [Source:MGI Symbol;Acc:MGI:3616086]	-
ENSMUSG00000060771	5159.68	4646.75	4731	4130	4008.66	3998	4845.81	4045.55	0.260334	0.017049	0.44862	Tsga10	1	37754776	37866429	-	10662	protein_coding	testis specific 10 [Source:MGI Symbol;Acc:MGI:2685063]	-
ENSMUSG00000113005	37.42	49.3427	45.5975	96.7351	55.6629	76.4397	44.1201	76.2792	-0.786363	0.0170586	0.44862	Gm34408	12	37446746	37475031	-	655	antisense	predicted gene, 34408 [Source:MGI Symbol;Acc:MGI:5593567]	-
ENSMUSG00000026831	670.352	594.959	524.878	942.673	796.907	670.859	596.73	803.48	-0.429492	0.0171582	0.45069	1700007K13Rik	2	28462001	28466332	-	965	protein_coding	RIKEN cDNA 1700007K13 gene [Source:MGI Symbol;Acc:MGI:1916577]	-
ENSMUSG00000039205	1441.2	1352.18	1359.82	987.093	1103.05	1226.05	1384.4	1105.4	0.324665	0.0171894	0.450961	Ciz1	2	32352327	32380970	+	8604	protein_coding	CDKN1A interacting zinc finger protein 1 [Source:MGI Symbol;Acc:MGI:1920234]	-
ENSMUSG00000047021	4660.39	4046.1	4223.34	2829.01	3597.68	3688.21	4309.94	3371.63	0.354142	0.0172785	0.452361	Cfap65	1	74902071	74935599	-	7817	protein_coding	cilia and flagella associated protein 65 [Source:MGI Symbol;Acc:MGI:2444274]	-
ENSMUSG00000030882	3326.1	3675.08	3380.3	1755.05	2793.35	2930.86	3460.49	2493.09	0.473048	0.0172847	0.452361	Dnhd1	7	105650827	105721799	+	15081	protein_coding	dynein heavy chain domain 1 [Source:MGI Symbol;Acc:MGI:1924755]	-
ENSMUSG00000112940	118.675	129.05	117.54	94.7609	70.5063	81.4686	121.755	82.2453	0.567654	0.0173853	0.454343	4930511J24Rik	12	109911785	109913518	+	1528	lincRNA	RIKEN cDNA 4930511J24 gene [Source:MGI Symbol;Acc:MGI:1921964]	-
ENSMUSG00000021221	484.321	643.352	636.339	808.429	764.437	734.223	588.004	769.03	-0.386555	0.0174026	0.454343	Dpf3	12	83213745	83487716	-	4225	protein_coding	D4, zinc and double PHD fingers, family 3 [Source:MGI Symbol;Acc:MGI:1917377]	-
ENSMUSG00000030216	9857.49	8820	9026.28	7811.85	7804.86	7573.56	9234.59	7730.09	0.256514	0.0174904	0.455292	Wbp11	6	136813654	136828233	-	5029	protein_coding	WW domain binding protein 11 [Source:MGI Symbol;Acc:MGI:1891823]	-
ENSMUSG00000085576	3978.28	3538.44	3459.33	3161.66	2972.4	2851.4	3658.68	2995.15	0.288602	0.0175029	0.455292	Dpy19l2	9	24557047	24696293	-	3442	protein_coding	dpy-19-like 2 (C. elegans) [Source:MGI Symbol;Acc:MGI:2444662]	-
ENSMUSG00000087259	131.505	88.2474	81.0623	53.303	66.7955	64.3703	100.271	61.4896	0.702991	0.0175089	0.455292	2610035D17Rik	11	113043895	113201838	-	2121	lincRNA	RIKEN cDNA 2610035D17 gene [Source:MGI Symbol;Acc:MGI:1919636]	-
ENSMUSG00000025083	13.8989	15.1824	13.1726	20.7289	36.1809	36.2083	14.0846	31.0394	-1.13963	0.0175234	0.455292	Afap1l2	19	56912361	57008228	-	5675	protein_coding	actin filament associated protein 1-like 2 [Source:MGI Symbol;Acc:MGI:2147658]	-
ENSMUSG00000074476	229.866	238.173	206.709	290.205	284.808	314.811	224.916	296.608	-0.398615	0.0175818	0.455729	Spc24	9	21755442	21760303	-	2573	protein_coding	SPC24, NDC80 kinetochore complex component, homolog (S. cerevisiae) [Source:MGI Symbol;Acc:MGI:1914879]	-
ENSMUSG00000029004	1007.13	863.496	912.964	735.384	788.557	697.009	927.864	740.317	0.325176	0.0175846	0.455729	Kmt2e	5	23434441	23504235	+	10444	protein_coding	lysine (K)-specific methyltransferase 2E [Source:MGI Symbol;Acc:MGI:1924825]	-
ENSMUSG00000027931	590.167	707.877	692.069	421.489	570.545	508.927	663.371	500.32	0.406965	0.0176331	0.455729	Npr1	3	90450591	90465866	-	4783	protein_coding	natriuretic peptide receptor 1 [Source:MGI Symbol;Acc:MGI:97371]	-
ENSMUSG00000005682	745.192	737.293	718.414	517.237	630.846	594.419	733.633	580.834	0.336643	0.0176517	0.455729	Pan2	10	128303335	128321358	+	8472	protein_coding	PAN2 poly(A) specific ribonuclease subunit [Source:MGI Symbol;Acc:MGI:1918984]	-
ENSMUSG00000099419	1.06914	5.69338	8.10623	26.6515	10.2049	17.0983	4.95625	17.9849	-1.84776	0.0176629	0.455729	1700001D01Rik	8	61281522	61288872	-	565	antisense	RIKEN cDNA 1700001D01 gene [Source:MGI Symbol;Acc:MGI:1916529]	-
ENSMUSG00000089767	53.4571	53.1382	44.5842	118.451	71.434	68.3934	50.3932	86.0928	-0.772146	0.017667	0.455729	4930556I23Rik	1	37614259	37615372	+	560	antisense	RIKEN cDNA 4930556I23 gene [Source:MGI Symbol;Acc:MGI:1922520]	-
ENSMUSG00000079033	179.616	105.328	85.1154	87.8512	54.7352	68.3934	123.353	70.3266	0.80998	0.0177466	0.457235	Mef2b	8	70139711	70167488	+	1404	protein_coding	myocyte enhancer factor 2B [Source:MGI Symbol;Acc:MGI:104526]	SRF
ENSMUSG00000091957	12.8297	33.2114	16.2125	23.6902	77.928	50.2893	20.7512	50.6358	-1.28238	0.0177929	0.457384	Rps2-ps10	18	61259008	61259972	-	965	transcribed_processed_pseudogene	ribosomal protein S2, pseudogene 10 [Source:MGI Symbol;Acc:MGI:3645604]	-
ENSMUSG00000005609	2003.57	1979.4	2084.31	1594.15	1728.33	1717.88	2022.43	1680.12	0.26746	0.0178185	0.457384	Ctr9	7	111028951	111056377	+	8000	protein_coding	CTR9 homolog, Paf1/RNA polymerase II complex component [Source:MGI Symbol;Acc:MGI:109345]	-
ENSMUSG00000045174	18.1754	26.5691	20.2656	8.88383	8.34943	9.05207	21.67	8.76178	1.30993	0.0178456	0.457384	Amer3	1	34579657	34590944	+	4392	protein_coding	APC membrane recruitment 3 [Source:MGI Symbol;Acc:MGI:3026939]	-
ENSMUSG00000026853	14624.8	13125.1	13804.9	10003.2	11624.3	12113.7	13851.6	11247	0.300486	0.0178527	0.457384	Crat	2	30400471	30415813	-	5388	protein_coding	carnitine acetyltransferase [Source:MGI Symbol;Acc:MGI:109501]	-
ENSMUSG00000023939	73.7708	68.3206	77.0091	99.6964	113.181	111.642	73.0335	108.173	-0.567681	0.01786	0.457384	Mrpl14	17	45686322	45698495	+	949	protein_coding	mitochondrial ribosomal protein L14 [Source:MGI Symbol;Acc:MGI:1333864]	-
ENSMUSG00000010021	433.003	476.346	474.214	386.94	326.556	363.088	461.188	358.861	0.362709	0.0178797	0.457384	Kif19a	11	114765388	114790739	+	4068	protein_coding	kinesin family member 19A [Source:MGI Symbol;Acc:MGI:2447024]	-
ENSMUSG00000048878	328.227	313.136	329.315	377.069	452.725	423.436	323.559	417.743	-0.369144	0.0179292	0.457634	Hexim1	11	103116231	103119725	+	3495	protein_coding	hexamethylene bis-acetamide inducible 1 [Source:MGI Symbol;Acc:MGI:2385923]	-
ENSMUSG00000020660	195.653	236.275	195.563	274.412	301.507	266.533	209.164	280.817	-0.42425	0.0179523	0.457634	Pomc	12	3954951	3960642	+	1318	protein_coding	pro-opiomelanocortin-alpha [Source:MGI Symbol;Acc:MGI:97742]	-
ENSMUSG00000020191	983.611	991.598	898.778	1556.65	1162.43	1090.27	957.995	1269.78	-0.406428	0.0179531	0.457634	Spata48	11	11462094	11515192	+	1866	protein_coding	spermatogenesis associated 48 [Source:MGI Symbol;Acc:MGI:1921112]	-
ENSMUSG00000107997	58.8028	44.5982	44.5842	20.7289	30.6146	29.1678	49.3284	26.8371	0.875228	0.0180211	0.458825	Gm44243	6	129540221	129540912	+	692	TEC	predicted gene, 44243 [Source:MGI Symbol;Acc:MGI:5690635]	-
ENSMUSG00000026856	443.694	381.457	401.258	267.502	329.339	331.909	408.803	309.583	0.400371	0.0181121	0.460087	Dolpp1	2	30392254	30400529	+	3233	protein_coding	dolichyl pyrophosphate phosphatase 1 [Source:MGI Symbol;Acc:MGI:1914093]	-
ENSMUSG00000023089	1074.49	1229.77	1156.15	1686.94	1463.01	1282.38	1153.47	1477.44	-0.356955	0.0181133	0.460087	Ndufa5	6	24518666	24528013	-	1032	protein_coding	NADH:ubiquinone oxidoreductase subunit A5 [Source:MGI Symbol;Acc:MGI:1915452]	-
ENSMUSG00000038695	438.348	429.85	400.245	662.339	512.098	500.881	422.815	558.44	-0.401301	0.0181898	0.461182	Josd2	7	44467980	44471662	+	2633	protein_coding	Josephin domain containing 2 [Source:MGI Symbol;Acc:MGI:1913374]	-
ENSMUSG00000046667	304.706	215.4	252.306	407.669	342.327	318.834	257.47	356.277	-0.469906	0.0181992	0.461182	Rbm12b1	4	12140264	12146731	+	3122	protein_coding	RNA binding motif protein 12 B1 [Source:MGI Symbol;Acc:MGI:1919647]	-
ENSMUSG00000105914	0	8.54007	12.1593	28.6257	19.482	24.1388	6.8998	24.0822	-1.79236	0.0183463	0.464182	Gm19243	3	117222960	117223602	-	269	processed_pseudogene	predicted gene, 19243 [Source:MGI Symbol;Acc:MGI:5011428]	-
ENSMUSG00000037278	9620.14	9466.2	9458.95	8274.8	7884.65	8132.78	9515.1	8097.41	0.232765	0.0183695	0.464182	Tmem97	11	78541817	78550777	-	1375	protein_coding	transmembrane protein 97 [Source:MGI Symbol;Acc:MGI:1916321]	-
ENSMUSG00000037001	2295.45	2204.29	2216.04	1880.41	1925.01	1822.48	2238.59	1875.97	0.254832	0.0183822	0.464182	Zfp39	11	58888153	58904225	-	3890	protein_coding	zinc finger protein 39 [Source:MGI Symbol;Acc:MGI:99183]	zf-C2H2
ENSMUSG00000093668	691.735	903.35	879.525	701.823	564.051	612.523	824.87	626.132	0.398335	0.0184334	0.464804	Pou5f2	13	78024902	78026295	+	1394	protein_coding	POU domain class 5, transcription factor 2 [Source:MGI Symbol;Acc:MGI:1922757]	Pou
ENSMUSG00000031847	6380.64	6651.77	6388.72	7925.37	7908.77	7266.8	6473.71	7700.31	-0.250321	0.0184633	0.464804	1700030J22Rik	8	116969594	116978959	-	2996	protein_coding	RIKEN cDNA 1700030J22 gene [Source:MGI Symbol;Acc:MGI:1916778]	-
ENSMUSG00000026961	12.8297	11.3868	10.1328	32.5741	25.976	20.1157	11.4498	26.2219	-1.19726	0.0184881	0.464804	Lrrc26	2	25289915	25291180	+	1190	protein_coding	leucine rich repeat containing 26 [Source:MGI Symbol;Acc:MGI:2385129]	-
ENSMUSG00000001493	21.3828	60.7294	57.7569	78.9674	85.3497	98.567	46.623	87.628	-0.905586	0.0184977	0.464804	Meox1	11	101877510	101894374	-	2228	protein_coding	mesenchyme homeobox 1 [Source:MGI Symbol;Acc:MGI:103220]	Homeobox
ENSMUSG00000015095	7550.28	7908.11	8149.8	3851.64	6327.94	6719.65	7869.4	5633.08	0.482324	0.0185146	0.464804	Fbxw5	2	25500750	25505471	+	3052	protein_coding	F-box and WD-40 domain protein 5 [Source:MGI Symbol;Acc:MGI:1354731]	-
ENSMUSG00000034171	830.724	772.402	856.22	612.985	647.545	709.079	819.782	656.536	0.320293	0.0186593	0.467894	Faah	4	115967145	116017926	-	7834	protein_coding	fatty acid amide hydrolase [Source:MGI Symbol;Acc:MGI:109609]	-
ENSMUSG00000084093	18.1754	26.5691	22.2921	30.5999	53.8075	47.2719	22.3456	43.8931	-0.97159	0.0188471	0.470938	Gm16418	1	166431705	166431875	-	171	processed_pseudogene	predicted pseudogene 16418 [Source:MGI Symbol;Acc:MGI:3644548]	-
ENSMUSG00000046058	195.653	202.115	203.669	297.115	265.326	240.383	200.479	267.608	-0.416592	0.01885	0.470938	Eid2	7	28267881	28269272	+	1392	protein_coding	EP300 interacting inhibitor of differentiation 2 [Source:MGI Symbol;Acc:MGI:2681174]	-
ENSMUSG00000004110	135.781	49.3427	56.7436	27.6386	46.3857	43.2488	80.6224	39.091	1.04079	0.0188545	0.470938	Cacna1e	1	154390731	154884501	-	25228	protein_coding	calcium channel, voltage-dependent, R type, alpha 1E subunit [Source:MGI Symbol;Acc:MGI:106217]	-
ENSMUSG00000116244	951.537	977.364	988.959	610.023	817.317	819.715	972.62	749.018	0.37679	0.0188681	0.470938	Gm49461	2	68566442	68574848	+	983	transcribed_unprocessed_pseudogene	predicted gene, 49461 [Source:MGI Symbol;Acc:MGI:6155119]	-
ENSMUSG00000025202	78.0474	54.0871	64.8498	39.4837	29.6869	45.2603	65.6614	38.1436	0.783945	0.0188997	0.470957	Scd3	19	44203288	44244016	+	3470	protein_coding	stearoyl-coenzyme A desaturase 3 [Source:MGI Symbol;Acc:MGI:1353437]	-
ENSMUSG00000079105	1037.07	1368.31	1341.58	533.03	1056.67	924.317	1248.99	838.005	0.575687	0.0189125	0.470957	C7	15	4988762	5063740	-	2676	protein_coding	complement component 7 [Source:MGI Symbol;Acc:MGI:88235]	-
ENSMUSG00000114218	97.292	131.897	83.0888	49.3546	72.3617	70.405	104.092	64.0404	0.701715	0.0189767	0.471962	Gm47423	13	58824218	58826994	-	2086	antisense	predicted gene, 47423 [Source:MGI Symbol;Acc:MGI:6096364]	-
ENSMUSG00000038457	21.3828	20.8757	31.4116	10.858	8.34943	12.0694	24.5567	10.4256	1.23871	0.0189966	0.471962	Tmem255b	8	13435189	13468473	+	1581	protein_coding	transmembrane protein 255B [Source:MGI Symbol;Acc:MGI:2685533]	-
ENSMUSG00000090291	422.311	359.632	315.13	573.501	444.375	464.673	365.691	494.183	-0.434731	0.0190434	0.472579	Lrrc10b	19	10455371	10457447	-	2077	protein_coding	leucine rich repeat containing 10B [Source:MGI Symbol;Acc:MGI:2685551]	-
ENSMUSG00000113919	7.484	6.64228	8.10623	0.987093	0	2.01157	7.41083	0.999554	2.9149	0.0190494	1	Gm34466	13	45246632	45267711	-	505	lincRNA	predicted gene, 34466 [Source:MGI Symbol;Acc:MGI:5593625]	-
ENSMUSG00000086608	206.344	228.684	198.603	190.509	113.181	119.688	211.21	141.126	0.582715	0.0191293	0.474166	4930562D21Rik	9	79688776	79690907	+	1750	antisense	RIKEN cDNA 4930562D21 gene [Source:MGI Symbol;Acc:MGI:1922574]	-
ENSMUSG00000006216	3.20743	6.64228	2.02656	0	0	0	3.95875	0	4.47104	0.0192151	1	Clcnkb	4	141404353	141416014	-	2639	protein_coding	chloride channel, voltage-sensitive Kb [Source:MGI Symbol;Acc:MGI:1930643]	-
ENSMUSG00000078490	2074.14	2023.05	2074.18	1390.81	1659.68	1839.58	2057.12	1630.03	0.335735	0.0192636	0.476399	Cfap74	4	155409190	155466823	+	9951	protein_coding	cilia and flagella associated protein 74 [Source:MGI Symbol;Acc:MGI:1917130]	-
ENSMUSG00000099811	208.483	250.509	219.881	314.883	307.074	277.597	226.291	299.851	-0.4052	0.0192636	0.476399	Gm28411	1	59532991	59549521	-	694	antisense	predicted gene 28411 [Source:MGI Symbol;Acc:MGI:5579117]	-
ENSMUSG00000090634	54.5263	61.6783	42.5577	129.309	70.5063	75.4339	52.9208	91.7498	-0.792219	0.0194226	0.479001	Gm8126	14	43258649	43266799	+	1764	protein_coding	predicted gene 8126 [Source:MGI Symbol;Acc:MGI:3646861]	-
ENSMUSG00000022052	1030.65	888.168	881.552	803.493	708.774	714.108	933.458	742.125	0.330689	0.0194275	0.479001	Ppp2r2a	14	67014056	67072444	-	5381	protein_coding	protein phosphatase 2, regulatory subunit B, alpha [Source:MGI Symbol;Acc:MGI:1919228]	-
ENSMUSG00000054871	5.34571	4.74449	11.1461	6.90965	27.8314	35.2025	7.07875	23.3145	-1.72105	0.0194355	0.479001	Tmem158	9	123259053	123260764	-	1712	protein_coding	transmembrane protein 158 [Source:MGI Symbol;Acc:MGI:1919559]	-
ENSMUSG00000041548	11.7606	14.2335	14.1859	10.858	48.2412	47.2719	13.3933	35.457	-1.40407	0.0194609	0.47908	Hspb8	5	116408491	116422864	-	1950	protein_coding	heat shock protein 8 [Source:MGI Symbol;Acc:MGI:2135756]	-
ENSMUSG00000015702	27.7977	58.8316	38.5046	87.8512	64.94	70.405	41.7113	74.3987	-0.828969	0.019563	0.480681	Anxa9	3	95296096	95307176	-	2073	protein_coding	annexin A9 [Source:MGI Symbol;Acc:MGI:1923711]	-
ENSMUSG00000114544	7.484	6.64228	5.06639	10.858	19.482	25.1446	6.39756	18.4949	-1.53257	0.0195705	0.480681	Gm49146	14	43250590	43258804	+	2135	transcribed_unprocessed_pseudogene	predicted gene, 49146 [Source:MGI Symbol;Acc:MGI:6118560]	-
ENSMUSG00000036585	3.20743	2.84669	1.01328	1.97419	21.3374	15.0868	2.3558	12.7995	-2.44526	0.0196194	0.480913	Fgf1	18	38838673	38929404	-	4648	protein_coding	fibroblast growth factor 1 [Source:MGI Symbol;Acc:MGI:95515]	-
ENSMUSG00000035686	32.0743	27.518	23.3054	15.7935	82.5666	111.642	27.6326	70.0007	-1.34163	0.0196245	0.480913	Thrsp	7	97412938	97417730	-	2189	protein_coding	thyroid hormone responsive [Source:MGI Symbol;Acc:MGI:109126]	-
ENSMUSG00000021500	4136.51	4137.19	4319.6	3436.07	3699.73	3465.94	4197.77	3533.91	0.248303	0.0197083	0.482416	Ddx46	13	55635027	55681256	+	7295	protein_coding	DEAD (Asp-Glu-Ala-Asp) box polypeptide 46 [Source:MGI Symbol;Acc:MGI:1920895]	-
ENSMUSG00000036873	254.456	269.487	287.771	375.095	343.254	332.915	270.571	350.422	-0.372776	0.0197415	0.482681	2410004B18Rik	3	145938014	145944829	+	2029	protein_coding	RIKEN cDNA 2410004B18 gene [Source:MGI Symbol;Acc:MGI:1913671]	-
ENSMUSG00000018160	2080.55	1746.92	1592.87	1447.08	1430.54	1425.2	1806.78	1434.27	0.332913	0.0198848	0.485366	Med1	11	98152154	98193293	-	8753	protein_coding	mediator complex subunit 1 [Source:MGI Symbol;Acc:MGI:1100846]	-
ENSMUSG00000015647	288.668	280.874	262.439	151.025	205.953	235.354	277.327	197.444	0.49014	0.0199243	0.485366	Lama5	2	180176373	180225859	-	11388	protein_coding	laminin, alpha 5 [Source:MGI Symbol;Acc:MGI:105382]	-
ENSMUSG00000054675	3.20743	2.84669	3.03983	7.89674	11.1326	16.0926	3.03132	11.7073	-1.95013	0.0199266	0.485366	Tmem119	5	113793729	113800516	-	2315	protein_coding	transmembrane protein 119 [Source:MGI Symbol;Acc:MGI:2385228]	-
ENSMUSG00000035539	1582.33	1519.18	1642.52	1105.54	1350.75	1345.74	1581.35	1267.35	0.319208	0.0199413	0.485366	Ccdc180	4	45890303	45950774	+	5292	protein_coding	coiled-coil domain containing 180 [Source:MGI Symbol;Acc:MGI:2685871]	-
ENSMUSG00000022096	75.9091	55.036	63.8365	110.554	87.2052	101.584	64.9272	99.7813	-0.621793	0.0200164	0.486646	Hr	14	70552212	70573548	+	6919	protein_coding	hairless [Source:MGI Symbol;Acc:MGI:96223]	-
ENSMUSG00000030278	31.0051	8.54007	2.02656	1.97419	315.423	288.66	13.8573	202.019	-3.86741	0.020076	0.487545	Cidec	6	113424634	113435760	-	1856	protein_coding	cell death-inducing DFFA-like effector c [Source:MGI Symbol;Acc:MGI:95585]	-
ENSMUSG00000023079	555.954	515.251	507.652	314.883	426.749	442.546	526.286	394.726	0.414681	0.020259	0.48957	Gtf2ird1	5	134357656	134456716	-	7594	protein_coding	general transcription factor II I repeat domain-containing 1 [Source:MGI Symbol;Acc:MGI:1861942]	GTF2I
ENSMUSG00000022419	20.3137	34.1603	36.478	27.6386	71.434	99.5727	30.3173	66.2151	-1.12446	0.0202708	0.48957	Deptor	15	55112317	55259271	+	8874	protein_coding	DEP domain containing MTOR-interacting protein [Source:MGI Symbol;Acc:MGI:2146322]	-
ENSMUSG00000110709	1.06914	3.79559	4.05311	11.8451	12.0603	11.0636	2.97261	11.6563	-1.95842	0.0202943	0.48957	1700018P08Rik	8	116357061	116359550	+	1239	lincRNA	RIKEN cDNA 1700018P08 gene [Source:MGI Symbol;Acc:MGI:1920580]	-
ENSMUSG00000075425	157.164	177.444	168.204	243.812	213.374	218.255	167.604	225.147	-0.424745	0.0203053	0.48957	Gm13547	2	29759312	29764089	+	843	protein_coding	predicted gene 13547 [Source:MGI Symbol;Acc:MGI:3650473]	-
ENSMUSG00000001741	42.7657	65.4739	65.8631	36.5224	25.0483	36.2083	58.0342	32.593	0.836857	0.0203402	0.48957	Il16	7	83642825	83745726	-	7865	protein_coding	interleukin 16 [Source:MGI Symbol;Acc:MGI:1270855]	-
ENSMUSG00000052496	1497.87	1359.77	1365.9	769.932	1187.47	1163.69	1407.85	1040.37	0.436207	0.0203567	0.48957	Pkdrej	15	85814670	85821734	-	7065	protein_coding	polycystin (PKD) family receptor for egg jelly [Source:MGI Symbol;Acc:MGI:1338786]	-
ENSMUSG00000047766	1169.64	1076.05	1059.89	747.229	927.715	934.374	1101.86	869.773	0.341	0.0203598	0.48957	Lrrc49	9	60568859	60688158	-	6310	protein_coding	leucine rich repeat containing 49 [Source:MGI Symbol;Acc:MGI:2442689]	-
ENSMUSG00000004937	2706	2696.77	2738.89	2154.82	2335.99	2340.46	2713.89	2277.09	0.253138	0.0203717	0.48957	Sgta	10	81044075	81060181	-	2876	protein_coding	small glutamine-rich tetratricopeptide repeat (TPR)-containing, alpha [Source:MGI Symbol;Acc:MGI:1098703]	-
ENSMUSG00000025482	2884.55	2644.58	2727.74	3283.07	3179.28	3384.47	2752.29	3282.27	-0.254126	0.0203763	0.48957	Odf3	7	140847805	140851018	+	2064	protein_coding	outer dense fiber of sperm tails 3 [Source:MGI Symbol;Acc:MGI:1916537]	-
ENSMUSG00000039252	19.2446	20.8757	22.2921	9.87093	82.5666	79.457	20.8041	57.2982	-1.46187	0.020406	0.48957	Lgi2	5	52533517	52566462	-	6528	protein_coding	leucine-rich repeat LGI family, member 2 [Source:MGI Symbol;Acc:MGI:2180196]	-
ENSMUSG00000044548	91.9462	100.583	93.2216	162.87	109.47	151.874	95.2503	141.405	-0.568192	0.0204092	0.48957	Dact1	12	71309884	71320107	+	3761	protein_coding	dishevelled-binding antagonist of beta-catenin 1 [Source:MGI Symbol;Acc:MGI:1891740]	-
ENSMUSG00000023057	22.452	14.2335	15.1992	4.93546	7.42172	6.03471	17.2949	6.13063	1.49018	0.0204994	0.490856	Fabp2	3	122895072	122899506	+	965	protein_coding	fatty acid binding protein 2, intestinal [Source:MGI Symbol;Acc:MGI:95478]	-
ENSMUSG00000100120	29.936	37.9559	25.332	16.7806	16.6989	10.0579	31.0746	14.5124	1.09749	0.0205201	0.490856	Gm553	1	52522902	52582679	+	701	lincRNA	predicted gene 553 [Source:MGI Symbol;Acc:MGI:2685399]	-
ENSMUSG00000086919	1.06914	12.3357	12.1593	29.6128	24.1206	22.1273	8.52138	25.2869	-1.55741	0.0205311	0.490856	Gm11497	11	89124456	89126706	-	2154	lincRNA	predicted gene 11497 [Source:MGI Symbol;Acc:MGI:3651117]	-
ENSMUSG00000050565	1178.19	1225.03	1179.46	1448.06	1414.76	1425.2	1194.23	1429.34	-0.259149	0.0205731	0.491316	Tor1aip2	1	156035403	156068861	+	9218	protein_coding	torsin A interacting protein 2 [Source:MGI Symbol;Acc:MGI:3582695]	-
ENSMUSG00000049103	2.13828	10.4379	2.02656	13.8193	18.5543	19.1099	4.86757	17.1612	-1.79795	0.0206742	0.492078	Ccr2	9	124101950	124113557	+	6760	protein_coding	chemokine (C-C motif) receptor 2 [Source:MGI Symbol;Acc:MGI:106185]	-
ENSMUSG00000039720	838.208	853.059	862.3	1011.77	1016.78	1056.07	851.189	1028.21	-0.272469	0.0206971	0.492078	Got1l1	8	27197459	27223828	-	1822	protein_coding	glutamic-oxaloacetic transaminase 1-like 1 [Source:MGI Symbol;Acc:MGI:1923865]	-
ENSMUSG00000072679	272.631	263.793	309.05	227.031	190.182	218.255	281.825	211.823	0.412409	0.0207154	0.492078	D6Ertd474e	6	143245888	143297272	+	2509	lincRNA	DNA segment, Chr 6, ERATO Doi 474, expressed [Source:MGI Symbol;Acc:MGI:1196315]	-
ENSMUSG00000024043	103.707	115.765	144.899	76.9932	89.0606	78.4512	121.457	81.5017	0.575214	0.0207162	0.492078	Arhgap28	17	67842713	68004120	-	5377	protein_coding	Rho GTPase activating protein 28 [Source:MGI Symbol;Acc:MGI:2147003]	-
ENSMUSG00000063316	1837.86	1911.08	1946.51	2482.54	2447.31	2069.91	1898.48	2333.25	-0.297537	0.020747	0.492078	Rpl27	11	101442298	101445529	+	1535	protein_coding	ribosomal protein L27 [Source:MGI Symbol;Acc:MGI:98036]	-
ENSMUSG00000002324	1201.72	1016.27	1087.25	1451.03	1270.04	1377.93	1101.74	1366.33	-0.310734	0.0207673	0.492078	Rec8	14	55618037	55625395	+	2935	protein_coding	REC8 meiotic recombination protein [Source:MGI Symbol;Acc:MGI:1929645]	-
ENSMUSG00000017493	141.127	178.393	145.912	134.245	339.544	305.759	155.144	259.849	-0.743845	0.0207734	0.492078	Igfbp4	11	99041244	99054392	+	4416	protein_coding	insulin-like growth factor binding protein 4 [Source:MGI Symbol;Acc:MGI:96439]	-
ENSMUSG00000029270	163.579	182.188	148.952	147.077	89.0606	85.4917	164.906	107.21	0.622158	0.0207875	0.492078	Fam69a	5	107908053	107987085	-	2892	protein_coding	family with sequence similarity 69, member A [Source:MGI Symbol;Acc:MGI:1914516]	-
ENSMUSG00000020932	162.51	18.9779	21.2788	24.6773	16.6989	23.1331	67.5888	21.5031	1.65058	0.0208761	0.493475	Gfap	11	102887336	102900912	-	4218	protein_coding	glial fibrillary acidic protein [Source:MGI Symbol;Acc:MGI:95697]	-
ENSMUSG00000063281	2678.2	2667.35	2673.03	2362.11	2132.82	2226.81	2672.86	2240.58	0.254575	0.0208923	0.493475	Zfp35	18	23989632	24005376	+	3040	protein_coding	zinc finger protein 35 [Source:MGI Symbol;Acc:MGI:99179]	zf-C2H2
ENSMUSG00000078317	68.4251	76.8607	72.956	95.748	143.796	97.5612	72.7473	112.368	-0.628061	0.0209902	0.495244	F8a	X	73228291	73230795	+	2505	protein_coding	factor 8-associated gene A [Source:MGI Symbol;Acc:MGI:95474]	-
ENSMUSG00000097993	297.222	86.3496	86.1286	42.445	85.3497	89.5149	156.567	72.4365	1.11026	0.0210343	0.495739	Ptprv	1	135108497	135132594	-	6987	processed_transcript	protein tyrosine phosphatase, receptor type, V [Source:MGI Symbol;Acc:MGI:108027]	-
ENSMUSG00000047841	3297.23	3363.84	3394.48	4055.96	3770.23	4105.62	3351.85	3977.27	-0.246746	0.0210571	0.495739	Fndc11	2	181220013	181222854	+	1475	protein_coding	fibronectin type III domain containing 11 [Source:MGI Symbol;Acc:MGI:3051572]	-
ENSMUSG00000038781	370.992	326.421	352.621	280.334	258.832	276.591	350.011	271.919	0.363931	0.0211075	0.496351	Stap2	17	55997077	56005584	-	2569	protein_coding	signal transducing adaptor family member 2 [Source:MGI Symbol;Acc:MGI:2147039]	-
ENSMUSG00000020585	5526.4	5698.13	5645.99	7196.89	6807.57	6217.76	5623.5	6740.74	-0.261437	0.0211291	0.496351	Laptm4a	12	8921664	8938742	+	1773	protein_coding	lysosomal-associated protein transmembrane 4A [Source:MGI Symbol;Acc:MGI:108017]	-
ENSMUSG00000115778	4.27657	3.79559	3.03983	0	0	0	3.704	0	4.37079	0.0211406	1	Gm10876	14	55528828	55542399	-	4874	antisense	predicted gene 10876 [Source:MGI Symbol;Acc:MGI:3641995]	-
ENSMUSG00000067786	21.3828	10.4379	6.07967	4.93546	128.952	123.712	12.6335	85.8665	-2.76673	0.0211759	0.496909	Nnat	2	157560078	157562522	+	1829	protein_coding	neuronatin [Source:MGI Symbol;Acc:MGI:104716]	-
ENSMUSG00000020992	21.3828	35.1092	43.571	72.0578	51.952	57.3298	33.3543	60.4465	-0.854006	0.0212243	0.497433	4930512B01Rik	12	69790288	69840479	+	4603	processed_transcript	RIKEN cDNA 4930512B01 gene [Source:MGI Symbol;Acc:MGI:1921974]	-
ENSMUSG00000044361	14.968	28.4669	29.3851	13.8193	9.27715	5.02893	24.2733	9.37512	1.3739	0.0212444	0.497433	BC024139	15	76119517	76126596	-	4567	protein_coding	cDNA sequence BC024139 [Source:MGI Symbol;Acc:MGI:2442591]	-
ENSMUSG00000025616	3084.48	2861.87	3097.59	2704.63	2387.01	2366.61	3014.65	2486.09	0.278071	0.0212974	0.497532	Usp16	16	87454703	87483517	+	9454	protein_coding	ubiquitin specific peptidase 16 [Source:MGI Symbol;Acc:MGI:1921362]	-
ENSMUSG00000069515	0	2.84669	1.01328	0	15.7711	22.1273	1.28666	12.6328	-3.26835	0.0213013	0.497532	Lyz1	10	117287797	117292868	-	1263	protein_coding	lysozyme 1 [Source:MGI Symbol;Acc:MGI:96902]	-
ENSMUSG00000031788	1358.88	1565.68	1625.3	1060.14	1277.46	1269.3	1516.62	1202.3	0.335156	0.0213243	0.497532	Kifc3	8	95099828	95202812	-	5298	protein_coding	kinesin family member C3 [Source:MGI Symbol;Acc:MGI:109202]	-
ENSMUSG00000032908	266.216	263.793	286.758	171.754	226.362	209.203	272.256	202.44	0.426807	0.0213409	0.497532	Sgpp2	1	78310345	78420289	+	4002	protein_coding	sphingosine-1-phosphate phosphotase 2 [Source:MGI Symbol;Acc:MGI:3589109]	-
ENSMUSG00000031703	1229.51	1502.1	1437.84	1206.23	1075.22	1040.99	1389.82	1107.48	0.327913	0.0214133	0.498681	Itfg1	8	85717578	85840921	-	11045	protein_coding	integrin alpha FG-GAP repeat containing 1 [Source:MGI Symbol;Acc:MGI:106419]	-
ENSMUSG00000001864	14.968	33.2114	33.4382	40.4708	58.446	59.3413	27.2059	52.7527	-0.950467	0.0215632	0.501629	Aif1l	2	31950139	31973442	+	4032	protein_coding	allograft inflammatory factor 1-like [Source:MGI Symbol;Acc:MGI:1919598]	-
ENSMUSG00000028009	20.3137	81.6052	64.8498	161.883	78.8557	104.602	55.5896	115.114	-1.04602	0.0216094	0.502162	1700061I17Rik	3	117060522	117077765	-	1962	lincRNA	RIKEN cDNA 1700061I17 gene [Source:MGI Symbol;Acc:MGI:1920612]	-
ENSMUSG00000087363	177.478	153.721	159.085	271.45	200.386	209.203	163.428	227.013	-0.474529	0.0216713	0.50272	Gm16347	8	16433175	16437040	+	1344	antisense	predicted gene 16347 [Source:MGI Symbol;Acc:MGI:3840141]	-
ENSMUSG00000045336	1627.23	1328.46	1327.39	1841.91	1768.22	1719.89	1427.7	1776.68	-0.315802	0.0216939	0.50272	Hsfy2	1	56636044	56637435	-	1392	protein_coding	heat shock transcription factor, Y-linked 2 [Source:MGI Symbol;Acc:MGI:1918316]	HSF
ENSMUSG00000037737	1247.69	1573.27	1475.33	2025.51	1755.24	1674.63	1432.1	1818.46	-0.344299	0.0217033	0.50272	Actrt3	3	30597073	30599939	-	1961	protein_coding	actin related protein T3 [Source:MGI Symbol;Acc:MGI:1923902]	-
ENSMUSG00000018906	89.808	104.379	101.328	125.361	156.784	139.804	98.5048	140.65	-0.5134	0.0217466	0.502896	P4ha2	11	54100095	54131665	+	6239	protein_coding	procollagen-proline, 2-oxoglutarate 4-dioxygenase (proline 4-hydroxylase), alpha II polypeptide [Source:MGI Symbol;Acc:MGI:894286]	-
ENSMUSG00000090206	1671.07	1859.84	1830.99	1560.59	1381.37	1465.43	1787.3	1469.13	0.283078	0.0217715	0.502896	Tepp	8	95310566	95326323	+	1592	protein_coding	testis, prostate and placenta expressed [Source:MGI Symbol;Acc:MGI:1920657]	-
ENSMUSG00000028960	655.384	659.484	634.312	573.501	2080.86	1940.16	649.727	1531.51	-1.23707	0.0217809	0.502896	Ube4b	4	149328416	149426749	-	7078	protein_coding	ubiquitination factor E4B [Source:MGI Symbol;Acc:MGI:1927086]	-
ENSMUSG00000091970	283.323	294.158	324.249	419.514	347.893	404.326	300.577	390.578	-0.377271	0.0218599	0.50418	Gm4868	5	125847952	125848740	-	789	processed_pseudogene	predicted gene 4868 [Source:MGI Symbol;Acc:MGI:3648712]	-
ENSMUSG00000001739	3.20743	0.948897	3.03983	3.94837	12.0603	18.1041	2.39872	11.3709	-2.25806	0.0218926	0.504396	Cldn15	5	136966616	136975858	+	2124	protein_coding	claudin 15 [Source:MGI Symbol;Acc:MGI:1913103]	-
ENSMUSG00000031970	910.909	809.409	882.565	688.004	677.232	745.287	867.628	703.507	0.302374	0.0219886	0.506066	Dbndd1	8	123504718	123515463	-	2645	protein_coding	dysbindin (dystrobrevin binding protein 1) domain containing 1 [Source:MGI Symbol;Acc:MGI:1919435]	-
ENSMUSG00000034974	612.619	628.17	629.246	830.145	714.34	768.42	623.345	770.968	-0.306344	0.02204	0.506709	Dapk3	10	81183005	81193197	+	2532	protein_coding	death-associated protein kinase 3 [Source:MGI Symbol;Acc:MGI:1203520]	-
ENSMUSG00000031737	182.823	200.217	170.231	156.948	119.675	115.665	184.424	130.763	0.49686	0.0220843	0.507186	Irx5	8	92357625	92376286	+	3127	protein_coding	Iroquois homeobox 5 [Source:MGI Symbol;Acc:MGI:1859086]	Homeobox
ENSMUSG00000046207	138.989	195.473	166.178	119.438	102.976	126.729	166.88	116.381	0.522472	0.0221088	0.507209	Pik3r6	11	68503019	68552698	+	3622	protein_coding	phosphoinositide-3-kinase regulatory subunit 5 [Source:MGI Symbol;Acc:MGI:2144613]	-
ENSMUSG00000105820	6.41485	9.48897	9.1195	0.987093	1.85543	2.01157	8.34111	1.61803	2.36703	0.0222729	1	Gm43400	3	153913095	153916858	+	1254	antisense	predicted gene 43400 [Source:MGI Symbol;Acc:MGI:5663537]	-
ENSMUSG00000045534	1.06914	0.948897	3.03983	2.96128	10.2049	16.0926	1.68596	9.7529	-2.53386	0.0223053	0.510769	Kcna5	6	126532551	126535412	-	2862	protein_coding	potassium voltage-gated channel, shaker-related subfamily, member 5 [Source:MGI Symbol;Acc:MGI:96662]	-
ENSMUSG00000116210	1520.32	1601.74	1539.17	2009.72	1786.78	1825.5	1553.74	1874	-0.270217	0.0223114	0.510769	Spn-ps	15	90891402	90899022	-	1349	transcribed_processed_pseudogene	sialophorin, pseudogene [Source:MGI Symbol;Acc:MGI:104964]	-
ENSMUSG00000063253	137.919	62.6272	42.5577	236.902	134.519	108.625	81.0348	160.015	-0.983849	0.0224005	0.512265	Scoc	8	83430084	83458391	-	4279	protein_coding	short coiled-coil protein [Source:MGI Symbol;Acc:MGI:1927654]	-
ENSMUSG00000040506	1036	965.977	954.508	848.9	817.317	732.212	985.495	799.476	0.301494	0.0224452	0.512743	Ambra1	2	91730134	91918849	+	6122	protein_coding	autophagy/beclin 1 regulator 1 [Source:MGI Symbol;Acc:MGI:2443564]	-
ENSMUSG00000100991	5.34571	1.89779	15.1992	39.4837	16.6989	17.0983	7.48089	24.427	-1.7112	0.0225553	0.514378	Gm21856	Y	44757980	44758675	-	696	unprocessed_pseudogene	predicted gene, 21856 [Source:MGI Symbol;Acc:MGI:5434020]	-
ENSMUSG00000052446	45.9731	54.0871	49.6506	76.0061	67.7232	93.538	49.9036	79.0891	-0.661589	0.0226052	0.514378	Zfp961	8	71951038	71993792	+	4334	protein_coding	zinc finger protein 961 [Source:MGI Symbol;Acc:MGI:3583954]	zf-C2H2
ENSMUSG00000062515	140.058	9.48897	17.2257	23.6902	949.052	876.039	55.5908	616.26	-3.47135	0.0226114	0.514378	Fabp4	3	10204088	10208576	-	4489	protein_coding	fatty acid binding protein 4, adipocyte [Source:MGI Symbol;Acc:MGI:88038]	-
ENSMUSG00000040280	257.663	424.157	478.267	607.062	523.231	542.118	386.696	557.47	-0.526832	0.0226121	0.514378	Ndufa4l2	10	127514967	127517154	+	1095	protein_coding	Ndufa4, mitochondrial complex associated like 2 [Source:MGI Symbol;Acc:MGI:3039567]	-
ENSMUSG00000039347	232.004	249.56	280.678	231.967	141.94	149.862	254.081	174.59	0.542056	0.0226892	0.515586	Atp6v0e2	6	48537615	48541801	+	2381	protein_coding	ATPase, H+ transporting, lysosomal V0 subunit E2 [Source:MGI Symbol;Acc:MGI:1923502]	-
ENSMUSG00000024258	223.451	253.356	266.492	298.102	341.399	331.909	247.766	323.803	-0.385714	0.0227303	0.515978	Polr2d	18	31789159	31796642	+	956	protein_coding	polymerase (RNA) II (DNA directed) polypeptide D [Source:MGI Symbol;Acc:MGI:1916491]	-
ENSMUSG00000022066	19.2446	149.926	10.1328	7.89674	19.482	22.1273	59.7677	16.502	1.85883	0.0227853	0.516432	Entpd4b	14	69555424	69585520	+	8074	protein_coding	ectonucleoside triphosphate diphosphohydrolase 4B [Source:MGI Symbol;Acc:MGI:5435040]	-
ENSMUSG00000072952	545.263	792.329	723.481	356.34	557.557	538.095	687.024	483.997	0.505593	0.0228298	0.516432	Gm5878	6	85111416	85126125	-	4674	protein_coding	predicted gene 5878 [Source:MGI Symbol;Acc:MGI:3647625]	-
ENSMUSG00000016252	1587.68	1679.55	1519.92	2240.7	1869.35	1831.53	1595.71	1980.53	-0.311566	0.0228389	0.516432	Atp5e	2	174461072	174464105	-	1756	protein_coding	ATP synthase, H+ transporting, mitochondrial F1 complex, epsilon subunit [Source:MGI Symbol;Acc:MGI:1855697]	-
ENSMUSG00000078129	419.104	425.106	414.431	528.095	520.448	508.927	419.547	519.157	-0.307296	0.0228523	0.516432	Actl10	2	154551776	154553276	+	1501	protein_coding	actin-like 10 [Source:MGI Symbol;Acc:MGI:1917612]	-
ENSMUSG00000058454	202.068	182.188	164.151	164.844	352.532	349.007	182.802	288.795	-0.660275	0.0228795	0.516432	Dhcr7	7	143823145	143848410	+	5817	protein_coding	7-dehydrocholesterol reductase [Source:MGI Symbol;Acc:MGI:1298378]	-
ENSMUSG00000031651	1006.06	965.028	965.654	1183.52	1163.35	1173.75	978.915	1173.54	-0.261718	0.022894	0.516432	Triml1	8	43129807	43141486	-	2792	protein_coding	tripartite motif family-like 1 [Source:MGI Symbol;Acc:MGI:2687279]	-
ENSMUSG00000029660	564.507	467.806	478.267	748.216	606.725	603.471	503.527	652.804	-0.37502	0.0229772	0.517767	Tex26	5	149439660	149470979	+	2065	protein_coding	testis expressed 26 [Source:MGI Symbol;Acc:MGI:1923110]	-
ENSMUSG00000009633	13.8989	28.4669	23.3054	20.7289	55.6629	73.4223	21.8904	49.938	-1.18559	0.0230344	0.518514	G0s2	1	193272161	193273217	-	871	protein_coding	G0/G1 switch gene 2 [Source:MGI Symbol;Acc:MGI:1316737]	-
ENSMUSG00000044080	80.1857	129.05	125.646	158.922	177.193	157.908	111.627	164.675	-0.558849	0.0230959	0.519356	S100a1	3	90511034	90514392	-	694	protein_coding	S100 calcium binding protein A1 [Source:MGI Symbol;Acc:MGI:1338917]	-
ENSMUSG00000089906	22.452	30.3647	25.332	12.8322	10.2049	13.0752	26.0496	12.0374	1.11814	0.0231257	0.519473	Gm6428	1	36601802	36602146	+	345	processed_pseudogene	predicted pseudogene 6428 [Source:MGI Symbol;Acc:MGI:3649065]	-
ENSMUSG00000028164	121.882	143.283	136.793	167.806	212.447	177.018	133.986	185.757	-0.471092	0.0231617	0.519473	Manba	3	135485611	135571404	+	6971	protein_coding	mannosidase, beta A, lysosomal [Source:MGI Symbol;Acc:MGI:88175]	-
ENSMUSG00000027513	12.8297	1.89779	2.02656	0.987093	84.422	120.694	5.58469	68.7011	-3.62595	0.023189	0.519473	Pck1	2	173153048	173159273	+	3429	protein_coding	phosphoenolpyruvate carboxykinase 1, cytosolic [Source:MGI Symbol;Acc:MGI:97501]	-
ENSMUSG00000025877	39.5583	60.7294	47.6241	22.7031	29.6869	30.1736	49.3039	27.5212	0.843425	0.023217	0.519473	Hk3	13	55005985	55021385	-	3682	protein_coding	hexokinase 3 [Source:MGI Symbol;Acc:MGI:2670962]	-
ENSMUSG00000042594	2550.97	2873.26	2976	2538.8	1998.3	2158.42	2800.08	2231.84	0.327391	0.0232215	0.519473	Sh2b3	5	121815488	121837646	-	4807	protein_coding	SH2B adaptor protein 3 [Source:MGI Symbol;Acc:MGI:893598]	-
ENSMUSG00000038776	709.911	972.62	945.389	681.094	1812.75	1814.44	875.973	1436.09	-0.713108	0.0232861	0.520379	Ephx1	1	180976210	181020904	-	1950	protein_coding	epoxide hydrolase 1, microsomal [Source:MGI Symbol;Acc:MGI:95405]	-
ENSMUSG00000031450	0	0	0	1.97419	6.494	3.01736	0	3.82851	-4.36935	0.0233175	1	Grk1	8	13405081	13421951	+	8784	protein_coding	G protein-coupled receptor kinase 1 [Source:MGI Symbol;Acc:MGI:1345146]	-
ENSMUSG00000078737	23.5211	26.5691	27.3585	16.7806	9.27715	8.04628	25.8163	11.368	1.18512	0.0233907	0.521659	Gm2128	7	41155478	41159269	+	2560	unprocessed_pseudogene	predicted gene 2128 [Source:MGI Symbol;Acc:MGI:3780298]	-
ENSMUSG00000045092	23.5211	26.5691	18.239	20.7289	62.1569	65.376	22.7764	49.4206	-1.11711	0.0233918	0.521659	S1pr1	3	115710433	115715072	-	3046	protein_coding	sphingosine-1-phosphate receptor 1 [Source:MGI Symbol;Acc:MGI:1096355]	-
ENSMUSG00000065947	33.1434	35.1092	24.3187	16.7806	16.6989	11.0636	30.8571	14.8477	1.05363	0.0234327	0.52203	mt-Nd4l	MT	9877	10173	+	297	protein_coding	mitochondrially encoded NADH dehydrogenase 4L [Source:MGI Symbol;Acc:MGI:102497]	-
ENSMUSG00000027570	107.983	84.4519	66.8764	173.728	112.253	120.694	86.4372	135.559	-0.650063	0.0234849	0.522239	Col9a3	2	180597790	180622189	+	3853	protein_coding	collagen, type IX, alpha 3 [Source:MGI Symbol;Acc:MGI:894686]	-
ENSMUSG00000040883	1759.81	1927.21	1901.92	2571.38	2057.67	2285.14	1862.98	2304.73	-0.306784	0.0235468	0.522239	Tmem205	9	21921008	21927556	-	2589	protein_coding	transmembrane protein 205 [Source:MGI Symbol;Acc:MGI:3045495]	-
ENSMUSG00000026729	9.62228	36.0581	40.5311	72.0578	61.2292	49.2835	28.7372	60.8568	-1.07757	0.0235631	0.522239	4930562F07Rik	1	160074735	160077985	-	897	lincRNA	RIKEN cDNA 4930562F07 gene [Source:MGI Symbol;Acc:MGI:1922505]	-
ENSMUSG00000047866	638.278	635.761	559.33	639.636	932.353	859.946	611.123	810.645	-0.407804	0.0235633	0.522239	Lonp2	8	86624043	86723873	+	5346	protein_coding	lon peptidase 2, peroxisomal [Source:MGI Symbol;Acc:MGI:1914137]	-
ENSMUSG00000085575	0	0	0	0.987093	8.34943	3.01736	0	4.11796	-4.47532	0.023568	1	Gm15485	18	16728733	16729678	+	258	antisense	predicted gene 15485 [Source:MGI Symbol;Acc:MGI:3705269]	-
ENSMUSG00000019834	5153.27	5211.34	5198.12	4053	4529.1	4512.96	5187.58	4365.02	0.249059	0.0235699	0.522239	Slc22a16	10	40570336	40604132	+	2416	protein_coding	solute carrier family 22 (organic cation transporter), member 16 [Source:MGI Symbol;Acc:MGI:1918090]	-
ENSMUSG00000087393	74.84	68.3206	56.7436	144.116	85.3497	91.5265	66.6347	106.997	-0.683094	0.0235873	0.522239	1700023C21Rik	11	109845878	109848476	+	389	lincRNA	RIKEN cDNA 1700023C21 gene [Source:MGI Symbol;Acc:MGI:1920507]	-
ENSMUSG00000084384	60.9411	55.036	43.571	91.7996	81.6389	75.4339	53.1827	82.9575	-0.64233	0.0236596	0.523017	Gm12251	11	58392769	58393560	-	792	processed_pseudogene	predicted gene 12251 [Source:MGI Symbol;Acc:MGI:3652216]	-
ENSMUSG00000003948	44.904	20.8757	29.3851	31.587	83.4943	80.4628	31.7216	65.1814	-1.04387	0.0236731	0.523017	Mmd	11	90249456	90278589	+	3581	protein_coding	monocyte to macrophage differentiation-associated [Source:MGI Symbol;Acc:MGI:1914718]	-
ENSMUSG00000102778	3.20743	7.59118	9.1195	20.7289	20.4097	14.081	6.63937	18.4066	-1.46454	0.0236952	0.523017	Gm38165	18	61691046	61692384	-	486	antisense	predicted gene, 38165 [Source:MGI Symbol;Acc:MGI:5611393]	-
ENSMUSG00000030089	1049.9	956.488	975.787	770.919	821.027	851.9	994.058	814.616	0.286995	0.0237268	0.523177	Slc41a3	6	90604725	90646412	+	2911	protein_coding	solute carrier family 41, member 3 [Source:MGI Symbol;Acc:MGI:1918949]	-
ENSMUSG00000041696	70.5634	83.503	71.9427	102.658	133.591	100.579	75.3364	112.276	-0.575535	0.0237529	0.523218	Rasl12	9	65398506	65414853	+	6568	protein_coding	RAS-like, family 12 [Source:MGI Symbol;Acc:MGI:1918034]	-
ENSMUSG00000061119	610.48	576.93	574.529	737.358	738.461	683.934	587.313	719.918	-0.29406	0.0237812	0.523308	Prcp	7	92874470	92934583	+	5497	protein_coding	prolylcarboxypeptidase (angiotensinase C) [Source:MGI Symbol;Acc:MGI:1919711]	-
ENSMUSG00000020241	62.0103	46.496	65.8631	40.4708	268.11	278.603	58.1231	195.728	-1.75206	0.0238218	0.52343	Col6a2	10	76595762	76623630	-	8326	protein_coding	collagen, type VI, alpha 2 [Source:MGI Symbol;Acc:MGI:88460]	-
ENSMUSG00000112297	2.13828	4.74449	4.05311	0	0	0	3.64529	0	4.35135	0.0238285	1	Gm17816	12	4225785	4228401	+	2603	processed_pseudogene	predicted gene, 17816 [Source:MGI Symbol;Acc:MGI:5010001]	-
ENSMUSG00000021768	3374.21	3331.58	3371.18	4036.22	3782.29	4056.33	3358.99	3958.28	-0.236814	0.0238353	0.52343	Dusp13	14	21733394	21751181	-	2744	protein_coding	dual specificity phosphatase 13 [Source:MGI Symbol;Acc:MGI:1351599]	-
ENSMUSG00000023067	152.887	181.239	156.045	227.031	228.218	203.169	163.391	219.473	-0.424862	0.0239205	0.523724	Cdkn1a	17	29090976	29100727	+	3553	protein_coding	cyclin-dependent kinase inhibitor 1A (P21) [Source:MGI Symbol;Acc:MGI:104556]	-
ENSMUSG00000049303	7.484	8.54007	9.1195	9.87093	34.3254	24.1388	8.38119	22.7784	-1.44362	0.0239471	0.523724	Syt12	19	4445908	4477447	-	5539	protein_coding	synaptotagmin XII [Source:MGI Symbol;Acc:MGI:2159601]	-
ENSMUSG00000046491	66.2868	29.4158	18.239	7.89674	12.988	23.1331	37.9805	14.6726	1.37126	0.0239907	0.523724	C1qtnf2	11	43474276	43491525	+	1308	protein_coding	C1q and tumor necrosis factor related protein 2 [Source:MGI Symbol;Acc:MGI:1916433]	-
ENSMUSG00000033826	22454.1	21531.4	19748.8	12008	18037.6	18096.1	21244.8	16047.2	0.404777	0.0239985	0.523724	Dnah8	17	30624354	30875264	+	14583	protein_coding	dynein, axonemal, heavy chain 8 [Source:MGI Symbol;Acc:MGI:107714]	-
ENSMUSG00000098029	85.5314	93.9408	105.381	72.0578	38.0363	65.376	94.951	58.49	0.701975	0.0240041	0.523724	Gm7745	12	61302553	61354674	-	1417	transcribed_processed_pseudogene	predicted gene 7745 [Source:MGI Symbol;Acc:MGI:3779759]	-
ENSMUSG00000028862	162.51	168.904	153.005	111.541	124.314	117.677	161.473	117.844	0.454244	0.0240168	0.523724	Map3k6	4	133240818	133252929	+	4604	protein_coding	mitogen-activated protein kinase kinase kinase 6 [Source:MGI Symbol;Acc:MGI:1855691]	-
ENSMUSG00000019986	4054.19	4534.78	4487.81	2756.95	3729.41	3736.49	4358.93	3407.62	0.355219	0.0240187	0.523724	Ahi1	10	20952547	21080429	+	7040	protein_coding	Abelson helper integration site 1 [Source:MGI Symbol;Acc:MGI:87971]	-
ENSMUSG00000027475	5384.2	5569.08	5769.61	3138.95	4842.67	4651.76	5574.29	4211.13	0.404555	0.0241291	0.525322	Kif3b	2	153291413	153333390	+	5635	protein_coding	kinesin family member 3B [Source:MGI Symbol;Acc:MGI:107688]	-
ENSMUSG00000020368	3388.11	3402.75	3343.82	2705.62	2995.59	2849.39	3378.23	2850.2	0.245147	0.0241407	0.525322	Canx	11	50293961	50325673	-	4693	protein_coding	calnexin [Source:MGI Symbol;Acc:MGI:88261]	-
ENSMUSG00000116982	62.0103	51.2404	77.0091	98.7093	84.422	111.642	63.4199	98.2578	-0.632079	0.0242156	0.525751	AC154242.1	16	71249884	71267176	+	729	lincRNA	novel transcript	-
ENSMUSG00000082192	8.55314	13.2846	11.1461	2.96128	1.85543	4.02314	10.9946	2.94662	1.90998	0.0242361	0.525751	Gm14719	X	49660960	49661299	+	340	processed_pseudogene	predicted gene 14719 [Source:MGI Symbol;Acc:MGI:3705771]	-
ENSMUSG00000019320	728.086	673.717	730.574	869.629	823.811	916.27	710.792	869.903	-0.291497	0.0242422	0.525751	Noxo1	17	24696234	24700529	+	3013	protein_coding	NADPH oxidase organizer 1 [Source:MGI Symbol;Acc:MGI:1919143]	-
ENSMUSG00000114052	17.1063	12.3357	20.2656	40.4708	31.5423	28.162	16.5692	33.3917	-1.01428	0.0242579	0.525751	Gm48616	12	37013575	37089385	+	523	lincRNA	predicted gene, 48616 [Source:MGI Symbol;Acc:MGI:6098208]	-
ENSMUSG00000018678	443.694	394.741	426.59	207.289	327.483	359.065	421.675	297.946	0.50076	0.024335	0.526724	Sp2	11	96953341	96982959	-	3414	protein_coding	Sp2 transcription factor [Source:MGI Symbol;Acc:MGI:1926162]	zf-C2H2
ENSMUSG00000024816	1219.89	1243.06	1227.08	895.293	1067.8	1044.01	1230.01	1002.37	0.295176	0.0243537	0.526724	Frmd8	19	5849702	5875274	-	5082	protein_coding	FERM domain containing 8 [Source:MGI Symbol;Acc:MGI:1914707]	-
ENSMUSG00000042607	1075.56	743.935	697.135	717.616	514.882	569.274	838.876	600.591	0.481854	0.0243761	0.526724	Asb4	6	5383386	5433022	+	3932	protein_coding	ankyrin repeat and SOCS box-containing 4 [Source:MGI Symbol;Acc:MGI:1929751]	-
ENSMUSG00000104557	10.6914	12.3357	9.1195	4.93546	1.85543	1.00579	10.7155	2.59889	2.04625	0.0244032	0.526781	Gm36520	3	130867279	130868777	+	400	lincRNA	predicted gene, 36520 [Source:MGI Symbol;Acc:MGI:5595679]	-
ENSMUSG00000064129	118.675	110.072	84.1021	226.044	160.495	111.642	104.283	166.06	-0.671676	0.0244606	0.526999	Gm14781	X	91632194	91635671	+	1360	protein_coding	predicted gene 14781 [Source:MGI Symbol;Acc:MGI:3712084]	-
ENSMUSG00000116482	55.5954	75.9118	73.9693	42.445	35.2532	48.2777	68.4922	41.9919	0.70951	0.0244621	0.526999	Gm34152	15	98691863	98696191	-	517	lincRNA	predicted gene, 34152 [Source:MGI Symbol;Acc:MGI:5593311]	-
ENSMUSG00000095226	13.8989	52.1893	36.478	73.0449	103.904	43.2488	34.1887	73.3992	-1.09833	0.0245055	0.527057	Gm10377	14	42792568	42797987	-	899	protein_coding	predicted gene 10377 [Source:MGI Symbol;Acc:MGI:3704431]	-
ENSMUSG00000068776	128.297	120.51	130.713	76.0061	89.0606	99.5727	126.507	88.2132	0.519994	0.0245137	0.527057	4930469B13Rik	14	19615130	19628632	+	427	lincRNA	RIKEN cDNA 4930469B13 gene [Source:MGI Symbol;Acc:MGI:1925259]	-
ENSMUSG00000107525	64.1485	55.036	65.8631	130.296	80.7112	83.4802	61.6826	98.1625	-0.670749	0.02458	0.527285	Gm44071	6	63324672	63328441	-	448	antisense	predicted gene, 44071 [Source:MGI Symbol;Acc:MGI:5690463]	-
ENSMUSG00000094590	150.749	202.115	225.961	150.038	125.241	130.752	192.942	135.344	0.512924	0.0245824	0.527285	Gm10251	14	6638420	6684170	-	1688	protein_coding	predicted gene 10251 [Source:MGI Symbol;Acc:MGI:3704424]	-
ENSMUSG00000027611	2.13828	3.79559	1.01328	5.92256	13.9157	11.0636	2.31572	10.3006	-2.1435	0.0245977	0.527285	Procr	2	155751117	155755471	+	2031	protein_coding	protein C receptor, endothelial [Source:MGI Symbol;Acc:MGI:104596]	-
ENSMUSG00000086796	823.24	836.927	787.317	730.449	636.412	595.425	815.828	654.095	0.318809	0.0246465	0.527807	4932702P03Rik	13	24905593	24914272	+	4558	antisense	RIKEN cDNA 4932702P03 gene [Source:MGI Symbol;Acc:MGI:1921673]	-
ENSMUSG00000093356	5.34571	3.79559	5.06639	0.987093	0	0	4.7359	0.329031	3.76228	0.0248963	1	Gm23289	12	104109283	104109390	+	108	rRNA	predicted gene, 23289 [Source:MGI Symbol;Acc:MGI:5453066]	-
ENSMUSG00000020077	233.073	219.195	252.306	300.076	298.724	308.776	234.858	302.525	-0.365579	0.0249413	0.533432	Srgn	10	62493833	62527451	-	2196	protein_coding	serglycin [Source:MGI Symbol;Acc:MGI:97756]	-
ENSMUSG00000038369	2137.22	1925.31	2096.47	1540.85	1733.9	1787.28	2053	1687.34	0.282837	0.0249811	0.533432	Ncoa6	2	155390656	155473894	-	9744	protein_coding	nuclear receptor coactivator 6 [Source:MGI Symbol;Acc:MGI:1929915]	-
ENSMUSG00000033863	776.197	625.323	584.661	936.751	793.196	832.79	662.061	854.246	-0.368065	0.0249833	0.533432	Klf9	19	23141226	23166911	+	3263	protein_coding	Kruppel-like factor 9 [Source:MGI Symbol;Acc:MGI:1333856]	zf-C2H2
ENSMUSG00000055700	254.456	276.129	281.691	419.514	326.556	326.88	270.759	357.65	-0.400979	0.0250464	0.533764	4933401B06Rik	X	107542582	107543800	+	1219	transcribed_processed_pseudogene	RIKEN cDNA 4933401B06 gene [Source:MGI Symbol;Acc:MGI:1918261]	-
ENSMUSG00000043468	1929.8	1773.49	1756.01	1454.97	1585.46	1502.64	1819.77	1514.36	0.264821	0.0250484	0.533764	Adam30	3	98160630	98164169	+	3531	protein_coding	a disintegrin and metallopeptidase domain 30 [Source:MGI Symbol;Acc:MGI:1918328]	-
ENSMUSG00000038886	1242.34	2087.57	2039.73	872.59	1410.13	1383.96	1789.88	1222.23	0.550465	0.025128	0.534932	Man2a2	7	80349097	80371375	-	10317	protein_coding	mannosidase 2, alpha 2 [Source:MGI Symbol;Acc:MGI:2150656]	-
ENSMUSG00000107879	2231.3	2616.11	2624.39	2028.48	1978.82	2134.28	2490.6	2047.19	0.283058	0.0251867	0.535652	9330102E08Rik	6	128169704	128183803	-	3843	lincRNA	RIKEN cDNA 9330102E08 gene [Source:MGI Symbol;Acc:MGI:3026973]	-
ENSMUSG00000020601	14.968	18.029	21.2788	29.6128	35.2532	40.2314	18.092	35.0324	-0.951376	0.0253149	0.537849	Trib2	12	15791727	15816922	-	4335	protein_coding	tribbles pseudokinase 2 [Source:MGI Symbol;Acc:MGI:2145021]	-
ENSMUSG00000024598	895.941	967.875	954.508	507.366	722.69	844.86	939.441	691.638	0.441904	0.0253893	0.538898	Fbn2	18	58008623	58209926	-	10480	protein_coding	fibrillin 2 [Source:MGI Symbol;Acc:MGI:95490]	-
ENSMUSG00000025287	600.858	628.17	602.9	777.829	719.907	735.229	610.643	744.322	-0.28532	0.0255411	0.541586	Acot9	X	155262443	155297654	+	2273	protein_coding	acyl-CoA thioesterase 9 [Source:MGI Symbol;Acc:MGI:1928939]	-
ENSMUSG00000078453	34.2126	55.036	36.478	87.8512	90.916	46.2661	41.9089	75.0111	-0.837905	0.0255969	0.541797	Abracl	10	18011260	18023288	-	1056	protein_coding	ABRA C-terminal like [Source:MGI Symbol;Acc:MGI:1920362]	-
ENSMUSG00000049571	1750.19	1726.04	1750.94	1108.51	1463.01	1529.8	1742.39	1367.1	0.349894	0.0256102	0.541797	Cfap46	7	139600951	139683817	-	9224	protein_coding	cilia and flagella associated protein 46 [Source:MGI Symbol;Acc:MGI:2444387]	-
ENSMUSG00000022422	221.312	215.4	234.067	278.36	268.11	339.955	223.593	295.475	-0.401728	0.0256264	0.541797	Dscc1	15	55076099	55090491	-	4429	protein_coding	DNA replication and sister chromatid cohesion 1 [Source:MGI Symbol;Acc:MGI:1919357]	-
ENSMUSG00000026790	87159.7	93252.9	97420.6	77078.1	79553.4	79526.4	92611.1	78719.3	0.234469	0.0256894	0.542598	Odf2	2	29889221	29931746	+	9919	protein_coding	outer dense fiber of sperm tails 2 [Source:MGI Symbol;Acc:MGI:1098824]	-
ENSMUSG00000044854	1259.45	1040.94	1032.53	1647.46	1300.66	1320.6	1110.97	1422.9	-0.357212	0.025862	0.545708	1700056E22Rik	1	184033030	184034301	-	1272	protein_coding	RIKEN cDNA 1700056E22 gene [Source:MGI Symbol;Acc:MGI:1920613]	-
ENSMUSG00000043432	94.0845	102.481	98.288	149.051	118.747	149.862	98.2845	139.22	-0.50066	0.0260193	0.548027	Leng9	7	4147915	4150374	-	2460	protein_coding	leukocyte receptor cluster (LRC) member 9 [Source:MGI Symbol;Acc:MGI:2444509]	-
ENSMUSG00000058006	2461.17	2500.34	2493.68	1601.06	2117.97	2171.49	2485.06	1963.51	0.339819	0.0260227	0.548027	Mdn1	4	32657119	32775217	+	21836	protein_coding	midasin AAA ATPase 1 [Source:MGI Symbol;Acc:MGI:1926159]	-
ENSMUSG00000026672	3047.06	3100.05	3414.75	2796.43	2636.57	2548.66	3187.28	2660.55	0.260607	0.0260482	0.548029	Optn	2	5020642	5064051	-	3753	protein_coding	optineurin [Source:MGI Symbol;Acc:MGI:1918898]	-
ENSMUSG00000056895	21.3828	0.948897	2.02656	0.987093	0.927715	0	8.11943	0.638269	3.64915	0.0260585	1	Hist3h2ba	11	58948920	58949533	+	614	protein_coding	histone cluster 3, H2ba [Source:MGI Symbol;Acc:MGI:1925553]	-
ENSMUSG00000040078	763.368	718.315	687.003	559.682	575.183	625.598	722.895	586.821	0.300835	0.0261713	0.549417	Ptges3-ps	6	85843980	85844459	+	480	processed_pseudogene	prostaglandin E synthase 3, pseudogene [Source:MGI Symbol;Acc:MGI:3704271]	-
ENSMUSG00000033191	16.0371	30.3647	28.3718	19.7419	76.0726	73.4223	24.9245	56.4123	-1.17606	0.026194	0.549417	Tie1	4	118471191	118490061	-	4917	protein_coding	tyrosine kinase with immunoglobulin-like and EGF-like domains 1 [Source:MGI Symbol;Acc:MGI:99906]	-
ENSMUSG00000024306	2399.16	1665.31	1797.56	1835.99	1193.04	1111.39	1954.01	1380.14	0.501512	0.0262121	0.549417	Ccdc178	18	21810897	22171396	-	3465	protein_coding	coiled coil domain containing 178 [Source:MGI Symbol;Acc:MGI:1918200]	-
ENSMUSG00000050556	153.956	351.092	315.13	143.128	181.832	191.099	273.393	172.02	0.669507	0.0262161	0.549417	Kcnb1	2	167095969	167190155	-	11488	protein_coding	potassium voltage gated channel, Shab-related subfamily, member 1 [Source:MGI Symbol;Acc:MGI:96666]	-
ENSMUSG00000056753	135.781	113.868	99.3013	157.935	163.278	164.949	116.317	162.054	-0.479681	0.0262532	0.54966	C330011M18Rik	8	84065236	84067287	-	1849	antisense	RIKEN cDNA C330011M18 gene [Source:MGI Symbol;Acc:MGI:3045248]	-
ENSMUSG00000054662	45.9731	62.6272	68.9029	28.6257	38.0363	38.2198	59.1677	34.9606	0.760189	0.0263053	0.550217	Ano9	7	141101212	141117806	-	4410	protein_coding	anoctamin 9 [Source:MGI Symbol;Acc:MGI:1918595]	-
ENSMUSG00000056313	2.13828	2.84669	2.02656	5.92256	14.8434	9.05207	2.33718	9.93935	-2.08672	0.0265543	0.554399	Tcim	8	24437180	24438984	-	1805	protein_coding	transcriptional and immune response regulator [Source:MGI Symbol;Acc:MGI:1916318]	-
ENSMUSG00000027357	1346.05	1183.27	1201.75	1725.44	1484.34	1416.15	1243.69	1541.98	-0.310347	0.026565	0.554399	Crls1	2	132846666	132866785	+	2082	protein_coding	cardiolipin synthase 1 [Source:MGI Symbol;Acc:MGI:1913836]	-
ENSMUSG00000030519	7.484	9.48897	16.2125	3.94837	2.78314	2.01157	11.0618	2.91436	1.92449	0.0265823	0.554399	Apba2	7	64501706	64753878	+	3824	protein_coding	amyloid beta (A4) precursor protein-binding, family A, member 2 [Source:MGI Symbol;Acc:MGI:1261791]	-
ENSMUSG00000021590	1115.12	1091.23	1016.32	1730.37	1225.51	1244.16	1074.22	1400.01	-0.382086	0.0267344	0.557031	Spata9	13	75967150	75998972	+	1677	protein_coding	spermatogenesis associated 9 [Source:MGI Symbol;Acc:MGI:1922821]	-
ENSMUSG00000074248	6.41485	0.948897	4.05311	0	0	0	3.80562	0	4.40481	0.0267657	1	4930432M17Rik	3	121670762	121682982	+	1128	protein_coding	RIKEN cDNA 4930432M17 gene [Source:MGI Symbol;Acc:MGI:3588188]	-
ENSMUSG00000115419	44.904	34.1603	38.5046	26.6515	21.3374	12.0694	39.1896	20.0195	0.965647	0.026852	0.558933	Gm49113	15	13754781	13761027	-	1284	lincRNA	predicted gene, 49113 [Source:MGI Symbol;Acc:MGI:6118513]	-
ENSMUSG00000090273	1386.68	1211.74	1161.22	1711.62	1415.69	1550.92	1253.21	1559.41	-0.315467	0.026879	0.558933	Prr22	17	56770250	56772208	+	1959	protein_coding	proline rich 22 [Source:MGI Symbol;Acc:MGI:2685392]	-
ENSMUSG00000027087	115.467	102.481	80.049	120.425	154.001	160.926	99.3324	145.117	-0.547736	0.0269154	0.558933	Itgav	2	83724397	83806916	+	10744	protein_coding	integrin alpha V [Source:MGI Symbol;Acc:MGI:96608]	-
ENSMUSG00000100593	19.2446	15.1824	26.3452	10.858	7.42172	6.03471	20.2574	8.10482	1.32022	0.0269294	0.558933	1700119H24Rik	16	34935854	34939329	-	588	antisense	RIKEN cDNA 1700119H24 gene [Source:MGI Symbol;Acc:MGI:1923899]	-
ENSMUSG00000030403	1456.17	1492.62	1505.73	2095.6	1788.63	1632.39	1484.84	1838.87	-0.308492	0.0270502	0.560616	Vasp	7	19256929	19271817	-	2617	protein_coding	vasodilator-stimulated phosphoprotein [Source:MGI Symbol;Acc:MGI:109268]	-
ENSMUSG00000102880	748.4	649.995	644.445	629.765	430.46	479.76	680.946	513.328	0.407732	0.0270926	0.560616	4930517J16Rik	4	44669330	44670897	+	1568	TEC	RIKEN cDNA 4930517J16 gene [Source:MGI Symbol;Acc:MGI:1921972]	-
ENSMUSG00000002308	2023.89	2105.6	2143.08	1574.41	1764.51	1853.66	2090.86	1730.86	0.272655	0.0271306	0.560616	Cd320	17	33843091	33849774	+	2592	protein_coding	CD320 antigen [Source:MGI Symbol;Acc:MGI:1860083]	-
ENSMUSG00000097023	147.542	306.494	310.063	174.715	148.434	168.972	254.7	164.041	0.636217	0.0271321	0.560616	Mir9-3hg	7	79500026	79534403	+	4365	lincRNA	Mir9-3 host gene [Source:MGI Symbol;Acc:MGI:2142071]	-
ENSMUSG00000027751	9870.32	8876.93	8692.91	7209.72	7896.71	7855.18	9146.72	7653.87	0.257022	0.0271404	0.560616	Supt20	3	54692807	54728766	+	6266	protein_coding	suppressor of Ty 20 [Source:MGI Symbol;Acc:MGI:1929651]	-
ENSMUSG00000093536	36.3508	35.1092	31.4116	23.6902	13.9157	15.0868	34.2906	17.5642	0.966769	0.027201	0.561049	Smim17	7	6398715	6432093	+	3683	protein_coding	small integral membrane protein 17 [Source:MGI Symbol;Acc:MGI:4365374]	-
ENSMUSG00000049676	4130.1	3471.07	3544.45	2925.74	3129.18	3137.04	3715.2	3063.99	0.2779	0.027224	0.561049	Catsperg1	7	29181321	29214035	-	7044	protein_coding	cation channel sperm associated auxiliary subunit gamma 1 [Source:MGI Symbol;Acc:MGI:2443617]	-
ENSMUSG00000097626	210.621	172.699	150.978	250.722	249.555	224.29	178.1	241.522	-0.440811	0.0272456	0.561049	4921504A21Rik	5	19202368	19226555	-	2156	antisense	RIKEN cDNA 4921504A21 gene [Source:MGI Symbol;Acc:MGI:1918082]	-
ENSMUSG00000002997	117.606	178.393	169.217	147.077	303.363	287.655	155.072	246.031	-0.665156	0.0272654	0.561049	Prkar2b	12	31958476	32061296	-	3652	protein_coding	protein kinase, cAMP dependent regulatory, type II beta [Source:MGI Symbol;Acc:MGI:97760]	-
ENSMUSG00000102644	119.744	107.225	97.2747	174.715	153.073	130.752	108.081	152.847	-0.500958	0.0273055	0.561337	Thap6	5	91962389	91972066	+	4119	transcribed_unitary_pseudogene	THAP domain containing 6 [Source:MGI Symbol;Acc:MGI:1922436]	-
ENSMUSG00000035969	1300.08	1109.26	1092.31	770.919	980.594	990.698	1167.22	914.071	0.352401	0.0273356	0.561422	Rusc2	4	43381979	43427088	+	7923	protein_coding	RUN and SH3 domain containing 2 [Source:MGI Symbol;Acc:MGI:2140371]	-
ENSMUSG00000093978	0	0	0	3.94837	1.85543	5.02893	0	3.61091	-4.27914	0.0273372	1	Gm12612	11	60669140	60671125	-	1986	processed_pseudogene	predicted gene 12612 [Source:MGI Symbol;Acc:MGI:3650136]	-
ENSMUSG00000039257	3.20743	5.69338	4.05311	10.858	11.1326	19.1099	4.31797	13.7002	-1.65582	0.027369	0.561573	Vstm2b	7	40898328	40930594	+	2747	protein_coding	V-set and transmembrane domain containing 2B [Source:MGI Symbol;Acc:MGI:1914525]	-
ENSMUSG00000115935	69.4943	61.6783	47.6241	83.9029	89.0606	99.5727	59.5989	90.8454	-0.608776	0.02744	0.561672	4930573C08Rik	15	69233931	69234999	-	1069	TEC	RIKEN cDNA 4930573C08 gene [Source:MGI Symbol;Acc:MGI:1923116]	-
ENSMUSG00000015597	4680.71	4075.51	4126.07	3041.23	3829.61	3534.33	4294.1	3468.39	0.307965	0.0274411	0.561672	Zfp318	17	46383731	46420920	+	13804	protein_coding	zinc finger protein 318 [Source:MGI Symbol;Acc:MGI:1889348]	-
ENSMUSG00000075390	0	0	0	10.858	0	4.02314	0	4.96039	-4.7376	0.0274518	1	Rpl36-ps8	4	116839907	116840221	-	315	processed_pseudogene	ribosomal protein L36, pseudogene 8 [Source:MGI Symbol;Acc:MGI:3650480]	-
ENSMUSG00000116858	39.5583	45.5471	25.332	80.9416	53.8075	57.3298	36.8124	64.0263	-0.796334	0.027452	0.561672	AC165953.2	17	3198110	3311120	+	4534	lincRNA	novel transcript	-
ENSMUSG00000073894	1591.95	1127.29	1128.79	2278.21	1575.26	1486.55	1282.68	1780.01	-0.472932	0.0275441	0.56267	Rbmxl2	7	107209445	107210916	+	1472	protein_coding	RNA binding motif protein, X-linked-like 2 [Source:MGI Symbol;Acc:MGI:1923822]	-
ENSMUSG00000013083	354.955	427.004	470.161	593.243	500.038	530.049	417.373	541.11	-0.373868	0.027553	0.56267	2200002J24Rik	7	30698926	30700536	+	616	protein_coding	RIKEN cDNA 2200002J24 gene [Source:MGI Symbol;Acc:MGI:1916397]	-
ENSMUSG00000060675	64.1485	88.2474	103.354	68.1094	192.037	205.18	85.2501	155.109	-0.862946	0.0276211	0.563507	Pla2g16	19	7557459	7588545	+	6396	protein_coding	phospholipase A2, group XVI [Source:MGI Symbol;Acc:MGI:2179715]	-
ENSMUSG00000085293	320.743	280.874	249.266	249.734	193.892	174.001	283.628	205.876	0.461836	0.0276534	0.563507	Gm13817	2	92529694	92540980	-	604	lincRNA	predicted gene 13817 [Source:MGI Symbol;Acc:MGI:3649315]	-
ENSMUSG00000024660	1227.38	1100.72	1092.31	940.699	913.799	970.583	1140.14	941.694	0.275738	0.0276723	0.563507	Incenp	19	9872297	9899533	-	3217	protein_coding	inner centromere protein [Source:MGI Symbol;Acc:MGI:1313288]	-
ENSMUSG00000016308	209.552	183.137	187.456	337.586	217.085	254.464	193.382	269.712	-0.479974	0.0277541	0.564638	Ube2a	X	36873900	36884222	+	2272	protein_coding	ubiquitin-conjugating enzyme E2A [Source:MGI Symbol;Acc:MGI:102959]	-
ENSMUSG00000035778	13.8989	14.2335	23.3054	37.5095	30.6146	33.1909	17.1459	33.7717	-0.977508	0.0277959	0.564955	Ggta1	2	35400179	35463231	-	4709	protein_coding	glycoprotein galactosyltransferase alpha 1, 3 [Source:MGI Symbol;Acc:MGI:95704]	-
ENSMUSG00000060057	5.34571	4.74449	1.01328	0	0	0	3.70116	0	4.36979	0.0279097	1	Olfr193	16	59107924	59111881	-	2874	protein_coding	olfactory receptor 193 [Source:MGI Symbol;Acc:MGI:3030027]	-
ENSMUSG00000023868	959.021	1410.06	1276.73	774.868	994.51	970.583	1215.27	913.32	0.412346	0.0279689	0.567937	Pde10a	17	8525372	8986648	+	12849	protein_coding	phosphodiesterase 10A [Source:MGI Symbol;Acc:MGI:1345143]	-
ENSMUSG00000042328	1286.18	1165.25	1095.35	859.758	969.462	1030.93	1182.26	953.383	0.31027	0.0280509	0.569066	Hps4	5	112343083	112378414	+	3948	protein_coding	HPS4, biogenesis of lysosomal organelles complex 3 subunit 2 [Source:MGI Symbol;Acc:MGI:2177742]	-
ENSMUSG00000086211	1209.2	1364.51	1279.77	847.913	1142.94	1048.03	1284.49	1012.96	0.342589	0.0280878	0.569192	Gm12462	4	44664415	44685347	+	3056	antisense	predicted gene 12462 [Source:MGI Symbol;Acc:MGI:3650646]	-
ENSMUSG00000110722	19.2446	21.8246	22.2921	12.8322	8.34943	2.01157	21.1204	7.73107	1.44724	0.0281099	0.569192	Gm48716	9	37118656	37120064	+	733	antisense	predicted gene, 48716 [Source:MGI Symbol;Acc:MGI:6098365]	-
ENSMUSG00000026781	574.129	485.835	517.785	658.391	621.569	677.899	525.917	652.62	-0.311847	0.0281401	0.569269	Acbd5	2	23068167	23115558	+	9775	protein_coding	acyl-Coenzyme A binding domain containing 5 [Source:MGI Symbol;Acc:MGI:1921409]	-
ENSMUSG00000032766	10.6914	15.1824	10.1328	23.6902	25.976	27.1562	12.0022	25.6075	-1.08858	0.0282479	0.570649	Gng11	6	4003904	4008445	+	919	protein_coding	guanine nucleotide binding protein (G protein), gamma 11 [Source:MGI Symbol;Acc:MGI:1913316]	-
ENSMUSG00000000127	690.666	729.702	728.547	586.333	615.075	562.234	716.305	587.881	0.284991	0.0282612	0.570649	Fer	17	63863062	64139496	+	4680	protein_coding	fer (fms/fps related) protein kinase [Source:MGI Symbol;Acc:MGI:105917]	-
ENSMUSG00000071528	704.565	705.031	649.511	1284.21	871.124	713.102	686.369	956.144	-0.478231	0.0283255	0.571411	Usmg5	19	47083471	47090625	-	341	protein_coding	upregulated during skeletal muscle growth 5 [Source:MGI Symbol;Acc:MGI:1891435]	-
ENSMUSG00000072726	110.122	86.3496	93.2216	382.005	94.6269	106.613	96.5643	194.415	-1.00968	0.0284392	0.57278	Gm5797	14	7323988	7332395	-	997	protein_coding	predicted gene 5797 [Source:MGI Symbol;Acc:MGI:3646487]	-
ENSMUSG00000046753	637.209	542.769	535.011	477.753	446.231	443.551	571.663	455.845	0.326157	0.0284478	0.57278	Ccdc66	14	27481090	27508460	-	4512	protein_coding	coiled-coil domain containing 66 [Source:MGI Symbol;Acc:MGI:2443639]	-
ENSMUSG00000087152	16.0371	5.69338	9.1195	30.5999	19.482	23.1331	10.2833	24.405	-1.25644	0.028486	0.57278	Cldn34-ps	X	77674836	77675435	-	600	processed_pseudogene	claudin 34, pseudogene [Source:MGI Symbol;Acc:MGI:3645962]	-
ENSMUSG00000020090	18.1754	14.2335	14.1859	2.96128	6.494	7.0405	15.5316	5.49859	1.49514	0.0284996	0.57278	Npffr1	10	61595492	61628565	+	3479	protein_coding	neuropeptide FF receptor 1 [Source:MGI Symbol;Acc:MGI:2685082]	-
ENSMUSG00000061707	720.602	758.169	737.666	670.236	537.147	566.257	738.812	591.213	0.3219	0.028534	0.572939	Gm4871	5	145029600	145032754	-	1119	protein_coding	predicted gene 4871 [Source:MGI Symbol;Acc:MGI:3648713]	-
ENSMUSG00000027157	1576.98	1331.3	1207.83	944.648	1139.23	1145.59	1372.04	1076.49	0.349735	0.0285927	0.573582	4930430A15Rik	2	111162061	111229602	-	2440	protein_coding	RIKEN cDNA 4930430A15 gene [Source:MGI Symbol;Acc:MGI:1914825]	-
ENSMUSG00000038708	8633.32	8573.29	8815.52	5504.03	7473.67	7604.74	8674.04	6860.81	0.33831	0.0287056	0.575313	Golga4	9	118506267	118582519	+	13602	protein_coding	golgi autoantigen, golgin subfamily a, 4 [Source:MGI Symbol;Acc:MGI:1859646]	-
ENSMUSG00000114550	1.06914	2.84669	2.02656	15.7935	7.42172	5.02893	1.9808	9.41471	-2.23494	0.0288105	0.576878	AC167192.1	13	66281136	66284067	-	1567	processed_pseudogene	predicted, 46426 [Source:NCBI gene;Acc:108168097]	-
ENSMUSG00000000730	124.021	153.721	136.793	151.025	208.736	230.325	138.178	196.695	-0.508342	0.0289508	0.578691	Dnmt3l	10	78041947	78063622	+	2988	protein_coding	DNA (cytosine-5-)-methyltransferase 3-like [Source:MGI Symbol;Acc:MGI:1859287]	-
ENSMUSG00000038379	1091.59	882.474	905.871	738.345	785.774	789.541	959.98	771.22	0.315401	0.0289547	0.578691	Ttk	9	83834689	83872389	+	4919	protein_coding	Ttk protein kinase [Source:MGI Symbol;Acc:MGI:1194921]	-
ENSMUSG00000094862	4.27657	4.74449	10.1328	1.97419	0	0	6.38461	0.658062	3.29209	0.0290009	1	Ighv1-56	12	115242802	115243235	-	351	IG_V_gene	immunoglobulin heavy variable 1-56 [Source:MGI Symbol;Acc:MGI:4439715]	-
ENSMUSG00000024528	109.053	110.072	102.341	141.154	141.94	157.908	107.155	147.001	-0.455638	0.0290265	0.579426	Srfbp1	18	52465693	52490738	+	1463	protein_coding	serum response factor binding protein 1 [Source:MGI Symbol;Acc:MGI:1914472]	-
ENSMUSG00000024498	1163.23	1083.64	997.066	917.996	889.678	858.941	1081.31	888.872	0.282553	0.0290452	0.579426	Tcerg1	18	42511510	42575551	+	4246	protein_coding	transcription elongation regulator 1 (CA150) [Source:MGI Symbol;Acc:MGI:1926421]	-
ENSMUSG00000062456	275.839	241.02	293.851	202.354	186.471	225.296	270.236	204.707	0.400732	0.0290982	0.579947	Rpl9-ps6	19	32465885	32466575	-	691	protein_coding	ribosomal protein L9, pseudogene 6 [Source:MGI Symbol;Acc:MGI:3642682]	-
ENSMUSG00000028995	2488.96	2485.16	2481.52	1921.87	2143.95	2190.6	2485.21	2085.47	0.252977	0.0291679	0.58062	Fam126a	5	23915276	24030690	-	10117	protein_coding	family with sequence similarity 126, member A [Source:MGI Symbol;Acc:MGI:2149839]	-
ENSMUSG00000090967	0	7.59118	6.07967	0	0	0	4.55695	0	4.67457	0.0291988	1	Vmn2r61	7	42260053	42300755	+	2598	protein_coding	vomeronasal 2, receptor 61 [Source:MGI Symbol;Acc:MGI:1351347]	-
ENSMUSG00000078794	181.754	98.6853	135.779	287.244	215.23	152.879	138.74	218.451	-0.656959	0.029226	0.58062	Dact3	7	16875317	16887462	+	2989	protein_coding	dishevelled-binding antagonist of beta-catenin 3 [Source:MGI Symbol;Acc:MGI:3654828]	-
ENSMUSG00000050912	497.151	542.769	573.515	795.597	651.256	613.529	537.812	686.794	-0.352509	0.0292386	0.58062	Tmem123	9	7764041	7794333	+	3109	protein_coding	transmembrane protein 123 [Source:MGI Symbol;Acc:MGI:1919179]	-
ENSMUSG00000024529	10.6914	11.3868	11.1461	12.8322	35.2532	30.1736	11.0747	26.0863	-1.23701	0.0292396	0.58062	Lox	18	52516069	52529867	-	4810	protein_coding	lysyl oxidase [Source:MGI Symbol;Acc:MGI:96817]	-
ENSMUSG00000045625	0	0	0	5.92256	2.78314	2.01157	0	3.57242	-4.26595	0.0292524	1	Pigz	16	31933851	31946046	+	2541	protein_coding	phosphatidylinositol glycan anchor biosynthesis, class Z [Source:MGI Symbol;Acc:MGI:2443822]	-
ENSMUSG00000108346	3.20743	37.007	21.2788	5.92256	4.63857	7.0405	20.4978	5.86721	1.81235	0.0294271	0.583365	Gm44980	7	98437206	98437519	-	314	processed_pseudogene	predicted gene 44980 [Source:MGI Symbol;Acc:MGI:5753556]	-
ENSMUSG00000113441	6.41485	9.48897	7.09295	13.8193	25.976	18.1041	7.66559	19.2998	-1.32954	0.029464	0.583365	Gm40438	12	71355441	71498711	+	1061	lincRNA	predicted gene, 40438 [Source:MGI Symbol;Acc:MGI:5623323]	-
ENSMUSG00000104825	23.5211	12.3357	25.332	49.3546	32.47	37.2141	20.3962	39.6796	-0.96446	0.0294779	0.583365	Gm40330	5	126503850	126504975	-	669	lincRNA	predicted gene, 40330 [Source:MGI Symbol;Acc:MGI:5623215]	-
ENSMUSG00000021379	546.332	507.66	495.493	782.764	758.871	520.997	516.495	687.544	-0.413142	0.0294985	0.583365	Id4	13	48261228	48266026	+	3849	protein_coding	inhibitor of DNA binding 4 [Source:MGI Symbol;Acc:MGI:99414]	bHLH
ENSMUSG00000029195	22.452	38.9048	41.5444	14.8064	219.868	245.412	34.3004	160.029	-2.22157	0.0295131	0.583365	Klb	5	65348314	65384007	+	4549	protein_coding	klotho beta [Source:MGI Symbol;Acc:MGI:1932466]	-
ENSMUSG00000106644	6.41485	7.59118	6.07967	0.987093	0	2.01157	6.69523	0.999554	2.76938	0.0295687	1	Gm40331	5	126852757	126885316	+	217	lincRNA	predicted gene, 40331 [Source:MGI Symbol;Acc:MGI:5623216]	-
ENSMUSG00000038170	3424.46	3138.95	3237.42	2294.99	2719.13	2943.93	3266.95	2652.69	0.300441	0.0296554	0.58529	Pde4dip	3	97689824	97888707	-	16857	protein_coding	phosphodiesterase 4D interacting protein (myomegalin) [Source:MGI Symbol;Acc:MGI:1891434]	-
ENSMUSG00000035640	68.4251	55.9849	55.7303	74.0319	110.398	91.5265	60.0468	91.9855	-0.618042	0.0296792	0.58529	Cbarp	10	80130451	80140835	-	4996	protein_coding	calcium channel, voltage-dependent, beta subunit associated regulatory protein [Source:MGI Symbol;Acc:MGI:1354170]	-
ENSMUSG00000039342	2325.38	2127.43	2193.75	2083.75	1637.42	1574.05	2215.52	1765.07	0.327883	0.029692	0.58529	Ankar	1	72642980	72700579	-	4588	protein_coding	ankyrin and armadillo repeat containing [Source:MGI Symbol;Acc:MGI:2442559]	-
ENSMUSG00000079494	3.20743	5.69338	3.03983	17.7677	12.0603	9.05207	3.98021	12.96	-1.69443	0.0297771	0.586432	Nat8f5	6	85817218	85820972	-	986	protein_coding	N-acetyltransferase 8 (GCN5-related) family member 5 [Source:MGI Symbol;Acc:MGI:1916299]	-
ENSMUSG00000073458	82.324	58.8316	68.9029	177.677	99.2655	77.4455	70.0195	118.129	-0.755917	0.0298273	0.586688	Smok2a	17	13221188	13227658	+	1787	protein_coding	sperm motility kinase 2A [Source:MGI Symbol;Acc:MGI:1351487]	-
ENSMUSG00000031592	4416.63	3452.09	3411.71	3148.83	2993.74	2915.77	3760.14	3019.44	0.316376	0.0298445	0.586688	Pcm1	8	41239752	41332344	+	7458	protein_coding	pericentriolar material 1 [Source:MGI Symbol;Acc:MGI:1277958]	-
ENSMUSG00000061411	7612.29	7520.01	7350.32	4553.46	6453.18	6546.66	7494.21	5851.1	0.35705	0.0300084	0.589078	Nol4l	2	153407462	153529971	-	9083	protein_coding	nucleolar protein 4-like [Source:MGI Symbol;Acc:MGI:1918765]	-
ENSMUSG00000049988	6.41485	82.5541	55.7303	133.258	105.759	105.607	48.2331	114.875	-1.24809	0.0300775	0.589078	Lrrc25	8	70616155	70621483	+	2039	protein_coding	leucine rich repeat containing 25 [Source:MGI Symbol;Acc:MGI:2445284]	-
ENSMUSG00000028550	498.22	446.931	437.736	377.069	388.712	323.863	460.962	363.215	0.342997	0.0300903	0.589078	Atg4c	4	99193934	99259787	+	3351	protein_coding	autophagy related 4C, cysteine peptidase [Source:MGI Symbol;Acc:MGI:2651854]	-
ENSMUSG00000044006	53.4571	37.9559	48.6374	27.6386	31.5423	19.1099	46.6835	26.0969	0.834118	0.0300993	0.589078	Cilp2	8	69880369	69887687	-	4314	protein_coding	cartilage intermediate layer protein 2 [Source:MGI Symbol;Acc:MGI:1915959]	-
ENSMUSG00000102834	32.0743	47.4449	44.5842	93.7738	62.1569	54.3124	41.3678	70.081	-0.757572	0.030128	0.589078	1700029B24Rik	3	10241812	10242308	+	497	TEC	RIKEN cDNA 1700029B24 gene [Source:MGI Symbol;Acc:MGI:1919533]	-
ENSMUSG00000037533	1030.65	1020.06	1002.13	885.422	847.003	815.692	1017.62	849.372	0.260669	0.0301566	0.589078	Rapgef6	11	54522847	54699285	+	13049	protein_coding	Rap guanine nucleotide exchange factor (GEF) 6 [Source:MGI Symbol;Acc:MGI:2384761]	-
ENSMUSG00000040952	1289.39	1526.78	1564.5	1796.51	1831.31	1715.87	1460.22	1781.23	-0.286491	0.0301573	0.589078	Rps19	7	24884371	24889806	+	4685	protein_coding	ribosomal protein S19 [Source:MGI Symbol;Acc:MGI:1333780]	-
ENSMUSG00000028111	13.8989	15.1824	11.1461	17.7677	28.7592	41.2372	13.4091	29.2547	-1.12352	0.0302172	0.589626	Ctsk	3	95499256	95509362	+	1512	protein_coding	cathepsin K [Source:MGI Symbol;Acc:MGI:107823]	-
ENSMUSG00000024712	1286.18	1033.35	1000.11	1571.45	1455.58	1225.05	1106.54	1417.36	-0.357511	0.0302401	0.589626	Rfk	19	17394043	17401349	+	2603	protein_coding	riboflavin kinase [Source:MGI Symbol;Acc:MGI:1914688]	-
ENSMUSG00000036693	2300.79	2208.08	2330.54	1820.2	1905.53	2033.7	2279.81	1919.81	0.247933	0.0303475	0.590287	Nop14	5	34638536	34660148	-	2730	protein_coding	NOP14 nucleolar protein [Source:MGI Symbol;Acc:MGI:1922666]	-
ENSMUSG00000102936	126.159	154.67	171.244	127.335	90.916	94.5438	150.691	104.265	0.532756	0.0303573	0.590287	Gm35584	3	68761495	68762667	+	641	lincRNA	predicted gene, 35584 [Source:MGI Symbol;Acc:MGI:5594743]	-
ENSMUSG00000049971	1701.01	1891.15	1952.59	1290.13	1523.31	1647.48	1848.25	1486.97	0.313896	0.0304012	0.590287	Glt1d1	5	127632262	127709374	+	4378	protein_coding	glycosyltransferase 1 domain containing 1 [Source:MGI Symbol;Acc:MGI:2442755]	-
ENSMUSG00000079407	56.6645	91.0941	87.1419	44.4192	35.2532	61.3529	78.3002	47.0084	0.740465	0.0304177	0.590287	1700110I01Rik	14	3262340	3305832	+	3697	lincRNA	RIKEN cDNA 1700110I01 gene [Source:MGI Symbol;Acc:MGI:1920799]	-
ENSMUSG00000015745	661.799	624.374	648.498	608.049	426.749	445.563	644.89	493.454	0.386287	0.0304292	0.590287	Plekho1	3	95988429	95996001	-	2172	protein_coding	pleckstrin homology domain containing, family O member 1 [Source:MGI Symbol;Acc:MGI:1914470]	-
ENSMUSG00000020719	22601.7	21155.7	21073.1	18903.8	18451.3	18367.7	21610.2	18574.3	0.218394	0.0304382	0.590287	Ddx5	11	106780355	106789185	-	5775	protein_coding	DEAD (Asp-Glu-Ala-Asp) box polypeptide 5 [Source:MGI Symbol;Acc:MGI:105037]	-
ENSMUSG00000116120	71.6325	80.6563	62.8232	52.3159	46.3857	38.2198	71.704	45.6405	0.652022	0.0304713	0.590399	Eif2s3x-ps1	15	75967227	75968335	-	1109	processed_pseudogene	eukaryotic translation initiation factor 2, subunit 3, pseudogene 1 [Source:MGI Symbol;Acc:MGI:1349404]	-
ENSMUSG00000030814	1201.72	1395.83	1295.98	1692.86	1492.69	1545.89	1297.84	1577.15	-0.280861	0.0305249	0.590907	Bcl7c	7	127661456	127708933	-	7222	protein_coding	B cell CLL/lymphoma 7C [Source:MGI Symbol;Acc:MGI:1332237]	-
ENSMUSG00000090643	110.122	118.612	189.483	280.334	168.844	195.122	139.406	214.767	-0.622949	0.0305831	0.591502	Gm3453	14	5970744	5979137	-	1765	protein_coding	predicted gene 3453 [Source:MGI Symbol;Acc:MGI:3781629]	-
ENSMUSG00000029199	1071.28	1130.14	1145	928.854	955.546	919.288	1115.47	934.563	0.255342	0.0306367	0.591674	Lias	5	65391497	65410693	+	4570	protein_coding	lipoic acid synthetase [Source:MGI Symbol;Acc:MGI:1934604]	-
ENSMUSG00000019699	585.89	579.776	571.489	401.747	507.46	473.725	579.052	460.977	0.328627	0.0306578	0.591674	Akt3	1	177020073	177258203	-	5124	protein_coding	thymoma viral proto-oncogene 3 [Source:MGI Symbol;Acc:MGI:1345147]	-
ENSMUSG00000033849	3.20743	0	0	0.987093	10.2049	17.0983	1.06914	9.4301	-3.1814	0.0306926	1	B3galt2	1	143640664	143654614	+	9288	protein_coding	UDP-Gal:betaGlcNAc beta 1,3-galactosyltransferase, polypeptide 2 [Source:MGI Symbol;Acc:MGI:1349461]	-
ENSMUSG00000033210	2238.78	2572.46	2401.47	2168.64	1932.43	1823.49	2404.24	1974.85	0.283965	0.0307234	0.591674	Slc9c1	16	45535309	45607001	+	4057	protein_coding	solute carrier family 9, subfamily C (Na+-transporting carboxylic acid decarboxylase), member 1 [Source:MGI Symbol;Acc:MGI:2685456]	-
ENSMUSG00000036202	2645.06	2238.45	2145.11	1751.1	2058.6	1873.78	2342.87	1894.49	0.30623	0.0307274	0.591674	Rif1	2	52072832	52122383	+	10504	protein_coding	replication timing regulatory factor 1 [Source:MGI Symbol;Acc:MGI:1098622]	-
ENSMUSG00000029725	673.56	558.9	524.878	850.874	679.087	727.183	585.779	752.381	-0.361396	0.0307448	0.591674	Ppp1r35	5	137778849	137780110	+	1085	protein_coding	protein phosphatase 1, regulatory subunit 35 [Source:MGI Symbol;Acc:MGI:1922853]	-
ENSMUSG00000041949	143.265	227.735	208.735	86.8641	145.651	147.85	193.245	126.789	0.608782	0.0307566	0.591674	Tango6	8	106683068	106851439	+	7043	protein_coding	transport and golgi organization 6 [Source:MGI Symbol;Acc:MGI:2142786]	-
ENSMUSG00000111109	41.6966	46.496	21.2788	22.7031	12.0603	18.1041	36.4905	17.6225	1.0538	0.0308215	0.592393	Gm30933	9	30385980	30426976	-	381	bidirectional_promoter_lncRNA	predicted gene, 30933 [Source:MGI Symbol;Acc:MGI:5590092]	-
ENSMUSG00000096398	63.0794	27.518	33.4382	113.516	67.7232	52.3008	41.3452	77.8466	-0.917193	0.0308752	0.592898	Gm23689	16	5223364	5223473	+	110	miRNA	predicted gene, 23689 [Source:MGI Symbol;Acc:MGI:5453466]	-
ENSMUSG00000032489	6796.54	6699.21	6701.82	5892.94	5783.37	5765.16	6732.52	5813.83	0.211653	0.030997	0.594426	Kif9	9	110476958	110525179	+	4298	protein_coding	kinesin family member 9 [Source:MGI Symbol;Acc:MGI:1098237]	-
ENSMUSG00000096141	2237.71	2365.6	2256.57	1734.32	1930.57	2044.76	2286.63	1903.22	0.264859	0.0310099	0.594426	Dnah7a	1	53397006	53706784	-	12767	protein_coding	dynein, axonemal, heavy chain 7A [Source:MGI Symbol;Acc:MGI:2685838]	-
ENSMUSG00000098112	599.789	675.615	641.405	470.843	543.641	533.066	638.936	515.85	0.308924	0.0310586	0.59483	Bin2	15	100641077	100669553	-	2530	protein_coding	bridging integrator 2 [Source:MGI Symbol;Acc:MGI:3611448]	-
ENSMUSG00000038070	987.888	848.314	849.127	774.868	731.967	653.76	895.11	720.198	0.313227	0.0310896	0.594895	Cntln	4	84884309	85131921	+	7102	protein_coding	centlein, centrosomal protein [Source:MGI Symbol;Acc:MGI:2443104]	-
ENSMUSG00000028108	60.9411	132.846	140.846	94.7609	262.543	258.487	111.544	205.264	-0.878773	0.0312826	0.598057	Ecm1	3	95734147	95739569	-	2521	protein_coding	extracellular matrix protein 1 [Source:MGI Symbol;Acc:MGI:103060]	-
ENSMUSG00000048949	516.396	410.872	425.577	383.979	217.085	353.031	450.948	318.032	0.504208	0.0313488	0.598792	Gm6206	X	103163110	103165407	-	2199	processed_pseudogene	predicted pseudogene 6206 [Source:MGI Symbol;Acc:MGI:3644890]	-
ENSMUSG00000108129	75.9091	71.1673	65.8631	131.283	104.832	83.4802	70.9798	106.532	-0.586514	0.0314568	0.600262	4930417O13Rik	6	125265476	125287286	+	4445	processed_transcript	RIKEN cDNA 4930417O13 gene [Source:MGI Symbol;Acc:MGI:1921120]	-
ENSMUSG00000028567	713.118	680.359	711.321	583.372	525.086	609.506	701.599	572.655	0.293216	0.0314814	0.600262	Txndc12	4	108834601	108862127	+	2253	protein_coding	thioredoxin domain containing 12 (endoplasmic reticulum) [Source:MGI Symbol;Acc:MGI:1913323]	-
ENSMUSG00000016194	10.6914	7.59118	4.05311	3.94837	29.6869	40.2314	7.44524	24.6222	-1.72845	0.0315903	0.601807	Hsd11b1	1	193221634	193264075	-	4251	protein_coding	hydroxysteroid 11-beta dehydrogenase 1 [Source:MGI Symbol;Acc:MGI:103562]	-
ENSMUSG00000113088	13.8989	16.1313	21.2788	17.7677	46.3857	45.2603	17.103	36.4712	-1.09251	0.0316449	0.602045	Gm36757	12	111950517	111954152	+	3556	lincRNA	predicted gene, 36757 [Source:MGI Symbol;Acc:MGI:5595916]	-
ENSMUSG00000028950	488.598	383.354	439.763	583.372	574.255	507.922	437.238	555.183	-0.345558	0.0316587	0.602045	Tas1r1	4	152027914	152038568	-	2863	protein_coding	taste receptor, type 1, member 1 [Source:MGI Symbol;Acc:MGI:1927505]	-
ENSMUSG00000017922	17.1063	2.84669	7.09295	21.716	26.9037	22.1273	9.01531	23.5823	-1.40281	0.0317337	0.602721	Prl3c1	13	27196659	27203749	+	930	protein_coding	prolactin family 3, subfamily c, member 1 [Source:MGI Symbol;Acc:MGI:1351649]	-
ENSMUSG00000035085	655.384	589.265	568.449	909.112	685.581	723.16	604.366	772.618	-0.354408	0.0317501	0.602721	1700020L24Rik	11	83437677	83441233	+	1050	protein_coding	RIKEN cDNA 1700020L24 gene [Source:MGI Symbol;Acc:MGI:1913580]	-
ENSMUSG00000054909	6316.49	6109	5993.54	5391.5	5057.9	5335.69	6139.68	5261.7	0.222645	0.0318116	0.603358	Wbscr25	5	134987433	135001350	-	2118	antisense	Williams Beuren syndrome chromosome region 25 (human) [Source:MGI Symbol;Acc:MGI:1918554]	-
ENSMUSG00000031696	1673.21	1524.88	1403.39	1661.28	2104.06	1963.29	1533.83	1909.54	-0.316291	0.031896	0.604226	Vps35	8	85260392	85299802	-	8899	protein_coding	VPS35 retromer complex component [Source:MGI Symbol;Acc:MGI:1890467]	-
ENSMUSG00000024164	149.68	140.437	125.646	93.7738	313.568	331.909	138.588	246.417	-0.830594	0.0319134	0.604226	C3	17	57203970	57228136	-	5143	protein_coding	complement component 3 [Source:MGI Symbol;Acc:MGI:88227]	-
ENSMUSG00000116556	41.6966	156.568	116.527	261.58	156.784	159.92	104.931	192.761	-0.874767	0.0319678	0.604724	AC163352.1	16	86139304	86150676	-	537	lincRNA	novel transcript	-
ENSMUSG00000078442	2338.21	2245.09	2262.65	2556.57	2731.19	2762.89	2281.99	2683.55	-0.233924	0.0319988	0.604781	Ccdc105	10	78746926	78753065	-	1714	protein_coding	coiled-coil domain containing 105 [Source:MGI Symbol;Acc:MGI:1918226]	-
ENSMUSG00000039236	898.08	963.131	907.897	1053.23	1134.6	1129.5	923.036	1105.77	-0.260436	0.0321155	0.606454	Isg20	7	78913424	78920396	+	1860	protein_coding	interferon-stimulated protein [Source:MGI Symbol;Acc:MGI:1928895]	-
ENSMUSG00000037390	567.715	618.681	599.861	528.095	440.664	469.702	595.419	479.487	0.312971	0.0321991	0.606477	Muc3	5	137134922	137149322	-	1943	protein_coding	mucin 3, intestinal [Source:MGI Symbol;Acc:MGI:1203527]	-
ENSMUSG00000031553	18631.9	18288.1	18498.4	16038.3	16229.4	15790.8	18472.8	16019.5	0.205564	0.0322547	0.606477	Adam3	8	24677225	24725852	-	2942	protein_coding	a disintegrin and metallopeptidase domain 3 (cyritestin) [Source:MGI Symbol;Acc:MGI:102518]	-
ENSMUSG00000103328	37.42	78.7585	64.8498	108.58	101.121	83.4802	60.3428	97.7271	-0.691783	0.0322712	0.606477	Gm37406	1	181062070	181064475	+	500	lincRNA	predicted gene, 37406 [Source:MGI Symbol;Acc:MGI:5610634]	-
ENSMUSG00000022039	7673.23	7483	7268.24	6022.25	6671.2	6426.97	7474.83	6373.47	0.229926	0.0322873	0.606477	Adam2	14	66027329	66077733	-	2691	protein_coding	a disintegrin and metallopeptidase domain 2 [Source:MGI Symbol;Acc:MGI:1340894]	-
ENSMUSG00000084940	33.1434	65.4739	52.6905	66.1352	84.422	100.579	50.4359	83.7119	-0.726572	0.0323024	0.606477	Gm15935	14	21741543	21746632	+	893	antisense	predicted gene 15935 [Source:MGI Symbol;Acc:MGI:3801894]	-
ENSMUSG00000034738	6.41485	12.3357	9.1195	2.96128	2.78314	1.00579	9.29001	2.25007	2.04337	0.0323091	0.606477	Nostrin	2	69135800	69189330	+	1888	protein_coding	nitric oxide synthase trafficker [Source:MGI Symbol;Acc:MGI:3606242]	-
ENSMUSG00000063108	241.626	195.473	196.576	140.167	144.723	180.036	211.225	154.975	0.446459	0.0323136	0.606477	Zfp26	9	20428449	20460162	-	14154	protein_coding	zinc finger protein 26 [Source:MGI Symbol;Acc:MGI:99173]	zf-C2H2
ENSMUSG00000071014	227.727	357.734	345.528	374.108	500.966	416.395	310.33	430.49	-0.471435	0.0323771	0.6068	Ndufb6	4	40270591	40279421	-	659	protein_coding	NADH:ubiquinone oxidoreductase subunit B6 [Source:MGI Symbol;Acc:MGI:2684983]	-
ENSMUSG00000015289	19.2446	26.5691	19.2523	46.3934	41.7472	31.1793	21.6887	39.7733	-0.872095	0.0324392	0.6068	Lage3	X	74351276	74353618	-	2021	protein_coding	L antigen family, member 3 [Source:MGI Symbol;Acc:MGI:1913442]	-
ENSMUSG00000033055	5480.42	5467.55	5650.04	4638.35	4381.6	5026.91	5532.67	4682.29	0.240819	0.0324584	0.6068	Ankrd54	15	79053094	79062893	-	4270	protein_coding	ankyrin repeat domain 54 [Source:MGI Symbol;Acc:MGI:2444209]	-
ENSMUSG00000116096	594.443	542.769	547.17	693.926	656.822	698.015	561.461	682.921	-0.282744	0.032487	0.6068	4933404G15Rik	16	16707614	16718096	-	1631	lincRNA	RIKEN cDNA 4933404G15 gene [Source:MGI Symbol;Acc:MGI:1921316]	-
ENSMUSG00000111078	115.467	109.123	86.1286	175.702	135.446	132.764	103.573	147.971	-0.514713	0.032487	0.6068	Gm35028	10	44418400	44424324	-	2587	lincRNA	predicted gene, 35028 [Source:MGI Symbol;Acc:MGI:5594187]	-
ENSMUSG00000029223	723.809	761.016	682.949	936.751	918.438	802.617	722.591	885.935	-0.294017	0.0325091	0.6068	Uchl1	5	66676091	66687234	+	1632	protein_coding	ubiquitin carboxy-terminal hydrolase L1 [Source:MGI Symbol;Acc:MGI:103149]	-
ENSMUSG00000026888	54.5263	68.3206	63.8365	98.7093	99.2655	79.457	62.2278	92.4773	-0.57041	0.0325459	0.6068	Grb14	2	64912476	65024987	-	7185	protein_coding	growth factor receptor bound protein 14 [Source:MGI Symbol;Acc:MGI:1355324]	-
ENSMUSG00000097302	14.968	4.74449	5.06639	34.5482	23.1929	11.0636	8.25962	22.9349	-1.48508	0.032583	0.6068	1700034B16Rik	18	75781032	75782303	+	722	lincRNA	RIKEN cDNA 1700034B16 gene [Source:MGI Symbol;Acc:MGI:1920532]	-
ENSMUSG00000094152	1079.83	1126.34	1182.5	773.881	1010.28	932.363	1129.56	905.508	0.318809	0.0326217	0.6068	Slc6a16	7	45241085	45273367	+	3024	protein_coding	solute carrier family 6, member 16 [Source:MGI Symbol;Acc:MGI:2685930]	-
ENSMUSG00000026163	2500.72	2436.77	2407.55	2202.2	2058.6	1918.03	2448.35	2059.61	0.249376	0.0326227	0.6068	Sphkap	1	83254139	83408200	-	9602	protein_coding	SPHK1 interactor, AKAP domain containing [Source:MGI Symbol;Acc:MGI:1924879]	-
ENSMUSG00000055945	34.2126	16.1313	18.239	17.7677	54.7352	86.4975	22.8609	53.0001	-1.2167	0.032671	0.6068	Prr18	17	8337459	8344113	+	3656	protein_coding	proline rich 18 [Source:MGI Symbol;Acc:MGI:2443403]	-
ENSMUSG00000100194	62.0103	58.8316	68.9029	162.87	86.2775	70.405	63.2483	106.518	-0.752014	0.0327177	0.6068	Tgif2lx2	X	118427227	118428256	+	1030	protein_coding	TGFB-induced factor homeobox 2-like, X-linked 2 [Source:MGI Symbol;Acc:MGI:3800824]	-
ENSMUSG00000071796	32.0743	37.007	32.4249	51.3288	65.8677	49.2835	33.8354	55.4933	-0.71385	0.032723	0.6068	6820431F20Rik	8	20262613	20297432	-	5006	transcribed_unprocessed_pseudogene	RIKEN cDNA 6820431F20 gene [Source:MGI Symbol;Acc:MGI:3694236]	-
ENSMUSG00000098116	81.2548	49.3427	58.7701	81.9287	106.687	102.59	63.1225	97.0687	-0.624813	0.0327361	0.6068	Gm7191	8	97565603	97566592	-	990	processed_pseudogene	predicted gene 7191 [Source:MGI Symbol;Acc:MGI:3779693]	-
ENSMUSG00000038187	2905.93	2646.47	2669.99	3079.73	3386.16	3275.84	2740.8	3247.24	-0.24476	0.0327678	0.6068	Btbd10	7	113315626	113369392	-	5801	protein_coding	BTB (POZ) domain containing 10 [Source:MGI Symbol;Acc:MGI:1916065]	-
ENSMUSG00000038550	122.951	132.846	128.686	99.6964	97.41	75.4339	128.161	90.8468	0.495936	0.0328332	0.6068	Ciart	3	95878503	95882251	-	2261	protein_coding	circadian associated repressor of transcription [Source:MGI Symbol;Acc:MGI:2684975]	-
ENSMUSG00000026336	1258.38	951.744	908.91	935.764	727.328	687.957	1039.68	783.683	0.407537	0.0328357	0.6068	Slco6d1	1	98421124	98516991	+	3173	protein_coding	solute carrier organic anion transporter family, member 6d1 [Source:MGI Symbol;Acc:MGI:1918116]	-
ENSMUSG00000070732	1627.23	1560.94	1512.82	1279.27	1341.48	1348.76	1567	1323.17	0.243911	0.0328373	0.6068	Rbm44	1	91145089	91170795	+	6518	protein_coding	RNA binding motif protein 44 [Source:MGI Symbol;Acc:MGI:2685663]	-
ENSMUSG00000029206	4119.41	3711.14	3463.38	3572.29	2658.83	2633.15	3764.64	2954.75	0.349466	0.0328782	0.606914	Nsun7	5	66259897	66298026	+	5388	protein_coding	NOL1/NOP2/Sun domain family, member 7 [Source:MGI Symbol;Acc:MGI:1918168]	-
ENSMUSG00000027115	495.013	394.741	374.913	389.902	269.037	257.481	421.556	305.473	0.464401	0.0328997	0.606914	Kif18a	2	109280738	109341747	+	9832	protein_coding	kinesin family member 18A [Source:MGI Symbol;Acc:MGI:2446977]	-
ENSMUSG00000034867	590.167	529.485	569.462	424.45	488.906	450.592	563.038	454.649	0.307777	0.032957	0.607451	Ankrd27	7	35586244	35639226	+	6058	protein_coding	ankyrin repeat domain 27 (VPS9 domain) [Source:MGI Symbol;Acc:MGI:2444103]	-
ENSMUSG00000087162	907.702	815.103	836.968	690.965	752.377	649.737	853.257	697.693	0.289809	0.0329891	0.607509	Gm14244	2	127691899	127700488	+	2410	antisense	predicted gene 14244 [Source:MGI Symbol;Acc:MGI:3651251]	-
ENSMUSG00000021614	16.0371	7.59118	8.10623	23.6902	25.976	21.1215	10.5782	23.5959	-1.16711	0.0330165	0.607509	Vcan	13	89655312	89742509	-	14462	protein_coding	versican [Source:MGI Symbol;Acc:MGI:102889]	-
ENSMUSG00000035473	436.21	426.055	453.949	628.778	497.255	532.06	438.738	552.698	-0.332962	0.0330611	0.60781	Galm	17	80127471	80185101	+	2476	protein_coding	galactose mutarotase [Source:MGI Symbol;Acc:MGI:2442420]	-
ENSMUSG00000041774	433.003	398.537	448.882	534.017	548.279	498.869	426.807	527.055	-0.304967	0.033098	0.607972	Ydjc	16	17144621	17160701	+	5594	protein_coding	YdjC homolog (bacterial) [Source:MGI Symbol;Acc:MGI:1916351]	-
ENSMUSG00000018263	81.2548	71.1673	79.0357	142.141	97.41	101.584	77.1526	113.712	-0.559967	0.0333265	0.611647	Tbx5	5	119832668	119885219	+	4675	protein_coding	T-box 5 [Source:MGI Symbol;Acc:MGI:102541]	T-box
ENSMUSG00000096452	0	0	0	0	7.42172	6.03471	0	4.48548	-4.59607	0.0333304	1	Ighv1-77	12	115861867	115862355	-	406	IG_V_gene	immunoglobulin heavy variable 1-77 [Source:MGI Symbol;Acc:MGI:4439670]	-
ENSMUSG00000022620	4764.1	4279.53	4249.69	3241.61	3785.08	3925.58	4431.1	3650.76	0.279407	0.0334872	0.614075	Arsa	15	89472476	89477425	-	3680	protein_coding	arylsulfatase A [Source:MGI Symbol;Acc:MGI:88077]	-
ENSMUSG00000112550	50.2497	9.48897	30.3983	9.87093	14.8434	10.0579	30.0457	11.5907	1.3669	0.0335181	0.614119	Gm6627	10	52341272	52343657	-	2386	processed_pseudogene	predicted gene 6627 [Source:MGI Symbol;Acc:MGI:3644486]	-
ENSMUSG00000035364	28.8668	51.2404	40.5311	79.9545	51.0243	72.4165	40.2128	67.7984	-0.748045	0.0337535	0.617907	4930524J08Rik	5	99979061	99979663	+	603	protein_coding	RIKEN cDNA 4930524J08 gene [Source:MGI Symbol;Acc:MGI:1922379]	-
ENSMUSG00000013653	7.484	67.3717	84.1021	116.477	134.519	111.642	52.9859	120.879	-1.18748	0.0338635	0.619394	1810065E05Rik	11	58421111	58426024	+	926	protein_coding	RIKEN cDNA 1810065E05 gene [Source:MGI Symbol;Acc:MGI:1917114]	-
ENSMUSG00000072704	931.223	424.157	392.139	236.902	391.496	436.511	582.506	354.97	0.71403	0.0339679	0.620266	Smim10l1	6	133104909	133110899	+	3068	protein_coding	small integral membrane protein 10 like 1 [Source:MGI Symbol;Acc:MGI:1914379]	-
ENSMUSG00000025283	51.3188	65.4739	67.8896	110.554	80.7112	87.5033	61.5608	92.923	-0.591608	0.0339692	0.620266	Sat1	X	155213132	155216449	-	2774	protein_coding	spermidine/spermine N1-acetyl transferase 1 [Source:MGI Symbol;Acc:MGI:98233]	-
ENSMUSG00000042726	5594.82	5795.86	5800	4637.36	4949.36	5109.39	5730.23	4898.7	0.226217	0.0339974	0.620266	Trafd1	5	121371725	121385632	-	4486	protein_coding	TRAF type zinc finger domain containing 1 [Source:MGI Symbol;Acc:MGI:1923551]	-
ENSMUSG00000094845	200.999	107.225	129.7	176.69	248.628	228.313	145.975	217.877	-0.580386	0.0340471	0.620647	Tmem95	11	69876684	69878018	-	531	protein_coding	transmembrane protein 95 [Source:MGI Symbol;Acc:MGI:3779488]	-
ENSMUSG00000001380	404.136	469.704	475.227	512.301	648.473	554.188	449.689	571.654	-0.346128	0.03414	0.621815	Hars	18	36766530	36783205	-	1987	protein_coding	histidyl-tRNA synthetase [Source:MGI Symbol;Acc:MGI:108087]	-
ENSMUSG00000106847	202.068	180.29	183.403	217.16	255.122	269.55	188.587	247.277	-0.391602	0.0342431	0.623037	Peg13	15	72805600	72810324	-	4725	sense_intronic	paternally expressed 13 [Source:MGI Symbol;Acc:MGI:2663476]	-
ENSMUSG00000100769	73.7708	62.6272	62.8232	116.477	94.6269	83.4802	66.4071	98.1947	-0.565683	0.0342804	0.623037	Gm28893	1	44392809	44394447	+	1108	processed_transcript	predicted gene 28893 [Source:MGI Symbol;Acc:MGI:5579599]	-
ENSMUSG00000087109	25.6594	8.54007	11.1461	30.5999	30.6146	35.2025	15.1152	32.139	-1.09803	0.0342975	0.623037	4930474H06Rik	12	71317621	71321660	-	1590	processed_transcript	RIKEN cDNA 4930474H06 gene [Source:MGI Symbol;Acc:MGI:3697432]	-
ENSMUSG00000062078	3090.89	2968.15	2747	2625.67	2418.55	2344.49	2935.35	2462.9	0.253139	0.0343478	0.623037	Qk	17	10202601	10319854	-	14242	protein_coding	quaking [Source:MGI Symbol;Acc:MGI:97837]	-
ENSMUSG00000026622	4323.61	4428.5	4428.03	3056.04	3825.9	3895.41	4393.38	3592.45	0.290353	0.0344039	0.623037	Nek2	1	191821444	191833050	+	4516	protein_coding	NIMA (never in mitosis gene a)-related expressed kinase 2 [Source:MGI Symbol;Acc:MGI:109359]	-
ENSMUSG00000013089	367.785	527.587	499.546	303.037	373.869	371.135	464.973	349.347	0.413107	0.0345355	0.623037	Etv5	16	22381309	22439719	-	4103	protein_coding	ets variant 5 [Source:MGI Symbol;Acc:MGI:1096867]	ETS
ENSMUSG00000061887	474.699	440.288	459.015	638.649	543.641	529.043	458.001	570.444	-0.316948	0.0345495	0.623037	Ssbp3	4	106910701	107049694	+	6582	protein_coding	single-stranded DNA binding protein 3 [Source:MGI Symbol;Acc:MGI:1919725]	-
ENSMUSG00000096035	11.7606	13.2846	9.1195	17.7677	29.6869	26.1504	11.3882	24.535	-1.10684	0.0345516	0.623037	Odaph	5	91987475	91995320	+	3506	protein_coding	odontogenesis associated phosphoprotein [Source:MGI Symbol;Acc:MGI:2685891]	-
ENSMUSG00000038622	161.44	164.159	157.058	246.773	202.242	193.111	160.886	214.042	-0.411609	0.0345759	0.623037	Med30	15	52712408	52730564	+	1185	protein_coding	mediator complex subunit 30 [Source:MGI Symbol;Acc:MGI:1917040]	-
ENSMUSG00000020545	382.753	294.158	298.917	513.288	388.712	395.274	325.276	432.425	-0.411455	0.0345841	0.623037	Lrrc72	12	36208345	36253398	-	1982	protein_coding	leucine rich repeat containing 72 [Source:MGI Symbol;Acc:MGI:1920830]	-
ENSMUSG00000052426	178.547	142.335	145.912	221.109	194.82	206.186	155.598	207.372	-0.415567	0.0345975	0.623037	Gm9877	10	70285549	70288176	-	2627	pseudogene	predicted gene 9877 [Source:MGI Symbol;Acc:MGI:3708538]	-
ENSMUSG00000028461	131.505	111.021	96.2614	164.844	150.29	151.874	112.929	155.669	-0.464118	0.0346238	0.623037	Ccdc107	4	43492900	43495921	+	1547	protein_coding	coiled-coil domain containing 107 [Source:MGI Symbol;Acc:MGI:1913423]	-
ENSMUSG00000028756	4340.72	4666.68	4537.46	3892.11	3810.12	3928.6	4514.95	3876.94	0.21987	0.0346695	0.623037	Pink1	4	138313409	138326307	-	2673	protein_coding	PTEN induced putative kinase 1 [Source:MGI Symbol;Acc:MGI:1916193]	-
ENSMUSG00000041203	1116.18	1105.47	1143.99	1407.59	1342.4	1258.24	1121.88	1336.08	-0.252162	0.034671	0.623037	Trir	8	85026823	85030286	+	902	protein_coding	telomerase RNA component interacting RNase [Source:MGI Symbol;Acc:MGI:1922833]	-
ENSMUSG00000000581	143.265	191.677	181.377	297.115	221.724	202.163	172.106	240.334	-0.480431	0.0346738	0.623037	C1d	11	17257579	17269176	+	3995	protein_coding	C1D nuclear receptor co-repressor [Source:MGI Symbol;Acc:MGI:1927354]	-
ENSMUSG00000024414	160.371	154.67	169.217	193.47	199.459	261.504	161.42	218.144	-0.434034	0.0346748	0.623037	Mrpl27	11	94653767	94660089	+	985	protein_coding	mitochondrial ribosomal protein L27 [Source:MGI Symbol;Acc:MGI:2137224]	-
ENSMUSG00000044533	2108.35	2953.92	3025.65	2937.59	3991.96	3715.37	2695.97	3548.3	-0.396231	0.0347848	0.623037	Rps2	17	24718116	24721929	+	1830	protein_coding	ribosomal protein S2 [Source:MGI Symbol;Acc:MGI:105110]	-
ENSMUSG00000003153	26090.3	30047.8	30013.3	15899.1	24909.1	24581.4	28717.1	21796.5	0.397811	0.0348073	0.623037	Slc2a3	6	122727809	122801640	-	7245	protein_coding	solute carrier family 2 (facilitated glucose transporter), member 3 [Source:MGI Symbol;Acc:MGI:95757]	-
ENSMUSG00000056608	220.243	169.853	165.164	212.225	269.037	272.568	185.087	251.277	-0.442509	0.034811	0.623037	Chd9	8	90828352	91054516	+	23148	protein_coding	chromodomain helicase DNA binding protein 9 [Source:MGI Symbol;Acc:MGI:1924001]	-
ENSMUSG00000023019	264.078	355.836	348.568	294.154	558.484	575.309	322.827	475.982	-0.559788	0.0348243	0.623037	Gpd1	15	99717515	99725005	+	2961	protein_coding	glycerol-3-phosphate dehydrogenase 1 (soluble) [Source:MGI Symbol;Acc:MGI:95679]	-
ENSMUSG00000092178	7.484	5.69338	1.01328	0	0.927715	0	4.73022	0.309238	3.76096	0.0348593	1	Gm45351	7	9868880	9876966	-	2545	lincRNA	predicted gene 45351 [Source:MGI Symbol;Acc:MGI:5791187]	-
ENSMUSG00000090946	148.611	100.583	119.567	195.444	172.555	150.868	122.92	172.956	-0.495078	0.0348675	0.623037	Ccdc71l	12	32378704	32382943	+	4240	protein_coding	coiled-coil domain containing 71 like [Source:MGI Symbol;Acc:MGI:1919373]	-
ENSMUSG00000025427	26.7286	34.1603	38.5046	11.8451	19.482	20.1157	33.1311	17.1476	0.950681	0.0348696	0.623037	Rnf165	18	77456110	77565147	-	10134	protein_coding	ring finger protein 165 [Source:MGI Symbol;Acc:MGI:2444521]	-
ENSMUSG00000028671	79.1165	83.503	95.2481	106.606	137.302	121.7	85.9559	121.869	-0.504103	0.034891	0.623037	Gale	4	135963727	135968178	+	2370	protein_coding	galactose-4-epimerase, UDP [Source:MGI Symbol;Acc:MGI:1921496]	-
ENSMUSG00000059602	28.8668	13.2846	19.2523	9.87093	6.494	9.05207	20.4679	8.47233	1.27079	0.0349005	0.623037	Syn3	10	86055125	86498896	-	12282	protein_coding	synapsin III [Source:MGI Symbol;Acc:MGI:1351334]	-
ENSMUSG00000041323	1907.35	1847.5	1833.02	1357.25	1523.31	1708.83	1862.62	1529.8	0.284018	0.034961	0.6236	Ak7	12	105705976	105782447	+	4209	protein_coding	adenylate kinase 7 [Source:MGI Symbol;Acc:MGI:1926051]	-
ENSMUSG00000027848	115.467	151.824	111.461	139.18	192.965	213.226	126.251	181.79	-0.524533	0.0350391	0.62407	Olfml3	3	103722222	103738001	-	6161	protein_coding	olfactomedin-like 3 [Source:MGI Symbol;Acc:MGI:1914877]	-
ENSMUSG00000038542	1339.64	1467.94	1429.74	801.519	1286.74	1130.5	1412.44	1072.92	0.396527	0.0350452	0.62407	Pcid2	8	13077189	13105459	-	3084	protein_coding	PCI domain containing 2 [Source:MGI Symbol;Acc:MGI:2443003]	-
ENSMUSG00000072949	13.8989	10.4379	14.1859	14.8064	34.3254	35.2025	12.8409	28.1114	-1.13393	0.0350905	0.624362	Acot1	12	84009490	84018371	+	3919	protein_coding	acyl-CoA thioesterase 1 [Source:MGI Symbol;Acc:MGI:1349396]	-
ENSMUSG00000032193	47.0423	45.5471	64.8498	61.1997	101.121	88.5091	52.4797	83.6099	-0.673201	0.0351386	0.624703	Ldlr	9	21723483	21749919	+	9622	protein_coding	low density lipoprotein receptor [Source:MGI Symbol;Acc:MGI:96765]	-
ENSMUSG00000028245	961.159	959.335	1001.12	712.681	873.907	803.622	973.871	796.737	0.289372	0.0353021	0.625887	Nsmaf	4	6396207	6454271	-	8368	protein_coding	neutral sphingomyelinase (N-SMase) activation associated factor [Source:MGI Symbol;Acc:MGI:1341864]	-
ENSMUSG00000024659	28.8668	22.7735	32.4249	23.6902	77.0003	66.3818	28.0218	55.6908	-0.993392	0.0353245	0.625887	Anxa1	19	20373428	20390944	-	2608	protein_coding	annexin A1 [Source:MGI Symbol;Acc:MGI:96819]	-
ENSMUSG00000029322	129.366	157.517	154.018	138.193	244.917	278.603	146.967	220.571	-0.585166	0.0353704	0.625887	Plac8	5	100553725	100572245	-	1592	protein_coding	placenta-specific 8 [Source:MGI Symbol;Acc:MGI:2445289]	-
ENSMUSG00000040242	3671.43	3267.05	3124.95	5294.76	3833.32	3767.67	3354.48	4298.58	-0.357799	0.0354086	0.625887	Fgfr1op2	6	146577203	146599198	+	4619	protein_coding	FGFR1 oncogene partner 2 [Source:MGI Symbol;Acc:MGI:1914779]	-
ENSMUSG00000017405	430.864	410.872	495.493	313.895	368.303	370.129	445.743	350.776	0.345347	0.0354474	0.625887	Nek8	11	78166106	78176675	-	5222	protein_coding	NIMA (never in mitosis gene a)-related expressed kinase 8 [Source:MGI Symbol;Acc:MGI:1890646]	-
ENSMUSG00000022280	9916.3	10048.8	10136.8	8113.9	8721.45	8986.69	10034	8607.35	0.221259	0.035461	0.625887	Rnf19a	15	36239933	36283147	-	4434	protein_coding	ring finger protein 19A [Source:MGI Symbol;Acc:MGI:1353623]	-
ENSMUSG00000021846	2970.08	2395.97	2325.47	2129.16	2047.47	2089.02	2563.84	2088.55	0.295652	0.0354693	0.625887	Peli2	14	48120823	48281575	+	9089	protein_coding	pellino 2 [Source:MGI Symbol;Acc:MGI:1891445]	-
ENSMUSG00000055632	134.712	138.539	117.54	56.2643	78.8557	117.677	130.264	84.2656	0.629511	0.0354755	0.625887	Hmcn2	2	31314415	31460738	+	16073	protein_coding	hemicentin 2 [Source:MGI Symbol;Acc:MGI:2677838]	-
ENSMUSG00000063821	114.398	88.2474	71.9427	65.1481	41.7472	66.3818	91.5295	57.759	0.665113	0.0354899	0.625887	Dupd1	14	21676537	21714576	-	1242	protein_coding	dual specificity phosphatase and pro isomerase domain containing 1 [Source:MGI Symbol;Acc:MGI:3647127]	-
ENSMUSG00000072082	414.827	450.726	448.882	246.773	374.797	363.088	438.145	328.219	0.416606	0.0355244	0.625887	Ccnf	17	24223232	24251409	-	3099	protein_coding	cyclin F [Source:MGI Symbol;Acc:MGI:102551]	-
ENSMUSG00000036045	6.41485	5.69338	1.01328	1.97419	25.976	26.1504	4.37384	18.0335	-2.04534	0.0355245	0.625887	Gm12221	11	54158926	54160056	+	1131	processed_pseudogene	predicted gene 12221 [Source:MGI Symbol;Acc:MGI:3649330]	-
ENSMUSG00000085003	176.408	148.977	169.217	90.8125	106.687	147.85	164.868	115.117	0.518413	0.0356705	0.62773	Pip5k1bos	19	24416009	24430329	+	684	antisense	phosphatidylinositol-4-phosphate 5-kinase, type 1 beta, opposite strand [Source:MGI Symbol;Acc:MGI:1922106]	-
ENSMUSG00000014837	1702.07	1671.96	1693.19	1908.05	1944.49	2155.4	1689.07	2002.65	-0.24563	0.0357065	0.62773	4931428F04Rik	8	105280409	105289864	-	4045	protein_coding	RIKEN cDNA 4931428F04 gene [Source:MGI Symbol;Acc:MGI:1921606]	-
ENSMUSG00000022141	7031.75	5461.85	5266.01	4931.51	4697.95	4679.92	5919.87	4769.79	0.311563	0.0357164	0.62773	Nipbl	15	8290617	8444463	-	9423	protein_coding	NIPBL cohesin loading factor [Source:MGI Symbol;Acc:MGI:1913976]	-
ENSMUSG00000036223	240.557	167.006	185.43	502.43	219.868	228.313	197.664	316.871	-0.681278	0.0357779	0.627802	Ska1	18	74195299	74207818	-	2669	protein_coding	spindle and kinetochore associated complex subunit 1 [Source:MGI Symbol;Acc:MGI:1913718]	-
ENSMUSG00000029524	313.259	281.822	224.948	272.438	440.664	445.563	273.343	386.222	-0.499148	0.0357788	0.627802	Sirt4	5	115478010	115484725	-	2398	protein_coding	sirtuin 4 [Source:MGI Symbol;Acc:MGI:1922637]	-
ENSMUSG00000020311	1154.67	1066.56	1099.41	918.983	955.546	916.27	1106.88	930.267	0.250486	0.035863	0.628576	Erlec1	11	30930774	30954335	-	3260	protein_coding	endoplasmic reticulum lectin 1 [Source:MGI Symbol;Acc:MGI:1914003]	-
ENSMUSG00000055917	78.0474	67.3717	90.1818	112.529	102.976	121.7	78.5336	112.402	-0.517805	0.0358811	0.628576	Zfp277	12	40315046	40445902	-	12234	protein_coding	zinc finger protein 277 [Source:MGI Symbol;Acc:MGI:1890393]	-
ENSMUSG00000114369	1.06914	0	0	7.89674	1.85543	4.02314	0.356381	4.59177	-3.66399	0.0359078	1	Gm41077	13	119756093	119769532	+	773	antisense	predicted gene, 41077 [Source:MGI Symbol;Acc:MGI:5623962]	-
ENSMUSG00000030858	771.921	771.453	703.215	1111.47	885.967	834.802	748.863	944.079	-0.334155	0.0360296	0.630664	Fam24b	7	131325944	131329516	-	680	protein_coding	family with sequence similarity 24 member B [Source:MGI Symbol;Acc:MGI:1916568]	-
ENSMUSG00000010342	1375.99	1217.44	1267.61	998.938	1090.06	1118.43	1287.01	1069.15	0.267319	0.0360997	0.631379	Tex14	11	87405065	87555823	+	5014	protein_coding	testis expressed gene 14 [Source:MGI Symbol;Acc:MGI:1933227]	-
ENSMUSG00000028415	26.7286	31.3136	30.3983	11.8451	15.7711	18.1041	29.4802	15.2401	0.953244	0.0361455	0.631668	Spink4	4	40920052	40931395	+	477	protein_coding	serine peptidase inhibitor, Kazal type 4 [Source:MGI Symbol;Acc:MGI:1341848]	-
ENSMUSG00000101611	0	0	0	3.94837	2.78314	3.01736	0	3.24962	-4.12913	0.036161	1	Gm29357	Y	5286082	5286779	+	698	unprocessed_pseudogene	predicted gene 29357 [Source:MGI Symbol;Acc:MGI:5580063]	-
ENSMUSG00000029070	1524.6	1838.01	1931.31	1216.1	1482.49	1516.72	1764.64	1405.1	0.328821	0.0363157	0.632629	Mxra8	4	155839680	155844088	+	2918	protein_coding	matrix-remodelling associated 8 [Source:MGI Symbol;Acc:MGI:1922011]	-
ENSMUSG00000024309	880.973	1127.29	1099.41	1394.76	1291.38	1191.86	1035.89	1292.67	-0.319124	0.0364095	0.632629	Pfdn6	17	33938821	33940343	-	1193	protein_coding	prefoldin subunit 6 [Source:MGI Symbol;Acc:MGI:95908]	-
ENSMUSG00000028600	8.55314	6.64228	8.10623	3.94837	21.3374	49.2835	7.76721	24.8564	-1.67874	0.0364239	0.632629	Podn	4	108014791	108096445	-	4270	protein_coding	podocan [Source:MGI Symbol;Acc:MGI:2674939]	-
ENSMUSG00000022701	679.975	590.214	675.857	576.462	500.038	488.812	648.682	521.771	0.313775	0.0364556	0.632629	Ccdc191	16	43889800	43964314	+	4230	protein_coding	coiled-coil domain containing 191 [Source:MGI Symbol;Acc:MGI:1922661]	-
ENSMUSG00000039703	3825.39	3889.53	3942.67	1784.66	3248.86	3380.44	3885.86	2804.65	0.470388	0.0364812	0.632629	Nploc4	11	120380370	120437708	-	4776	protein_coding	NPL4 homolog, ubiquitin recognition factor [Source:MGI Symbol;Acc:MGI:2679787]	-
ENSMUSG00000089901	20.3137	4.74449	6.07967	1.97419	0.927715	4.02314	10.3793	2.30835	2.17318	0.036491	0.632629	Gm8113	14	43925390	43933411	+	2721	protein_coding	predicted gene 8113 [Source:MGI Symbol;Acc:MGI:3648791]	-
ENSMUSG00000081176	23.5211	20.8757	31.4116	54.2901	33.3977	47.2719	25.2695	44.9866	-0.831607	0.036491	0.632629	H3f3a-ps2	16	91114189	91114599	-	411	processed_pseudogene	H3 histone, family 3A, pseudogene 2 [Source:MGI Symbol;Acc:MGI:1101758]	-
ENSMUSG00000112627	480.045	494.375	516.772	484.662	315.423	287.655	497.064	362.58	0.455326	0.0364919	0.632629	4933412E12Rik	10	116949757	116963279	+	2434	bidirectional_promoter_lncRNA	RIKEN cDNA 4933412E12 gene [Source:MGI Symbol;Acc:MGI:1918336]	-
ENSMUSG00000026646	594.443	573.134	553.25	881.474	770.931	585.367	573.609	745.924	-0.379199	0.0365069	0.632629	Suv39h2	2	3455815	3475031	-	4410	protein_coding	suppressor of variegation 3-9 2 [Source:MGI Symbol;Acc:MGI:1890396]	-
ENSMUSG00000039209	3088.75	3305.01	2928.37	5136.83	3654.27	3337.2	3107.38	4042.76	-0.379603	0.0365071	0.632629	Rpl39l	16	10170226	10174911	+	831	protein_coding	ribosomal protein L39-like [Source:MGI Symbol;Acc:MGI:1915422]	-
ENSMUSG00000091952	25.6594	18.029	21.2788	6.90965	10.2049	12.0694	21.6558	9.72798	1.15239	0.036531	0.632629	Gm17709	8	121972727	121973822	-	1096	processed_pseudogene	predicted gene, 17709 [Source:MGI Symbol;Acc:MGI:4937343]	-
ENSMUSG00000085084	205.275	209.706	195.563	298.102	268.11	230.325	203.515	265.512	-0.383735	0.0365525	0.632629	4930570G19Rik	3	156546753	156561746	-	4176	lincRNA	RIKEN cDNA 4930570G19 gene [Source:MGI Symbol;Acc:MGI:1923158]	-
ENSMUSG00000073803	257.663	220.144	227.988	188.535	188.326	162.937	235.265	179.933	0.385541	0.0366596	0.633973	4930544L04Rik	7	135396335	135399544	+	3210	TEC	RIKEN cDNA 4930544L04 gene [Source:MGI Symbol;Acc:MGI:1926057]	-
ENSMUSG00000039081	3.20743	7.59118	12.1593	13.8193	20.4097	25.1446	7.65265	19.7912	-1.36496	0.0367271	0.63448	Zfp503	14	21983959	21989601	-	4216	protein_coding	zinc finger protein 503 [Source:MGI Symbol;Acc:MGI:1353644]	-
ENSMUSG00000044285	3461.88	738.242	729.56	540.927	619.713	515.968	1643.23	558.869	1.55586	0.036764	0.63448	Gm1821	14	46084028	46085000	+	973	transcribed_processed_pseudogene	predicted gene 1821 [Source:MGI Symbol;Acc:MGI:3037679]	-
ENSMUSG00000074003	93.0154	99.6342	92.2083	59.2256	62.1569	75.4339	94.9526	65.6054	0.534758	0.0367772	0.63448	Gucy2d	7	98440416	98477479	+	4102	protein_coding	guanylate cyclase 2d [Source:MGI Symbol;Acc:MGI:106030]	-
ENSMUSG00000024209	2732.73	2742.31	2927.36	2872.44	3740.55	3811.93	2800.8	3474.97	-0.311185	0.0368843	0.63582	1700061G19Rik	17	56875477	56888904	+	2906	protein_coding	RIKEN cDNA 1700061G19 gene [Source:MGI Symbol;Acc:MGI:1925875]	-
ENSMUSG00000116972	1.06914	2.84669	0	0.987093	13.9157	12.0694	1.30528	8.99075	-2.76566	0.036903	1	AC123956.1	16	85644252	85645023	+	772	processed_pseudogene	ribosomal protein, large, P0 (Rplp0) pseudogene	-
ENSMUSG00000061322	1924.46	2108.45	2163.35	1502.35	1693.08	1879.81	2065.42	1691.75	0.288048	0.0369603	0.636402	Dnaic1	4	41569775	41638158	+	2782	protein_coding	dynein, axonemal, intermediate chain 1 [Source:MGI Symbol;Acc:MGI:1916172]	-
ENSMUSG00000032932	747.33	677.513	636.339	565.604	576.111	545.136	687.061	562.283	0.28872	0.03699	0.636402	Hspa13	16	75745431	75767104	-	6834	protein_coding	heat shock protein 70 family, member 13 [Source:MGI Symbol;Acc:MGI:1309463]	-
ENSMUSG00000076731	0	7.59118	5.06639	0	0	0	4.21919	0	4.56392	0.0370088	1	Ighv8-12	12	115647945	115648387	-	358	IG_V_gene	immunoglobulin heavy variable V8-12 [Source:MGI Symbol;Acc:MGI:3642873]	-
ENSMUSG00000012114	1554.53	1422.4	1399.34	1178.59	1236.64	1262.26	1458.76	1225.83	0.250812	0.0370191	0.636402	Med15	16	17651208	17732891	-	11642	protein_coding	mediator complex subunit 15 [Source:MGI Symbol;Acc:MGI:2137379]	-
ENSMUSG00000030834	9.62228	3.79559	12.1593	24.6773	14.8434	23.1331	8.52574	20.8846	-1.29855	0.0370582	0.636402	Abcc6	7	45967555	46030302	-	5721	protein_coding	ATP-binding cassette, sub-family C (CFTR/MRP), member 6 [Source:MGI Symbol;Acc:MGI:1351634]	-
ENSMUSG00000048142	50.2497	29.4158	30.3983	16.7806	22.2652	19.1099	36.6879	19.3852	0.915403	0.0370657	0.636402	Nat8l	5	33995984	34005916	+	6670	protein_coding	N-acetyltransferase 8-like [Source:MGI Symbol;Acc:MGI:2447776]	-
ENSMUSG00000003824	2344.63	2555.38	2608.18	3622.63	2833.24	2831.29	2502.73	3095.72	-0.306678	0.0371266	0.636502	Syce2	8	84872111	84888221	+	1968	protein_coding	synaptonemal complex central element protein 2 [Source:MGI Symbol;Acc:MGI:1919096]	-
ENSMUSG00000055447	130.435	152.772	154.018	172.741	217.085	196.128	145.742	195.318	-0.422011	0.0371305	0.636502	Cd47	16	49800533	49915010	+	6276	protein_coding	CD47 antigen (Rh-related antigen, integrin-associated signal transducer) [Source:MGI Symbol;Acc:MGI:96617]	-
ENSMUSG00000116927	7.484	10.4379	6.07967	0	2.78314	2.01157	8.00051	1.59824	2.3152	0.0371986	1	AC168220.3	16	93808540	93833019	-	564	antisense	novel transcript, antisense to Dopey2 and Morc3	-
ENSMUSG00000097567	56.6645	36.0581	41.5444	30.5999	15.7711	27.1562	44.7557	24.5091	0.869665	0.0372632	0.638269	Gm26637	17	78882042	78892500	+	2289	lincRNA	predicted gene, 26637 [Source:MGI Symbol;Acc:MGI:5477131]	-
ENSMUSG00000017309	44.904	61.6783	56.7436	74.0319	77.0003	97.5612	54.442	82.8645	-0.602739	0.0373207	0.638747	Cd300lg	11	102041509	102055620	+	2737	protein_coding	CD300 molecule like family member G [Source:MGI Symbol;Acc:MGI:1289168]	-
ENSMUSG00000040866	4997.17	5153.46	5336.94	3731.21	4456.74	4636.67	5162.52	4274.87	0.272198	0.0373728	0.638979	Rsph6a	7	19054690	19074447	+	2496	protein_coding	radial spoke head 6 homolog A (Chlamydomonas) [Source:MGI Symbol;Acc:MGI:1927643]	-
ENSMUSG00000046282	888.457	1011.52	958.561	1153.91	1134.6	1127.49	952.848	1138.66	-0.25667	0.0374011	0.638979	Adam20	8	40793273	40797303	+	2589	protein_coding	a disintegrin and metallopeptidase domain 20 [Source:MGI Symbol;Acc:MGI:2152342]	-
ENSMUSG00000022765	712.049	772.402	788.33	598.178	667.027	606.489	757.594	623.898	0.280069	0.0374231	0.638979	Snap29	16	17405986	17430827	+	3447	protein_coding	synaptosomal-associated protein 29 [Source:MGI Symbol;Acc:MGI:1914724]	-
ENSMUSG00000036983	495.013	512.404	463.068	917.996	566.834	540.107	490.162	674.979	-0.461402	0.0376774	0.641924	Tfb1m	17	3519256	3557781	-	3609	protein_coding	transcription factor B1, mitochondrial [Source:MGI Symbol;Acc:MGI:2146851]	-
ENSMUSG00000095110	487.529	455.471	435.71	983.144	799.69	355.042	459.57	712.625	-0.633091	0.0376819	0.641924	1700003E24Rik	X	93156154	93156873	+	577	lincRNA	RIKEN cDNA 1700003E24 gene [Source:MGI Symbol;Acc:MGI:1916607]	-
ENSMUSG00000029601	1521.39	1492.62	1554.37	1413.52	1163.35	1192.86	1522.79	1256.58	0.277291	0.0377121	0.641924	Iqcd	5	120589016	120607118	+	1680	protein_coding	IQ motif containing D [Source:MGI Symbol;Acc:MGI:1922982]	-
ENSMUSG00000111146	22.452	43.6493	28.3718	17.7677	16.6989	13.0752	31.491	15.8472	0.99377	0.0377147	0.641924	Gm35454	9	122435818	122438165	-	1540	lincRNA	predicted gene, 35454 [Source:MGI Symbol;Acc:MGI:5594613]	-
ENSMUSG00000037926	6142.22	5855.64	5340.99	3879.27	5025.43	5073.18	5779.62	4659.3	0.31083	0.0379225	0.644516	Ssh2	11	77216287	77460220	+	18519	protein_coding	slingshot protein phosphatase 2 [Source:MGI Symbol;Acc:MGI:2679255]	-
ENSMUSG00000073759	60.9411	91.0941	111.461	51.3288	55.6629	61.3529	87.8319	56.1149	0.64819	0.0379603	0.644516	4933407E24Rik	4	124569190	124574645	+	969	lincRNA	RIKEN cDNA 4933407E24 gene [Source:MGI Symbol;Acc:MGI:1918352]	-
ENSMUSG00000111827	435.141	405.179	423.55	315.87	347.893	356.048	421.29	339.937	0.30919	0.0379796	0.644516	Gm8131	9	80003838	80005407	+	1570	processed_pseudogene	predicted gene 8131 [Source:MGI Symbol;Acc:MGI:3643946]	-
ENSMUSG00000033862	490.736	449.777	452.935	365.224	401.7	361.077	464.483	376.001	0.304147	0.0380162	0.644516	Cdk10	8	123224842	123232250	+	4304	protein_coding	cyclin-dependent kinase 10 [Source:MGI Symbol;Acc:MGI:2448549]	-
ENSMUSG00000110989	10512.9	7349.21	7542.84	7971.76	5348.28	5553.95	8468.31	6291.33	0.428685	0.0380164	0.644516	Gm7444	9	56027742	56030169	+	2428	processed_pseudogene	predicted gene 7444 [Source:MGI Symbol;Acc:MGI:3644944]	-
ENSMUSG00000032204	1310.77	1291.45	1216.95	1183.52	970.39	966.56	1273.05	1040.16	0.291559	0.0380997	0.64542	Aqp9	9	71110659	71168682	-	4143	protein_coding	aquaporin 9 [Source:MGI Symbol;Acc:MGI:1891066]	-
ENSMUSG00000049672	36.3508	38.9048	33.4382	42.445	66.7955	69.3992	36.2313	59.5465	-0.716534	0.038149	0.645748	Zbtb14	17	69383050	69391199	+	4680	protein_coding	zinc finger and BTB domain containing 14 [Source:MGI Symbol;Acc:MGI:1195345]	ZBTB
ENSMUSG00000033065	2972.22	3117.13	3170.55	2030.45	2625.43	2782	3086.63	2479.29	0.316114	0.0382385	0.646755	Pfkm	15	98092589	98132451	+	3340	protein_coding	phosphofructokinase, muscle [Source:MGI Symbol;Acc:MGI:97548]	-
ENSMUSG00000027907	113.329	103.43	135.779	133.258	181.832	178.024	117.513	164.371	-0.485095	0.0382724	0.646822	S100a11	3	93520488	93526287	+	511	protein_coding	S100 calcium binding protein A11 [Source:MGI Symbol;Acc:MGI:1338798]	-
ENSMUSG00000025810	20.3137	43.6493	37.4913	24.6773	103.904	84.486	33.8181	71.0224	-1.06846	0.0383811	0.647965	Nrp1	8	128358604	128503363	+	9785	protein_coding	neuropilin 1 [Source:MGI Symbol;Acc:MGI:106206]	-
ENSMUSG00000031949	153.956	107.225	108.421	97.7222	79.7835	75.4339	123.201	84.3132	0.545524	0.0384001	0.647965	Adat1	8	111966908	111992302	-	4399	protein_coding	adenosine deaminase, tRNA-specific 1 [Source:MGI Symbol;Acc:MGI:1353631]	-
ENSMUSG00000056025	40.6274	28.4669	23.3054	79.9545	38.964	48.2777	30.7999	55.7321	-0.857112	0.0384672	0.648379	Clca3a1	3	144729677	144760977	-	3899	protein_coding	chloride channel accessory 3A1 [Source:MGI Symbol;Acc:MGI:1316732]	-
ENSMUSG00000040972	11.7606	15.1824	17.2257	4.93546	8.34943	1.00579	14.7229	4.76356	1.61735	0.0384848	0.648379	Igsf21	4	140026846	140246784	-	1979	protein_coding	immunoglobulin superfamily, member 21 [Source:MGI Symbol;Acc:MGI:2681842]	-
ENSMUSG00000027799	520.672	533.28	572.502	295.141	451.797	468.696	542.152	405.211	0.419901	0.0385482	0.648669	Nbea	3	55625195	56183701	-	31361	protein_coding	neurobeachin [Source:MGI Symbol;Acc:MGI:1347075]	-
ENSMUSG00000025231	3696.03	3985.37	3916.32	4235.61	4633.93	4801.62	3865.9	4557.06	-0.237238	0.0385622	0.648669	Sufu	19	46396896	46488804	+	6945	protein_coding	SUFU negative regulator of hedgehog signaling [Source:MGI Symbol;Acc:MGI:1345643]	-
ENSMUSG00000050058	2137.22	2680.63	2721.67	2200.23	1927.79	1985.42	2513.17	2037.81	0.302686	0.0386177	0.649096	Prm3	16	10790505	10790914	-	410	protein_coding	protamine 3 [Source:MGI Symbol;Acc:MGI:106601]	-
ENSMUSG00000097282	3.20743	8.54007	9.1195	0.987093	1.85543	1.00579	6.95567	1.28277	2.43452	0.038651	1	5031415H12Rik	17	70745329	70755582	-	2481	antisense	RIKEN cDNA 5031415H12 gene [Source:MGI Symbol;Acc:MGI:1923234]	-
ENSMUSG00000038080	140.058	138.539	151.992	184.586	187.398	191.099	143.529	187.695	-0.387116	0.038685	0.649111	Kdm1b	13	47043499	47085279	+	5495	protein_coding	lysine (K)-specific demethylase 1B [Source:MGI Symbol;Acc:MGI:2145261]	-
ENSMUSG00000001119	86.6005	165.108	132.739	97.7222	495.4	457.632	128.149	350.251	-1.45025	0.0386853	0.649111	Col6a1	10	76708792	76726168	-	4380	protein_coding	collagen, type VI, alpha 1 [Source:MGI Symbol;Acc:MGI:88459]	-
ENSMUSG00000111720	14.968	6.64228	8.10623	0	2.78314	4.02314	9.9055	2.26876	2.12237	0.0387089	0.649111	Gm39459	9	120834363	120844936	+	1895	lincRNA	predicted gene, 39459 [Source:MGI Symbol;Acc:MGI:5622344]	-
ENSMUSG00000105081	0	0.948897	0	8.88383	1.85543	3.01736	0.316299	4.58554	-3.66246	0.0387115	1	Gm43110	5	22472767	22472992	-	226	processed_pseudogene	predicted gene 43110 [Source:MGI Symbol;Acc:MGI:5663247]	-
ENSMUSG00000080771	0	0	1.01328	3.94837	3.71086	5.02893	0.337759	4.22939	-3.54707	0.0387204	1	Gm11925	4	30193647	30194181	+	535	processed_pseudogene	predicted gene 11925 [Source:MGI Symbol;Acc:MGI:3649864]	-
ENSMUSG00000034842	4064.88	3949.31	4016.63	3459.76	3503.05	3450.85	4010.27	3471.22	0.208217	0.0387789	0.649376	Art3	5	92331827	92414628	+	3932	protein_coding	ADP-ribosyltransferase 3 [Source:MGI Symbol;Acc:MGI:1202729]	-
ENSMUSG00000037486	827.516	809.409	811.636	708.732	694.858	635.656	816.187	679.749	0.26368	0.0387849	0.649376	Asxl2	12	3426857	3506852	+	15941	protein_coding	additional sex combs like 2, transcriptional regulator [Source:MGI Symbol;Acc:MGI:1922552]	-
ENSMUSG00000025728	405.205	400.435	440.776	239.864	375.724	320.845	415.472	312.144	0.41188	0.0388382	0.649764	Pigq	17	25926421	25944510	-	5992	protein_coding	phosphatidylinositol glycan anchor biosynthesis, class Q [Source:MGI Symbol;Acc:MGI:1333114]	-
ENSMUSG00000035560	2448.34	2531.66	2546.37	2119.29	2078.08	2241.9	2508.79	2146.42	0.225171	0.0388726	0.649836	Wdr20rt	12	65225517	65233359	+	2932	protein_coding	WD repeat domain 20, retrogene [Source:MGI Symbol;Acc:MGI:1918198]	-
ENSMUSG00000034911	64.1485	20.8757	26.3452	12.8322	15.7711	22.1273	37.1232	16.9102	1.13117	0.0389336	0.650351	Ushbp1	8	71384272	71395802	-	6461	protein_coding	USH1 protein network component harmonin binding protein 1 [Source:MGI Symbol;Acc:MGI:1922920]	-
ENSMUSG00000090862	1899.87	2370.35	2495.7	3360.06	2836.02	2452.1	2255.31	2882.73	-0.354007	0.0391139	0.651897	Rps13	7	116331505	116334195	-	2691	protein_coding	ribosomal protein S13 [Source:MGI Symbol;Acc:MGI:1915302]	-
ENSMUSG00000027459	2223.82	2162.54	2155.24	2495.37	2586.47	2521.5	2180.53	2534.45	-0.217068	0.0391182	0.651897	Fam110a	2	151969398	151980219	-	2207	protein_coding	family with sequence similarity 110, member A [Source:MGI Symbol;Acc:MGI:1921097]	-
ENSMUSG00000112778	207.414	191.677	212.788	152.012	155.856	162.937	203.96	156.935	0.377767	0.0391464	0.651897	Gm33677	10	119028290	119050499	-	2765	lincRNA	predicted gene, 33677 [Source:MGI Symbol;Acc:MGI:5592836]	-
ENSMUSG00000027694	100.499	152.772	204.682	82.9158	97.41	117.677	152.651	99.3342	0.621147	0.039147	0.651897	Gm8325	3	60877014	60877587	+	464	transcribed_processed_pseudogene	predicted pseudogene 8325 [Source:MGI Symbol;Acc:MGI:3644852]	-
ENSMUSG00000020904	1922.32	2592.39	2642.63	1606.99	1878.62	2090.02	2385.78	1858.54	0.360457	0.0393158	0.654201	Cfap52	11	67924806	67965651	-	2320	protein_coding	cilia and flagella associated protein 52 [Source:MGI Symbol;Acc:MGI:1919110]	-
ENSMUSG00000022820	692.804	750.578	790.357	1097.65	949.052	785.518	744.58	944.072	-0.342419	0.0393859	0.654756	Ndufb4	16	37647170	37654453	-	1916	protein_coding	NADH:ubiquinone oxidoreductase subunit B4 [Source:MGI Symbol;Acc:MGI:1915444]	-
ENSMUSG00000039335	6181.78	5935.35	6193.16	5700.46	4706.3	4930.36	6103.43	5112.37	0.255644	0.0394592	0.654756	Spata16	3	26637620	26983212	+	2112	protein_coding	spermatogenesis associated 16 [Source:MGI Symbol;Acc:MGI:1918112]	-
ENSMUSG00000041566	6376.36	6783.67	7019.99	8311.32	7585	7734.49	6726.67	7876.93	-0.2277	0.03953	0.654756	Tssk1	16	17894223	17897922	+	3700	protein_coding	testis-specific serine kinase 1 [Source:MGI Symbol;Acc:MGI:1347557]	-
ENSMUSG00000025133	1302.22	1392.98	1358.81	985.118	1198.61	1160.68	1351.33	1114.8	0.277587	0.0395515	0.654756	Ints4	7	97480956	97541395	+	7038	protein_coding	integrator complex subunit 4 [Source:MGI Symbol;Acc:MGI:1917164]	-
ENSMUSG00000041736	98.3611	148.028	153.005	119.438	263.471	249.435	133.131	210.781	-0.662223	0.0395714	0.654756	Tspo	15	83563592	83574203	+	1051	protein_coding	translocator protein [Source:MGI Symbol;Acc:MGI:88222]	-
ENSMUSG00000045620	1332.15	1131.09	1168.31	1393.77	1465.79	1505.66	1210.52	1455.07	-0.265789	0.0395936	0.654756	Odf3l1	9	56848659	56864679	-	1306	protein_coding	outer dense fiber of sperm tails 3-like 1 [Source:MGI Symbol;Acc:MGI:2681875]	-
ENSMUSG00000095098	48.1114	59.7805	50.6639	75.019	77.0003	83.4802	52.8519	78.4998	-0.568357	0.0396639	0.654756	Ccdc85b	19	5456789	5457397	-	609	protein_coding	coiled-coil domain containing 85B [Source:MGI Symbol;Acc:MGI:2147607]	-
ENSMUSG00000038563	839.277	1135.83	1223.03	907.138	798.762	775.46	1066.04	827.12	0.366439	0.0396703	0.654756	Efl1	7	82648614	82777852	+	5676	protein_coding	elongation factor like GPTase 1 [Source:MGI Symbol;Acc:MGI:2141969]	-
ENSMUSG00000032064	760.16	640.506	614.047	569.552	519.52	536.084	671.571	541.719	0.30966	0.0396812	0.654756	Dixdc1	9	50662752	50739517	-	9971	protein_coding	DIX domain containing 1 [Source:MGI Symbol;Acc:MGI:2679721]	-
ENSMUSG00000004044	236.28	212.553	195.563	131.283	485.195	509.933	214.799	375.47	-0.805964	0.0396919	0.654756	Cavin1	11	100956733	100970887	-	3587	protein_coding	caveolae associated 1 [Source:MGI Symbol;Acc:MGI:1277968]	-
ENSMUSG00000099645	3.20743	7.59118	0	55.2772	0.927715	8.04628	3.59953	21.4171	-2.56347	0.0397351	0.654756	Gm20832	Y	40905273	40935589	-	665	unprocessed_pseudogene	predicted gene, 20832 [Source:MGI Symbol;Acc:MGI:5434188]	-
ENSMUSG00000026331	2742.35	2361.81	2362.96	2237.74	2040.97	1875.79	2489.04	2051.5	0.278756	0.0397477	0.654756	Slco6c1	1	97059038	97128301	-	2842	protein_coding	solute carrier organic anion transporter family, member 6c1 [Source:MGI Symbol;Acc:MGI:1921691]	-
ENSMUSG00000101408	1.06914	2.84669	6.07967	0	0	0	3.33183	0	4.2204	0.039751	1	Gm21155	Y	76500775	76501467	-	693	unprocessed_pseudogene	predicted gene, 21155 [Source:MGI Symbol;Acc:MGI:5434510]	-
ENSMUSG00000107881	28.8668	31.3136	29.3851	36.5224	71.434	47.2719	29.8552	51.7428	-0.794929	0.0397716	0.654756	Gm44250	6	5216258	5220486	-	4229	TEC	predicted gene, 44250 [Source:MGI Symbol;Acc:MGI:5690642]	-
ENSMUSG00000116656	11.7606	9.48897	8.10623	8.88383	32.47	31.1793	9.78525	24.1777	-1.30814	0.0397742	0.654756	AC131339.2	16	90341595	90349642	-	1932	processed_transcript	novel transcript	-
ENSMUSG00000113186	118.675	113.868	99.3013	99.6964	65.8677	47.2719	110.615	70.9453	0.640446	0.0398582	0.655639	A330076C08Rik	13	44185760	44216487	-	6641	lincRNA	RIKEN cDNA A330076C08 gene [Source:MGI Symbol;Acc:MGI:2443693]	-
ENSMUSG00000021697	207.414	269.487	270.545	161.883	211.519	184.059	249.149	185.82	0.423335	0.0400256	0.657267	Depdc1b	13	108316332	108407782	+	3350	protein_coding	DEP domain containing 1B [Source:MGI Symbol;Acc:MGI:2145425]	-
ENSMUSG00000022223	124.021	164.159	141.859	129.309	277.387	248.429	143.346	218.375	-0.606906	0.0401293	0.657267	Sdr39u1	14	55897283	55900293	-	2469	protein_coding	short chain dehydrogenase/reductase family 39U, member 1 [Source:MGI Symbol;Acc:MGI:1916876]	-
ENSMUSG00000055026	8.55314	7.59118	9.1195	28.6257	16.6989	14.081	8.42127	19.8018	-1.23451	0.0401601	0.657267	Gabrg3	7	56716465	57387188	-	11934	protein_coding	gamma-aminobutyric acid (GABA) A receptor, subunit gamma 3 [Source:MGI Symbol;Acc:MGI:95624]	-
ENSMUSG00000094870	573.06	469.704	460.028	731.436	565.906	620.569	500.931	639.304	-0.352203	0.0401709	0.657267	Zfp131	13	119765187	119790889	-	4614	protein_coding	zinc finger protein 131 [Source:MGI Symbol;Acc:MGI:1919715]	ZBTB
ENSMUSG00000103935	651.108	704.082	736.653	1053.23	809.895	784.512	697.281	882.545	-0.339702	0.0401777	0.657267	AY702102	2	169962015	169963187	-	1173	TEC	cDNA sequence AY702102 [Source:MGI Symbol;Acc:MGI:3525150]	-
ENSMUSG00000051735	28.8668	44.5982	46.6108	59.2256	59.3737	74.4281	40.0253	64.3425	-0.680873	0.0402029	0.657267	Rinl	7	28788969	28798963	+	3624	protein_coding	Ras and Rab interactor-like [Source:MGI Symbol;Acc:MGI:2444024]	-
ENSMUSG00000027077	156.095	190.728	195.563	145.103	138.229	119.688	180.795	134.34	0.429014	0.040236	0.657267	Smtnl1	2	84811176	84822652	-	1761	protein_coding	smoothelin-like 1 [Source:MGI Symbol;Acc:MGI:1915928]	-
ENSMUSG00000026754	793.304	799.92	739.693	630.752	613.219	688.963	777.639	644.311	0.271622	0.040303	0.657267	Golga1	2	39016155	39065541	-	5573	protein_coding	golgi autoantigen, golgin subfamily a, 1 [Source:MGI Symbol;Acc:MGI:1924149]	-
ENSMUSG00000064354	246.972	204.013	194.549	202.354	124.314	123.712	215.178	150.126	0.519257	0.0403282	0.657267	mt-Co2	MT	7013	7696	+	684	protein_coding	mitochondrially encoded cytochrome c oxidase II [Source:MGI Symbol;Acc:MGI:102503]	-
ENSMUSG00000082100	34.2126	2.84669	4.05311	3.94837	2.78314	2.01157	13.7041	2.91436	2.22626	0.0403679	0.657267	Glns-ps1	11	19720355	19721472	+	1118	processed_pseudogene	glutamine synthetase pseudogene 1 [Source:MGI Symbol;Acc:MGI:95740]	-
ENSMUSG00000116547	73.7708	98.6853	121.593	229.993	110.398	129.746	98.0165	156.712	-0.675579	0.0403767	0.657267	AC125199.1	16	88682104	88682728	-	625	processed_pseudogene	ribosomal protein L13 (Rpl13) pseudogene	-
ENSMUSG00000028630	595.512	643.352	652.551	678.133	827.521	828.767	630.472	778.14	-0.30349	0.0403938	0.657267	Dyrk2	10	118855603	118870209	-	6251	protein_coding	dual-specificity tyrosine-(Y)-phosphorylation regulated kinase 2 [Source:MGI Symbol;Acc:MGI:1330301]	-
ENSMUSG00000044948	8082.72	7455.49	7703.95	6119.97	6790.87	6880.58	7747.39	6597.14	0.231828	0.0404065	0.657267	Cfap43	19	47737561	47919299	-	9955	protein_coding	cilia and flagella associated protein 43 [Source:MGI Symbol;Acc:MGI:1289258]	-
ENSMUSG00000072145	419.104	626.272	710.308	1197.34	653.111	720.142	585.228	856.866	-0.549628	0.0404306	0.657267	BC061237	14	44492463	44506345	+	1509	protein_coding	cDNA sequence BC061237 [Source:MGI Symbol;Acc:MGI:2682320]	-
ENSMUSG00000061462	532.433	70.2184	79.0357	64.161	60.3015	59.3413	227.229	61.2679	1.89053	0.0404313	0.657267	Obscn	11	58994256	59136402	-	28898	protein_coding	obscurin, cytoskeletal calmodulin and titin-interacting RhoGEF [Source:MGI Symbol;Acc:MGI:2681862]	-
ENSMUSG00000027230	45.9731	63.5761	57.7569	61.1997	116.892	88.5091	55.7687	88.867	-0.671576	0.0404448	0.657267	Creb3l1	2	91982328	92024502	-	2603	protein_coding	cAMP responsive element binding protein 3-like 1 [Source:MGI Symbol;Acc:MGI:1347062]	TF_bZIP
ENSMUSG00000049427	76.9782	76.8607	67.8896	98.7093	99.2655	115.665	73.9095	104.547	-0.499702	0.0405248	0.657798	Gm9837	11	53469749	53470479	-	731	protein_coding	predicted gene 9837 [Source:MGI Symbol;Acc:MGI:3642517]	-
ENSMUSG00000006567	163.579	188.831	197.589	94.7609	155.856	138.798	183.333	129.805	0.497708	0.0405423	0.657798	Atp7b	8	21992785	22060305	-	6505	protein_coding	ATPase, Cu++ transporting, beta polypeptide [Source:MGI Symbol;Acc:MGI:103297]	-
ENSMUSG00000030287	280.115	294.158	256.359	192.483	190.182	250.441	276.878	211.035	0.392783	0.0406003	0.657798	Itpr2	6	146108299	146502223	-	14802	protein_coding	inositol 1,4,5-triphosphate receptor 2 [Source:MGI Symbol;Acc:MGI:99418]	-
ENSMUSG00000024908	1441.2	1487.87	1438.85	1036.45	1302.51	1249.19	1455.98	1196.05	0.28363	0.0406355	0.657798	Ppp6r3	19	3454928	3575749	-	9378	protein_coding	protein phosphatase 6, regulatory subunit 3 [Source:MGI Symbol;Acc:MGI:1921807]	-
ENSMUSG00000062232	121.882	130.948	128.686	80.9416	270.893	322.857	127.172	224.897	-0.822423	0.0406369	0.657798	Rapgef2	3	79062516	79286517	-	14051	protein_coding	Rap guanine nucleotide exchange factor (GEF) 2 [Source:MGI Symbol;Acc:MGI:2659071]	-
ENSMUSG00000046229	1914.83	1599.84	1693.19	3370.92	2020.56	1819.47	1735.95	2403.65	-0.469551	0.0406605	0.657798	Scand1	2	156311847	156312704	-	759	protein_coding	SCAN domain-containing 1 [Source:MGI Symbol;Acc:MGI:1343132]	-
ENSMUSG00000033107	658.592	609.192	653.564	440.243	557.557	544.13	640.449	513.977	0.316962	0.0407151	0.658186	Rnf125	18	20944625	20983848	+	1334	protein_coding	ring finger protein 125 [Source:MGI Symbol;Acc:MGI:1914914]	-
ENSMUSG00000020738	115.467	94.8897	128.686	152.999	822.883	134.775	113.014	370.219	-1.71219	0.0407518	0.658287	Sumo2	11	115523102	115536276	-	1736	protein_coding	small ubiquitin-like modifier 2 [Source:MGI Symbol;Acc:MGI:2158813]	-
ENSMUSG00000031070	2.13828	0	1.01328	3.94837	6.494	9.05207	1.05052	6.49815	-2.66368	0.0407869	1	Mrgprf	7	145300828	145309557	+	2214	protein_coding	MAS-related GPR, member F [Source:MGI Symbol;Acc:MGI:2384823]	-
ENSMUSG00000025480	6021.41	6035.94	6091.83	5573.12	5011.51	4921.31	6049.72	5168.65	0.227093	0.0408699	0.659514	Syce1	7	140777229	140787852	-	1460	protein_coding	synaptonemal complex central element protein 1 [Source:MGI Symbol;Acc:MGI:1921325]	-
ENSMUSG00000028030	53.4571	59.7805	54.717	90.8125	77.928	77.4455	55.9849	82.062	-0.550368	0.040889	0.659514	Tbck	3	132684144	132841688	+	12127	protein_coding	TBC1 domain containing kinase [Source:MGI Symbol;Acc:MGI:2445052]	-
ENSMUSG00000028945	379.546	352.99	322.222	451.101	465.713	401.308	351.586	439.374	-0.322206	0.0409571	0.660119	Rheb	5	24802823	24842624	-	7721	protein_coding	Ras homolog enriched in brain [Source:MGI Symbol;Acc:MGI:97912]	-
ENSMUSG00000094307	2.13828	0.948897	2.02656	9.87093	1.85543	14.081	1.70458	8.60245	-2.34102	0.0410372	1	Btbd35f28	X	4196576	4198535	+	1960	protein_coding	BTB domain containing 35, family member 28 [Source:MGI Symbol;Acc:MGI:3709183]	-
ENSMUSG00000043687	7.484	14.2335	16.2125	18.7548	27.8314	34.1967	12.6433	26.9276	-1.08528	0.0410391	0.660947	1190005I06Rik	8	120608602	120647632	-	1083	protein_coding	RIKEN cDNA 1190005I06 gene [Source:MGI Symbol;Acc:MGI:1916168]	-
ENSMUSG00000020514	347.471	429.85	416.457	496.508	487.05	501.887	397.926	495.148	-0.314438	0.0411599	0.662327	Mrpl22	11	58171661	58179565	+	981	protein_coding	mitochondrial ribosomal protein L22 [Source:MGI Symbol;Acc:MGI:1333794]	-
ENSMUSG00000039639	3.20743	9.48897	16.2125	0.987093	2.78314	3.01736	9.63628	2.26253	2.09175	0.0411862	0.662327	Kcne1	16	92345982	92359468	-	3214	protein_coding	potassium voltage-gated channel, Isk-related subfamily, member 1 [Source:MGI Symbol;Acc:MGI:96673]	-
ENSMUSG00000047565	298.291	261.896	278.651	321.792	398.917	344.984	279.613	355.231	-0.346487	0.0412358	0.662631	Acot10	15	20665214	20666750	-	1537	protein_coding	acyl-CoA thioesterase 10 [Source:MGI Symbol;Acc:MGI:1928940]	-
ENSMUSG00000099467	0	4.74449	1.01328	9.87093	8.34943	9.05207	1.91925	9.09081	-2.2085	0.0413446	0.663792	Gm28116	15	75293950	75297099	-	387	unprocessed_pseudogene	predicted gene 28116 [Source:MGI Symbol;Acc:MGI:5578822]	-
ENSMUSG00000107280	11.7606	16.1313	11.1461	37.5095	20.4097	23.1331	13.0126	27.0174	-1.04906	0.0413884	0.663792	Gm9495	8	69427980	69453565	-	2512	protein_coding	predicted gene 9495 [Source:MGI Symbol;Acc:MGI:3779905]	-
ENSMUSG00000048100	471.492	461.164	496.506	640.623	581.677	534.072	476.387	585.457	-0.297594	0.0414004	0.663792	Taf13	3	108571698	108583222	+	3155	protein_coding	TATA-box binding protein associated factor 13 [Source:MGI Symbol;Acc:MGI:1913500]	-
ENSMUSG00000043079	214.898	216.349	194.549	214.199	337.688	296.707	208.599	282.865	-0.439883	0.0415584	0.665454	Synpo	18	60593973	60660142	-	9533	protein_coding	synaptopodin [Source:MGI Symbol;Acc:MGI:1099446]	-
ENSMUSG00000076550	44.904	54.0871	51.6772	72.0578	74.2172	77.4455	50.2228	74.5735	-0.568459	0.0415658	0.665454	Igkv4-63	6	69377944	69378472	-	352	IG_V_gene	immunoglobulin kappa variable 4-63 [Source:MGI Symbol;Acc:MGI:3645235]	-
ENSMUSG00000082431	22.452	32.2625	33.4382	67.1223	42.6749	42.243	29.3842	50.6801	-0.782997	0.0416463	0.666249	Tdpx-ps1	1	99790429	99791025	-	597	processed_pseudogene	thioredoxin peroxidase, pseudogene 1 [Source:MGI Symbol;Acc:MGI:1321403]	-
ENSMUSG00000021486	311.12	346.347	375.926	375.095	500.038	452.603	344.465	442.579	-0.361588	0.0417005	0.666621	Prelid1	13	55320500	55325272	+	2726	protein_coding	PRELI domain containing 1 [Source:MGI Symbol;Acc:MGI:1913744]	-
ENSMUSG00000101388	2.13828	5.69338	10.1328	1.97419	0	0	5.98815	0.658062	3.20098	0.0417959	1	Gm28444	Y	6724211	6727474	-	2137	lincRNA	predicted gene 28444 [Source:MGI Symbol;Acc:MGI:5579150]	-
ENSMUSG00000058145	252.318	220.144	198.603	142.141	175.338	185.064	223.688	167.515	0.416531	0.0418344	0.667622	Adamts17	7	66839735	67153171	+	7764	protein_coding	a disintegrin-like and metallopeptidase (reprolysin type) with thrombospondin type 1 motif, 17 [Source:MGI Symbol;Acc:MGI:3588195]	-
ENSMUSG00000040412	5989.34	5101.27	5134.28	4091.5	4510.55	4846.88	5408.3	4482.98	0.27066	0.0418454	0.667622	5330417C22Rik	3	108455694	108536536	-	6304	protein_coding	RIKEN cDNA 5330417C22 gene [Source:MGI Symbol;Acc:MGI:1923930]	-
ENSMUSG00000029402	527.087	791.38	790.357	491.572	521.376	586.373	702.941	533.107	0.399628	0.041856	0.667622	Snrnp35	5	124483134	124491124	+	1347	protein_coding	small nuclear ribonucleoprotein 35 (U11/U12) [Source:MGI Symbol;Acc:MGI:1923417]	-
ENSMUSG00000066090	11.7606	11.3868	9.1195	12.8322	27.8314	31.1793	10.7556	23.9477	-1.15541	0.041933	0.668046	Insl5	4	103017872	103026842	-	724	protein_coding	insulin-like 5 [Source:MGI Symbol;Acc:MGI:1346085]	-
ENSMUSG00000113064	3.20743	1.89779	6.07967	11.8451	15.7711	8.04628	3.7283	11.8875	-1.68094	0.0419603	0.668046	Gm40394	12	36877965	36903033	+	633	lincRNA	predicted gene, 40394 [Source:MGI Symbol;Acc:MGI:5623279]	-
ENSMUSG00000030747	4800.45	4407.63	4456.4	5067.73	5320.44	5609.26	4554.82	5332.48	-0.22746	0.0420013	0.668046	Dgat2	7	99153658	99182719	-	3083	protein_coding	diacylglycerol O-acyltransferase 2 [Source:MGI Symbol;Acc:MGI:1915050]	-
ENSMUSG00000048174	335.711	298.903	263.452	447.153	346.038	370.129	299.355	387.773	-0.373509	0.0420356	0.668046	Tmem81	1	132506230	132508639	+	2018	protein_coding	transmembrane protein 81 [Source:MGI Symbol;Acc:MGI:1921876]	-
ENSMUSG00000026153	2887.75	2679.69	2628.44	2398.64	2358.25	2229.83	2731.96	2328.9	0.230167	0.0420375	0.668046	Fam135a	1	24011093	24100341	-	7773	protein_coding	family with sequence similarity 135, member A [Source:MGI Symbol;Acc:MGI:1915437]	-
ENSMUSG00000085611	84.4622	71.1673	66.8764	139.18	101.121	88.5091	74.1686	109.603	-0.564476	0.0420863	0.668329	Ap3s1-ps1	X	38685592	38686170	-	579	processed_pseudogene	adaptor-related protein complex 3, sigma 1 subunit, pseudogene 1 [Source:MGI Symbol;Acc:MGI:1929216]	-
ENSMUSG00000061650	1526.74	1599.84	1403.39	1915.95	1706.99	1778.23	1509.99	1800.39	-0.253612	0.0421303	0.668377	Med9	11	59948206	59962205	+	1920	protein_coding	mediator complex subunit 9 [Source:MGI Symbol;Acc:MGI:2183151]	-
ENSMUSG00000030093	41.6966	54.0871	51.6772	26.6515	33.3977	30.1736	49.1536	30.0743	0.709424	0.0421513	0.668377	Wnt7a	6	91363981	91411363	-	3172	protein_coding	wingless-type MMTV integration site family, member 7A [Source:MGI Symbol;Acc:MGI:98961]	-
ENSMUSG00000061802	1168.57	1136.78	1129.81	1081.85	870.196	833.796	1145.05	928.615	0.302277	0.0422239	0.668467	Armc4	18	7088233	7297901	-	3477	protein_coding	armadillo repeat containing 4 [Source:MGI Symbol;Acc:MGI:1922184]	-
ENSMUSG00000043782	25.6594	45.5471	44.5842	16.7806	25.0483	21.1215	38.5969	20.9835	0.88042	0.0422285	0.668467	Bicdl2	17	23660506	23668621	+	2773	protein_coding	BICD family like cargo adaptor 2 [Source:MGI Symbol;Acc:MGI:2388267]	-
ENSMUSG00000104932	36.3508	36.0581	34.4515	18.7548	17.6266	24.1388	35.6201	20.1734	0.822286	0.04225	0.668467	Gm40323	5	125361175	125370760	+	645	lincRNA	predicted gene, 40323 [Source:MGI Symbol;Acc:MGI:5623208]	-
ENSMUSG00000041540	2830.02	2719.54	2913.17	3196.21	3293.39	3336.19	2820.91	3275.26	-0.215501	0.0423295	0.669046	Sox5	6	143828425	144781977	-	14376	protein_coding	SRY (sex determining region Y)-box 5 [Source:MGI Symbol;Acc:MGI:98367]	HMG
ENSMUSG00000030805	111.191	138.539	136.793	146.09	199.459	184.059	128.841	176.536	-0.453665	0.0423764	0.669046	Stx4a	7	127824294	127849019	+	2364	protein_coding	syntaxin 4A (placental) [Source:MGI Symbol;Acc:MGI:893577]	-
ENSMUSG00000037072	1641.13	1752.61	1737.77	2151.86	2017.78	1894.9	1710.51	2021.51	-0.240932	0.0423797	0.669046	Selenof	3	144570304	144597680	+	5819	protein_coding	selenoprotein F [Source:MGI Symbol;Acc:MGI:1927947]	-
ENSMUSG00000032420	284.392	301.749	280.678	168.793	247.7	236.36	288.94	217.617	0.408697	0.0424107	0.669046	Nt5e	9	88327197	88372092	+	8602	protein_coding	5' nucleotidase, ecto [Source:MGI Symbol;Acc:MGI:99782]	-
ENSMUSG00000027469	1187.82	1103.57	1133.86	959.454	986.161	956.502	1141.75	967.372	0.238846	0.0424666	0.669285	Tpx2	2	152847964	152895321	+	4677	protein_coding	TPX2, microtubule-associated [Source:MGI Symbol;Acc:MGI:1919369]	-
ENSMUSG00000038276	13.8989	7.59118	10.1328	3.94837	2.78314	3.01736	10.5409	3.24962	1.69537	0.0424879	0.669285	Asic3	5	24413392	24417835	+	2423	protein_coding	acid-sensing (proton-gated) ion channel 3 [Source:MGI Symbol;Acc:MGI:2159339]	-
ENSMUSG00000033770	2.13828	4.74449	4.05311	0	21.3374	31.1793	3.64529	17.5056	-2.25811	0.0426181	0.670512	Clcnka	4	141384610	141398724	-	2942	protein_coding	chloride channel, voltage-sensitive Ka [Source:MGI Symbol;Acc:MGI:1329026]	-
ENSMUSG00000098915	22.452	2.84669	0	0	1.85543	0	8.43289	0.618476	3.73163	0.0426428	1	Rpl15-ps2	9	72060937	72061549	+	613	processed_pseudogene	ribosomal protein L15, pseudogene 2 [Source:MGI Symbol;Acc:MGI:3648255]	-
ENSMUSG00000056209	1967.22	1971.81	1800.6	2523.01	2162.5	2181.55	1913.21	2289.02	-0.258684	0.0426568	0.670512	Npm3	19	45747734	45749591	-	1187	protein_coding	nucleoplasmin 3 [Source:MGI Symbol;Acc:MGI:894653]	-
ENSMUSG00000032349	670.352	745.833	773.131	767.958	1014.92	958.513	729.772	913.797	-0.32438	0.042659	0.670512	Elovl5	9	77917364	77984519	+	3522	protein_coding	ELOVL family member 5, elongation of long chain fatty acids (yeast) [Source:MGI Symbol;Acc:MGI:1916051]	-
ENSMUSG00000116673	2.13828	2.84669	2.02656	6.90965	10.2049	9.05207	2.33718	8.72219	-1.89609	0.0427329	0.671184	A630089N07Rik	16	98001310	98082450	-	4251	protein_coding	RIKEN cDNA A630089N07 gene [Source:MGI Symbol;Acc:MGI:2444323]	-
ENSMUSG00000110018	6.41485	4.74449	7.09295	1.97419	0.927715	0	6.0841	0.9673	2.6466	0.0427502	1	5430437J10Rik	15	5496266	5594984	+	2001	transcribed_processed_pseudogene	RIKEN cDNA 5430437J10 gene [Source:MGI Symbol;Acc:MGI:1918682]	-
ENSMUSG00000031146	11.7606	23.7224	15.1992	19.7419	38.0363	46.2661	16.8941	34.6814	-1.03159	0.0427717	0.671304	Plp2	X	7667941	7671390	-	1334	protein_coding	proteolipid protein 2 [Source:MGI Symbol;Acc:MGI:1298382]	-
ENSMUSG00000025228	6102.66	6550.24	6567.06	4860.44	5536.6	5789.3	6406.65	5395.45	0.247855	0.0428298	0.671727	Actr1a	19	46376814	46395735	-	2742	protein_coding	ARP1 actin-related protein 1A, centractin alpha [Source:MGI Symbol;Acc:MGI:1858964]	-
ENSMUSG00000064177	373.131	532.331	551.223	390.889	322.845	388.233	485.562	367.322	0.40365	0.042888	0.672151	Ghrl	6	113716119	113719880	-	1079	protein_coding	ghrelin [Source:MGI Symbol;Acc:MGI:1930008]	-
ENSMUSG00000038039	674.629	579.776	544.13	487.624	500.038	467.69	599.512	485.117	0.304854	0.0429656	0.672653	Gcc2	10	58255497	58305599	+	9630	protein_coding	GRIP and coiled-coil domain containing 2 [Source:MGI Symbol;Acc:MGI:1917547]	-
ENSMUSG00000061974	2.13828	0.948897	2.02656	5.92256	7.42172	9.05207	1.70458	7.46545	-2.14219	0.042971	1	Cldn24	8	47822143	47822805	+	663	protein_coding	claudin 24 [Source:MGI Symbol;Acc:MGI:3712484]	-
ENSMUSG00000103256	68.4251	44.5982	50.6639	105.619	65.8677	83.4802	54.5624	84.9889	-0.641307	0.0429824	0.672653	Gm37647	3	8743682	8746824	-	3143	TEC	predicted gene, 37647 [Source:MGI Symbol;Acc:MGI:5610875]	-
ENSMUSG00000006205	74.84	82.5541	94.2349	38.4966	242.134	227.307	83.8763	169.313	-1.01351	0.0430159	0.672689	Htra1	7	130936111	130985660	+	2879	protein_coding	HtrA serine peptidase 1 [Source:MGI Symbol;Acc:MGI:1929076]	-
ENSMUSG00000028012	32.0743	21.8246	29.3851	16.7806	8.34943	16.0926	27.7613	13.7409	1.01694	0.0430998	0.673513	Rrh	3	129804408	129822587	-	5910	protein_coding	retinal pigment epithelium derived rhodopsin homolog [Source:MGI Symbol;Acc:MGI:1097709]	-
ENSMUSG00000037362	0	3.79559	2.02656	4.93546	12.988	9.05207	1.94072	8.99185	-2.18714	0.0432442	0.675279	Nov	15	54745702	54754039	+	2869	protein_coding	nephroblastoma overexpressed gene [Source:MGI Symbol;Acc:MGI:109185]	-
ENSMUSG00000025857	1042.41	1074.15	1014.29	812.377	829.377	957.508	1043.62	866.421	0.268722	0.0433532	0.676437	Dnaaf5	5	139150223	139186510	+	3514	protein_coding	dynein, axonemal assembly factor 5 [Source:MGI Symbol;Acc:MGI:3616079]	-
ENSMUSG00000105651	144.334	100.583	135.779	287.244	125.241	180.036	126.899	197.507	-0.638616	0.0433811	0.676437	1700017M07Rik	3	35256462	35276131	-	940	lincRNA	RIKEN cDNA 1700017M07 gene [Source:MGI Symbol;Acc:MGI:1923648]	-
ENSMUSG00000003477	1.06914	2.84669	1.01328	3.94837	10.2049	9.05207	1.64304	7.7351	-2.21915	0.0434021	1	Inmt	6	55170626	55175043	-	1600	protein_coding	indolethylamine N-methyltransferase [Source:MGI Symbol;Acc:MGI:102963]	-
ENSMUSG00000111697	27.7977	28.4669	28.3718	53.303	48.2412	38.2198	28.2121	46.588	-0.724064	0.0434141	0.676464	Gm35548	9	82249931	82260208	-	441	lincRNA	predicted gene, 35548 [Source:MGI Symbol;Acc:MGI:5594707]	-
ENSMUSG00000113669	0	0	1.01328	3.94837	1.85543	7.0405	0.337759	4.28143	-3.5619	0.0434167	1	Gm36723	12	25303940	25471979	+	6803	lincRNA	predicted gene, 36723 [Source:MGI Symbol;Acc:MGI:5595882]	-
ENSMUSG00000067869	65.2177	85.4007	141.859	97.7222	191.109	193.111	97.4925	160.647	-0.720244	0.0434461	0.676474	Tcea1-ps1	15	90882615	90883518	+	904	processed_pseudogene	transcription elongation factor A (SII) 1, pseudogene 1 [Source:MGI Symbol;Acc:MGI:1861432]	-
ENSMUSG00000106766	489.667	513.353	456.988	552.772	600.231	628.616	486.67	593.873	-0.286971	0.0435237	0.676644	4933424N20Rik	5	116380173	116381635	-	1463	TEC	RIKEN cDNA 4933424N20 gene [Source:MGI Symbol;Acc:MGI:1914014]	-
ENSMUSG00000113956	0	18.029	11.1461	1.97419	0	2.01157	9.72504	1.32859	2.89074	0.0435286	0.676644	Gm19368	12	18227160	18239074	-	4424	processed_pseudogene	predicted gene, 19368 [Source:MGI Symbol;Acc:MGI:5011553]	-
ENSMUSG00000100226	10.6914	11.3868	18.239	35.5353	18.5543	29.1678	13.4391	27.7525	-1.04391	0.0435527	0.676644	Gm20904	Y	76060956	76061651	-	696	unprocessed_pseudogene	predicted gene, 20904 [Source:MGI Symbol;Acc:MGI:5434260]	-
ENSMUSG00000097901	88.7388	85.4007	97.2747	74.0319	49.1689	61.3529	90.4714	61.5179	0.557828	0.0435882	0.676644	Gm26680	14	6684255	6783942	+	2874	processed_transcript	predicted gene, 26680 [Source:MGI Symbol;Acc:MGI:5477174]	-
ENSMUSG00000114990	10.6914	12.3357	2.02656	26.6515	12.988	26.1504	8.35121	21.93	-1.38841	0.043614	0.676644	Gm49036	15	54986583	54987097	+	515	processed_pseudogene	predicted gene, 49036 [Source:MGI Symbol;Acc:MGI:6118409]	-
ENSMUSG00000000197	17.1063	34.1603	22.2921	28.6257	50.0966	59.3413	24.5196	46.0212	-0.903012	0.0436807	0.676742	Nalcn	14	123276634	123627144	-	14715	protein_coding	sodium leak channel, non-selective [Source:MGI Symbol;Acc:MGI:2444306]	-
ENSMUSG00000055547	994.302	868.241	865.34	1249.66	1076.15	1018.86	909.294	1114.89	-0.294346	0.043683	0.676742	Apobec4	1	152750551	152757544	+	1566	protein_coding	apolipoprotein B mRNA editing enzyme, catalytic polypeptide-like 4 (putative) [Source:MGI Symbol;Acc:MGI:1918531]	-
ENSMUSG00000015697	1227.38	1162.4	1196.68	1003.87	1034.4	1013.83	1195.49	1017.37	0.232563	0.04372	0.676828	Setdb1	3	95323525	95357202	-	6853	protein_coding	SET domain, bifurcated 1 [Source:MGI Symbol;Acc:MGI:1934229]	MBD
ENSMUSG00000021265	8.55314	18.029	23.3054	17.7677	41.7472	48.2777	16.6292	35.9308	-1.10776	0.0437659	0.677052	Slc25a29	12	108825873	108835883	-	2606	protein_coding	solute carrier family 25 (mitochondrial carrier, palmitoylcarnitine transporter), member 29 [Source:MGI Symbol;Acc:MGI:2444911]	-
ENSMUSG00000085928	74.84	75.9118	79.0357	71.0707	32.47	35.2025	76.5958	46.2477	0.729349	0.0438853	0.678413	4933427I22Rik	4	139926111	139943519	-	1548	lincRNA	RIKEN cDNA 4933427I22 gene [Source:MGI Symbol;Acc:MGI:1918485]	-
ENSMUSG00000057963	879.904	872.037	946.402	606.075	780.208	785.518	899.447	723.934	0.313042	0.044003	0.679311	Itpk1	12	102568582	102704930	-	3320	protein_coding	inositol 1,3,4-triphosphate 5/6 kinase [Source:MGI Symbol;Acc:MGI:2446159]	-
ENSMUSG00000025532	1389.89	1435.68	1498.64	1285.19	1165.21	1211.97	1441.4	1220.79	0.239811	0.0440064	0.679311	Crcp	5	130029290	130060789	+	1585	protein_coding	calcitonin gene-related peptide-receptor component protein [Source:MGI Symbol;Acc:MGI:1100818]	-
ENSMUSG00000036412	0	0.948897	0	1.97419	5.56629	5.02893	0.316299	4.1898	-3.53586	0.0440118	1	Arsi	18	60911780	60918561	+	2975	protein_coding	arylsulfatase i [Source:MGI Symbol;Acc:MGI:2670959]	-
ENSMUSG00000015377	729.155	633.863	665.724	968.338	786.702	765.403	676.247	840.147	-0.31336	0.0440681	0.679761	Dennd6b	15	89182213	89196496	-	5896	protein_coding	DENN/MADD domain containing 6B [Source:MGI Symbol;Acc:MGI:1916690]	-
ENSMUSG00000048485	23.5211	35.1092	36.478	27.6386	70.5063	80.4628	31.7028	59.5359	-0.907325	0.0440986	0.679761	Zbtb8b	4	129425765	129440853	-	6489	protein_coding	zinc finger and BTB domain containing 8b [Source:MGI Symbol;Acc:MGI:2387181]	ZBTB
ENSMUSG00000028784	126.159	151.824	143.885	115.49	84.422	105.607	140.623	101.84	0.467798	0.0441353	0.679842	Spocd1	4	129929249	129957115	+	3223	protein_coding	SPOC domain containing 1 [Source:MGI Symbol;Acc:MGI:3652045]	-
ENSMUSG00000052794	1218.82	1124.44	1185.54	1046.32	995.438	917.276	1176.27	986.344	0.2538	0.0441988	0.680117	1700030K09Rik	8	72443880	72461001	+	2970	protein_coding	RIKEN cDNA 1700030K09 gene [Source:MGI Symbol;Acc:MGI:1919504]	-
ENSMUSG00000055333	3.20743	2.84669	0	0.987093	15.7711	16.0926	2.01804	10.9503	-2.44179	0.0442163	0.680117	Fat2	11	55250609	55336564	-	14528	protein_coding	FAT atypical cadherin 2 [Source:MGI Symbol;Acc:MGI:2685369]	-
ENSMUSG00000090396	9.62228	0.948897	3.03983	0	0	1.00579	4.537	0.335262	3.69432	0.0442578	1	Gm6536	14	43042970	43045946	+	615	unprocessed_pseudogene	predicted gene 6536 [Source:MGI Symbol;Acc:MGI:3644948]	-
ENSMUSG00000117270	136.85	88.2474	95.2481	183.599	142.868	133.769	106.782	153.412	-0.525024	0.0443359	0.680501	AC144797.1	16	96097204	96114862	+	1948	lincRNA	novel transcript	-
ENSMUSG00000086788	4343.93	4764.41	4854.62	3557.48	4119.98	4074.44	4654.32	3917.3	0.248734	0.0443537	0.680501	1700029M20Rik	4	135626655	135630198	+	3024	lincRNA	RIKEN cDNA 1700029M20 gene [Source:MGI Symbol;Acc:MGI:1913597]	-
ENSMUSG00000033024	0	0.948897	1.01328	5.92256	4.63857	5.02893	0.654058	5.19669	-2.96264	0.0443549	1	Klra9	6	130178675	130193112	-	1279	protein_coding	killer cell lectin-like receptor subfamily A, member 9 [Source:MGI Symbol;Acc:MGI:1321153]	-
ENSMUSG00000032397	574.129	496.273	510.692	710.707	602.087	631.633	527.032	648.142	-0.298738	0.0444038	0.680501	Tipin	9	64281581	64305424	+	1869	protein_coding	timeless interacting protein [Source:MGI Symbol;Acc:MGI:1921571]	-
ENSMUSG00000072616	21.3828	1.89779	0	0	0.927715	1.00579	7.76021	0.6445	3.58005	0.04442	1	Gm7853	14	36089359	36090816	-	478	unprocessed_pseudogene	predicted gene 7853 [Source:MGI Symbol;Acc:MGI:3648235]	-
ENSMUSG00000033060	63.0794	75.9118	72.956	43.4321	165.133	185.064	70.6491	131.21	-0.892836	0.0444455	0.680501	Lmo7	14	101729957	101934710	+	11951	protein_coding	LIM domain only 7 [Source:MGI Symbol;Acc:MGI:1353586]	-
ENSMUSG00000079019	1544.91	1896.85	1832.01	1683.98	2405.56	2985.17	1757.92	2358.24	-0.423714	0.0444518	0.680501	Insl3	8	71689214	71690575	+	623	protein_coding	insulin-like 3 [Source:MGI Symbol;Acc:MGI:108427]	-
ENSMUSG00000024087	321.812	308.392	279.665	365.224	380.363	381.193	303.289	375.593	-0.308721	0.0444695	0.680501	Cyp1b1	17	79706953	79715041	-	5128	protein_coding	cytochrome P450, family 1, subfamily b, polypeptide 1 [Source:MGI Symbol;Acc:MGI:88590]	-
ENSMUSG00000043263	140.058	224.889	224.948	293.167	244.917	274.579	196.631	270.888	-0.460316	0.0444893	0.680501	Ifi209	1	173630917	173647928	+	3547	protein_coding	interferon activated gene 209 [Source:MGI Symbol;Acc:MGI:2138243]	-
ENSMUSG00000033323	885.25	901.452	971.734	1121.34	1088.21	1059.09	919.479	1089.55	-0.244819	0.0444937	0.680501	Ctdp1	18	80407959	80469695	-	3910	protein_coding	CTD (carboxy-terminal domain, RNA polymerase II, polypeptide A) phosphatase, subunit 1 [Source:MGI Symbol;Acc:MGI:1926953]	-
ENSMUSG00000045411	427.657	388.099	376.939	502.43	474.062	480.765	397.565	485.753	-0.289402	0.0446646	0.682534	2410002F23Rik	7	44246722	44252319	+	5233	protein_coding	RIKEN cDNA 2410002F23 gene [Source:MGI Symbol;Acc:MGI:1914226]	-
ENSMUSG00000004791	78.0474	61.6783	67.8896	28.6257	51.0243	50.2893	69.2051	43.3131	0.6738	0.0446899	0.682534	Pgf	12	85166635	85177790	-	2903	protein_coding	placental growth factor [Source:MGI Symbol;Acc:MGI:105095]	-
ENSMUSG00000013833	3493.96	3430.26	3312.41	2197.27	2967.76	3056.58	3412.21	2740.54	0.316213	0.0447458	0.682904	Med16	10	79894708	79908923	-	4663	protein_coding	mediator complex subunit 16 [Source:MGI Symbol;Acc:MGI:2158394]	-
ENSMUSG00000032900	1214.55	1390.13	1425.68	1942.6	1542.79	1512.7	1343.45	1666.03	-0.310265	0.0448318	0.683732	Tex43	18	56588350	56594782	+	919	protein_coding	testis expressed 43 [Source:MGI Symbol;Acc:MGI:1914593]	-
ENSMUSG00000036620	508.912	563.645	571.489	446.166	476.845	422.43	548.015	448.48	0.289171	0.0449267	0.683904	Mgat4b	11	50210890	50235103	+	2719	protein_coding	mannoside acetylglucosaminyltransferase 4, isoenzyme B [Source:MGI Symbol;Acc:MGI:2143974]	-
ENSMUSG00000059325	67.356	78.7585	49.6506	120.425	83.4943	91.5265	65.255	98.482	-0.591822	0.0449666	0.683904	Hopx	5	77086988	77115121	-	1516	protein_coding	HOP homeobox [Source:MGI Symbol;Acc:MGI:1916782]	Homeobox
ENSMUSG00000022234	7171.81	7460.23	7587.43	5736	6531.11	6635.17	7406.49	6300.76	0.23327	0.0449695	0.683904	Cct5	15	31590800	31601804	-	2766	protein_coding	chaperonin containing Tcp1, subunit 5 (epsilon) [Source:MGI Symbol;Acc:MGI:107185]	-
ENSMUSG00000019832	6.41485	7.59118	8.10623	12.8322	22.2652	17.0983	7.37075	17.3986	-1.23923	0.0449744	0.683904	Rab32	10	10545002	10558265	-	2339	protein_coding	RAB32, member RAS oncogene family [Source:MGI Symbol;Acc:MGI:1915094]	-
ENSMUSG00000050966	89.808	111.97	96.2614	48.3675	85.3497	64.3703	99.3464	66.0292	0.588432	0.0450016	0.683904	Lin28a	4	134003330	134018841	-	3996	protein_coding	lin-28 homolog A (C. elegans) [Source:MGI Symbol;Acc:MGI:1890546]	CSD
ENSMUSG00000068115	1181.4	1225.03	1224.04	972.286	1057.59	1049.03	1210.16	1026.3	0.237753	0.0450584	0.684285	Ninl	2	150934519	151039382	-	5952	protein_coding	ninein-like [Source:MGI Symbol;Acc:MGI:1925427]	-
ENSMUSG00000028426	6073.8	6636.59	6842.67	5481.33	5671.12	5638.43	6517.68	5596.96	0.219752	0.045097	0.684304	Rad23b	4	55350043	55392237	+	5733	protein_coding	RAD23 homolog B, nucleotide excision repair protein [Source:MGI Symbol;Acc:MGI:105128]	-
ENSMUSG00000037434	869.213	711.673	699.162	971.299	960.185	871.01	760.016	934.165	-0.298218	0.0451528	0.684304	Slc30a1	1	191906767	191913247	+	5244	protein_coding	solute carrier family 30 (zinc transporter), member 1 [Source:MGI Symbol;Acc:MGI:1345281]	-
ENSMUSG00000085666	35.2817	7.59118	3.03983	3.94837	5.56629	2.01157	15.3042	3.84208	1.983	0.0451548	0.684304	Gm9855	10	42054113	42055306	-	1194	processed_pseudogene	predicted pseudogene 9855 [Source:MGI Symbol;Acc:MGI:3704357]	-
ENSMUSG00000027867	7098.04	7064.54	6931.84	4156.65	6242.59	6155.41	7031.47	5518.21	0.349602	0.0452099	0.684374	Spag17	3	99885406	100143322	+	8489	protein_coding	sperm associated antigen 17 [Source:MGI Symbol;Acc:MGI:1921612]	-
ENSMUSG00000085645	93.0154	106.276	109.434	176.69	123.386	131.758	102.909	143.944	-0.482773	0.0452287	0.684374	Hoxb5os	11	96291024	96306910	-	696	antisense	homeobox B5 and homeobox B6, opposite strand [Source:MGI Symbol;Acc:MGI:1922645]	-
ENSMUSG00000084754	58.8028	43.6493	68.9029	43.4321	32.47	28.162	57.1183	34.688	0.71793	0.0452936	0.684374	Gm12532	3	37182885	37188593	+	2684	lincRNA	predicted gene 12532 [Source:MGI Symbol;Acc:MGI:3650618]	-
ENSMUSG00000051378	875.628	775.249	750.839	551.785	643.834	727.183	800.572	640.934	0.320708	0.0453119	0.684374	Kif18b	11	102905529	102925124	-	3572	protein_coding	kinesin family member 18B [Source:MGI Symbol;Acc:MGI:2446979]	-
ENSMUSG00000038463	105.845	117.663	142.872	106.606	235.64	223.284	122.127	188.51	-0.626409	0.0453181	0.684374	Olfml2b	1	170644532	170682789	+	3095	protein_coding	olfactomedin-like 2B [Source:MGI Symbol;Acc:MGI:2443310]	-
ENSMUSG00000048126	88.7388	76.8607	69.9162	62.1868	167.916	161.931	78.5052	130.678	-0.736169	0.0453575	0.684489	Col6a3	1	90765923	90843971	-	11963	protein_coding	collagen, type VI, alpha 3 [Source:MGI Symbol;Acc:MGI:88461]	-
ENSMUSG00000112891	3.20743	7.59118	2.02656	19.7419	11.1326	9.05207	4.27505	13.3088	-1.62509	0.0454382	0.684853	Gm47391	12	8912924	8917479	+	2425	lincRNA	predicted gene, 47391 [Source:MGI Symbol;Acc:MGI:6096314]	-
ENSMUSG00000022249	2583.05	2350.42	2468.35	3383.75	2794.28	2752.83	2467.27	2976.95	-0.270977	0.0454451	0.684853	Ttc23l	15	10500102	10558668	-	2182	protein_coding	tetratricopeptide repeat domain 23-like [Source:MGI Symbol;Acc:MGI:1923027]	-
ENSMUSG00000094205	133.643	220.144	163.138	122.399	115.037	130.752	172.308	122.729	0.491935	0.0456492	0.685434	Gm8926	5	11770548	11775300	+	1098	protein_coding	predicted gene 8926 [Source:MGI Symbol;Acc:MGI:3779823]	-
ENSMUSG00000027963	457.593	407.077	415.444	346.47	343.254	354.036	426.705	347.92	0.294068	0.0456567	0.685434	Extl2	3	116007462	116029017	+	3447	protein_coding	exostoses (multiple)-like 2 [Source:MGI Symbol;Acc:MGI:1889574]	-
ENSMUSG00000035293	703.496	577.878	539.064	796.584	731.039	732.212	606.813	753.278	-0.312418	0.0456883	0.685434	G2e3	12	51348061	51376986	+	7886	protein_coding	G2/M-phase specific E3 ubiquitin ligase [Source:MGI Symbol;Acc:MGI:2444298]	-
ENSMUSG00000044646	39.5583	22.7735	31.4116	13.8193	21.3374	13.0752	31.2478	16.0773	0.95151	0.0457012	0.685434	Zbtb7c	18	75820178	76148561	+	4729	protein_coding	zinc finger and BTB domain containing 7C [Source:MGI Symbol;Acc:MGI:2443302]	ZBTB
ENSMUSG00000026728	929.085	912.839	967.681	962.415	1258.91	1256.23	936.535	1159.18	-0.307827	0.0457267	0.685434	Vim	2	13573927	13582826	+	4743	protein_coding	vimentin [Source:MGI Symbol;Acc:MGI:98932]	-
ENSMUSG00000103865	3.20743	4.74449	5.06639	6.90965	18.5543	13.0752	4.33943	12.8464	-1.56416	0.0457322	0.685434	Gm37416	2	16023108	16023425	-	318	TEC	predicted gene, 37416 [Source:MGI Symbol;Acc:MGI:5610644]	-
ENSMUSG00000110762	35.2817	44.5982	34.4515	28.6257	20.4097	14.081	38.1104	21.0388	0.858001	0.0457883	0.685434	Gm48229	10	18302669	18303062	-	394	processed_pseudogene	predicted gene, 48229 [Source:MGI Symbol;Acc:MGI:6097633]	-
ENSMUSG00000031349	86.6005	129.999	123.62	139.18	168.844	166.96	113.406	158.328	-0.479412	0.0457919	0.685434	Nsdhl	X	72918557	72958514	+	2853	protein_coding	NAD(P) dependent steroid dehydrogenase-like [Source:MGI Symbol;Acc:MGI:1099438]	-
ENSMUSG00000033486	5834.31	5484.63	5553.78	5231.59	4584.77	4494.85	5624.24	4770.4	0.237527	0.0457944	0.685434	Catsper2	2	121392631	121413792	-	3695	protein_coding	cation channel, sperm associated 2 [Source:MGI Symbol;Acc:MGI:2387404]	-
ENSMUSG00000029811	9.62228	10.4379	9.1195	16.7806	20.4097	25.1446	9.72655	20.7783	-1.09338	0.0459133	0.685434	Aoc1	6	48872896	48909188	+	3256	protein_coding	amine oxidase, copper-containing 1 [Source:MGI Symbol;Acc:MGI:1923757]	-
ENSMUSG00000109245	26.7286	12.3357	2.02656	4.93546	2.78314	3.01736	13.6969	3.57865	1.93457	0.0459432	0.685434	Gm44860	7	90030571	90032916	+	2346	TEC	predicted gene 44860 [Source:MGI Symbol;Acc:MGI:5753436]	-
ENSMUSG00000039738	3773	3762.38	3648.81	2301.9	3228.45	3352.28	3728.07	2960.88	0.332379	0.0459732	0.685434	Slx4	16	3979105	4003770	-	7657	protein_coding	SLX4 structure-specific endonuclease subunit homolog (S. cerevisiae) [Source:MGI Symbol;Acc:MGI:106299]	-
ENSMUSG00000074211	55.5954	55.036	65.8631	37.5095	38.964	38.2198	58.8315	38.2311	0.621496	0.0460295	0.685434	Sdhaf1	7	30321406	30323895	-	2490	protein_coding	succinate dehydrogenase complex assembly factor 1 [Source:MGI Symbol;Acc:MGI:1915582]	-
ENSMUSG00000039296	199.93	214.451	205.695	176.69	145.651	155.897	206.692	159.412	0.375662	0.046041	0.685434	Spdye4a	5	143216316	143226890	-	2085	protein_coding	speedy/RINGO cell cycle regulator family, member E4A [Source:MGI Symbol;Acc:MGI:1921923]	-
ENSMUSG00000101819	103.707	149.926	128.686	192.483	156.784	174.001	127.44	174.423	-0.450143	0.0460648	0.685434	H2al1b	X	11302432	11302926	+	495	protein_coding	H2A histone family member L1B [Source:MGI Symbol;Acc:MGI:3650131]	-
ENSMUSG00000027546	1725.6	2341.88	2397.42	1394.76	1773.79	1857.69	2154.96	1675.41	0.363286	0.0460661	0.685434	Atp9a	2	168634438	168742409	-	5917	protein_coding	ATPase, class II, type 9A [Source:MGI Symbol;Acc:MGI:1330826]	-
ENSMUSG00000002984	441.556	347.296	375.926	514.275	444.375	503.898	388.259	487.516	-0.329028	0.0460734	0.685434	Tomm40	7	19701313	19715438	-	4513	protein_coding	translocase of outer mitochondrial membrane 40 [Source:MGI Symbol;Acc:MGI:1858259]	-
ENSMUSG00000006005	2194.95	1796.26	1845.18	1508.28	1651.33	1669.6	1945.46	1609.74	0.273048	0.0460895	0.685434	Tpr	1	150392838	150449935	+	10496	protein_coding	translocated promoter region, nuclear basket protein [Source:MGI Symbol;Acc:MGI:1922066]	-
ENSMUSG00000000385	16.0371	25.6202	37.4913	7.89674	15.7711	13.0752	26.3829	12.2477	1.10629	0.0461039	0.685434	Tmprss2	16	97564682	97611195	-	7302	protein_coding	transmembrane protease, serine 2 [Source:MGI Symbol;Acc:MGI:1354381]	-
ENSMUSG00000050035	48631	49960.4	50025.5	47097.1	37566.9	39753.7	49539	41472.6	0.256413	0.0461194	0.685434	Fhl4	10	85096287	85102495	-	3554	protein_coding	four and a half LIM domains 4 [Source:MGI Symbol;Acc:MGI:1338765]	-
ENSMUSG00000014158	20.3137	23.7224	24.3187	3.94837	8.34943	17.0983	22.7849	9.79872	1.22189	0.0462162	0.6864	Trpv4	5	114622152	114658421	-	4076	protein_coding	transient receptor potential cation channel, subfamily V, member 4 [Source:MGI Symbol;Acc:MGI:1926945]	-
ENSMUSG00000051503	195.653	148.028	196.576	151.025	130.808	112.648	180.086	131.494	0.452258	0.0462719	0.686752	Gm6583	5	112353801	112356033	-	2233	protein_coding	predicted gene 6583 [Source:MGI Symbol;Acc:MGI:3648511]	-
ENSMUSG00000013495	1455.1	1371.16	1488.51	682.081	1241.28	1239.13	1438.25	1054.16	0.448096	0.0463095	0.686752	Tmem175	5	108629770	108648782	+	5928	protein_coding	transmembrane protein 175 [Source:MGI Symbol;Acc:MGI:1919642]	-
ENSMUSG00000097522	267.286	237.224	266.492	530.069	313.568	264.522	257.001	369.386	-0.523526	0.0463354	0.686752	Gm26844	13	69141229	69143965	+	673	lincRNA	predicted gene, 26844 [Source:MGI Symbol;Acc:MGI:5477338]	-
ENSMUSG00000052415	39.5583	37.9559	31.4116	54.2901	62.1569	53.3066	36.3086	56.5845	-0.641266	0.0463765	0.686888	Tchh	3	93442330	93449077	+	5823	protein_coding	trichohyalin [Source:MGI Symbol;Acc:MGI:2177944]	-
ENSMUSG00000045709	1449.76	1307.58	1319.29	2548.67	1470.43	1504.65	1358.88	1841.25	-0.438272	0.0465113	0.688031	Smkr-ps	6	29985329	29993776	+	907	lincRNA	smal lysine rich protein 1, pseudogene [Source:MGI Symbol;Acc:MGI:1923669]	-
ENSMUSG00000062590	1409.13	1483.13	1442.91	1258.54	1261.69	1177.77	1445.05	1232.67	0.229355	0.0465238	0.688031	Armc9	1	86154780	86278284	+	13006	protein_coding	armadillo repeat containing 9 [Source:MGI Symbol;Acc:MGI:1926045]	-
ENSMUSG00000059430	4498.95	4581.28	4675.27	5321.42	5142.32	5351.78	4585.16	5271.84	-0.201298	0.0465719	0.688031	Actg2	6	83512905	83536265	-	1557	protein_coding	actin, gamma 2, smooth muscle, enteric [Source:MGI Symbol;Acc:MGI:104589]	-
ENSMUSG00000030208	21.3828	44.5982	42.5577	15.7935	124.314	108.625	36.1796	82.9107	-1.19506	0.0465813	0.688031	Emp1	6	135362545	135383173	+	5935	protein_coding	epithelial membrane protein 1 [Source:MGI Symbol;Acc:MGI:107941]	-
ENSMUSG00000039552	12.8297	14.2335	6.07967	0.987093	3.71086	5.02893	11.0476	3.24229	1.76987	0.0466164	0.688079	Rsph4a	10	33905111	33916021	+	3650	protein_coding	radial spoke head 4 homolog A (Chlamydomonas) [Source:MGI Symbol;Acc:MGI:3027894]	-
ENSMUSG00000029138	94.0845	91.0941	105.381	166.819	141.013	104.602	96.8532	137.478	-0.506027	0.0466816	0.68857	4930548H24Rik	5	31485740	31488476	+	2737	protein_coding	RIKEN cDNA 4930548H24 gene [Source:MGI Symbol;Acc:MGI:1914906]	-
ENSMUSG00000022905	665.007	741.089	742.733	1023.62	868.341	775.46	716.276	889.139	-0.31169	0.0467737	0.68897	Kpna1	16	35978750	36037131	+	8486	protein_coding	karyopherin (importin) alpha 1 [Source:MGI Symbol;Acc:MGI:103560]	-
ENSMUSG00000023046	214.898	340.654	299.93	225.057	542.713	571.286	285.161	446.352	-0.645939	0.0468055	0.68897	Igfbp6	15	102144362	102149511	+	1112	protein_coding	insulin-like growth factor binding protein 6 [Source:MGI Symbol;Acc:MGI:96441]	-
ENSMUSG00000040713	829.654	993.495	1014.29	686.029	846.076	760.374	945.814	764.16	0.307746	0.0468097	0.68897	Creg1	1	165763746	165775308	+	2362	protein_coding	cellular repressor of E1A-stimulated genes 1 [Source:MGI Symbol;Acc:MGI:1344382]	-
ENSMUSG00000104191	0	0.948897	0	17.7677	0.927715	0	0.316299	6.23179	-4.10611	0.0468382	1	Gm30737	Y	14400710	14426798	+	923	protein_coding	predicted gene, 30737 [Source:MGI Symbol;Acc:MGI:5589896]	-
ENSMUSG00000038042	6450.14	6512.28	6157.69	4834.78	5605.25	5735.99	6373.37	5392.01	0.241229	0.0468385	0.68897	Ptpdc1	13	48577872	48625664	-	5151	protein_coding	protein tyrosine phosphatase domain containing 1 [Source:MGI Symbol;Acc:MGI:2145430]	-
ENSMUSG00000035459	296.152	261.896	246.227	167.806	191.109	245.412	268.092	201.442	0.412468	0.0469146	0.68897	Stab2	10	86841198	87008025	-	8757	protein_coding	stabilin 2 [Source:MGI Symbol;Acc:MGI:2178743]	-
ENSMUSG00000027905	5415.21	5107.91	4943.78	5646.17	6337.22	6098.08	5155.63	6027.15	-0.225386	0.0469196	0.68897	Ddx20	3	105678270	105687574	-	4142	protein_coding	DEAD (Asp-Glu-Ala-Asp) box polypeptide 20 [Source:MGI Symbol;Acc:MGI:1858415]	-
ENSMUSG00000090555	10.6914	22.7735	24.3187	2.96128	7.42172	12.0694	19.2612	7.48414	1.36877	0.0469585	0.68897	Gm8893	12	103817856	103822243	-	1242	unprocessed_pseudogene	predicted gene 8893 [Source:MGI Symbol;Acc:MGI:3779818]	-
ENSMUSG00000052384	56.6645	59.7805	64.8498	77.9803	99.2655	84.486	60.4316	87.2439	-0.530353	0.0469644	0.68897	Nrros	16	32142785	32165594	-	4177	protein_coding	negative regulator of reactive oxygen species [Source:MGI Symbol;Acc:MGI:2445095]	-
ENSMUSG00000028776	27.7977	33.2114	46.6108	28.6257	81.6389	92.5322	35.8733	67.5989	-0.91372	0.0470869	0.690241	Tinagl1	4	130164454	130175122	-	4358	protein_coding	tubulointerstitial nephritis antigen-like 1 [Source:MGI Symbol;Acc:MGI:2137617]	-
ENSMUSG00000073079	66.2868	49.3427	55.7303	109.567	47.3134	136.787	57.1199	97.8892	-0.776699	0.047115	0.690241	Srp54a	12	55080262	55115367	+	5325	protein_coding	signal recognition particle 54A [Source:MGI Symbol;Acc:MGI:1346087]	-
ENSMUSG00000005687	2024.96	2223.27	2236.3	2511.16	2492.77	2562.74	2161.51	2522.22	-0.222506	0.0471492	0.690274	Bcas2	3	103171655	103179166	+	4390	protein_coding	breast carcinoma amplified sequence 2 [Source:MGI Symbol;Acc:MGI:1915433]	-
ENSMUSG00000095630	0	2.84669	9.1195	0	0	0	3.98873	0	4.47975	0.0471889	1	Igkv6-23	6	70260409	70260955	-	369	IG_V_gene	immunoglobulin kappa variable 6-23 [Source:MGI Symbol;Acc:MGI:3711980]	-
ENSMUSG00000100347	20.3137	34.1603	11.1461	7.89674	10.2049	10.0579	21.8734	9.38648	1.22347	0.0473052	0.69032	Gm7895	1	94468715	94469887	-	1173	processed_pseudogene	predicted gene 7895 [Source:MGI Symbol;Acc:MGI:3648340]	-
ENSMUSG00000037573	1189.96	1036.2	1038.61	1570.46	1198.61	1276.34	1088.25	1348.47	-0.309403	0.0473144	0.69032	Tob1	11	94211454	94215495	+	2288	protein_coding	transducer of ErbB-2.1 [Source:MGI Symbol;Acc:MGI:1349721]	-
ENSMUSG00000110052	45.9731	74.9629	68.9029	95.748	110.398	79.457	63.2796	95.201	-0.587181	0.0473786	0.69032	1700020G03Rik	8	70488181	70489069	+	889	TEC	RIKEN cDNA 1700020G03 gene [Source:MGI Symbol;Acc:MGI:1921485]	-
ENSMUSG00000037993	1483.97	1534.37	1543.22	671.223	1299.73	1315.57	1520.52	1095.51	0.472903	0.0474174	0.69032	Dhx38	8	109548011	109565861	-	4967	protein_coding	DEAH (Asp-Glu-Ala-His) box polypeptide 38 [Source:MGI Symbol;Acc:MGI:1927617]	-
ENSMUSG00000067071	49.1805	62.6272	50.6639	79.9545	69.5786	91.5265	54.1572	80.3532	-0.565872	0.0474258	0.69032	Hes6	1	91411483	91414038	-	1808	protein_coding	hairy and enhancer of split 6 [Source:MGI Symbol;Acc:MGI:1859852]	bHLH
ENSMUSG00000020544	142.196	146.13	136.793	157.935	208.736	197.134	141.706	187.935	-0.407625	0.0474329	0.69032	Cox11	11	90638173	90644931	+	1423	protein_coding	cytochrome c oxidase assembly protein 11, copper chaperone [Source:MGI Symbol;Acc:MGI:1917052]	-
ENSMUSG00000048707	5986.13	5855.64	5842.56	4826.88	5247.15	5228.07	5894.78	5100.7	0.208714	0.0474669	0.69032	Tprn	2	25262618	25269885	+	2932	protein_coding	taperin [Source:MGI Symbol;Acc:MGI:2139535]	-
ENSMUSG00000066361	120.813	191.677	199.616	44.4192	132.663	125.723	170.702	100.935	0.758081	0.0474677	0.69032	Serpina3c	12	104146382	104153870	-	2213	protein_coding	serine (or cysteine) peptidase inhibitor, clade A, member 3C [Source:MGI Symbol;Acc:MGI:102848]	-
ENSMUSG00000090132	654.315	684.155	673.83	1205.24	715.268	771.437	670.767	897.315	-0.419588	0.0474944	0.69032	Cypt2	X	105499772	105500639	+	697	protein_coding	cysteine-rich perinuclear theca 2 [Source:MGI Symbol;Acc:MGI:2676331]	-
ENSMUSG00000025038	506.773	383.354	385.046	669.249	518.592	482.777	425.058	556.873	-0.39032	0.047529	0.69032	Efhc2	X	17132049	17319368	-	2554	protein_coding	EF-hand domain (C-terminal) containing 2 [Source:MGI Symbol;Acc:MGI:1921655]	-
ENSMUSG00000095524	45.9731	47.4449	95.2481	37.5095	38.0363	35.2025	62.8887	36.9161	0.768164	0.047544	0.69032	Gm15682	5	88739247	88739729	-	483	processed_pseudogene	predicted gene 15682 [Source:MGI Symbol;Acc:MGI:3783124]	-
ENSMUSG00000034117	12.8297	9.48897	10.1328	22.7031	25.976	18.1041	10.8172	22.2611	-1.04645	0.0476075	0.69032	Ptgdr2	19	10937160	10942511	+	2644	protein_coding	prostaglandin D2 receptor 2 [Source:MGI Symbol;Acc:MGI:1330275]	-
ENSMUSG00000022894	59.872	72.1162	93.2216	67.1223	157.711	140.81	75.0699	121.881	-0.699233	0.0476091	0.69032	Adamts5	16	85856173	85901828	-	10791	protein_coding	a disintegrin-like and metallopeptidase (reprolysin type) with thrombospondin type 1 motif, 5 (aggrecanase-2) [Source:MGI Symbol;Acc:MGI:1346321]	-
ENSMUSG00000016982	4421.97	3872.45	3808.91	1932.73	3389.87	3588.64	4034.44	2970.41	0.44166	0.0476136	0.69032	Pom121l2	13	21981194	21988734	+	3534	protein_coding	POM121 membrane glycoprotein-like 2 (rat) [Source:MGI Symbol;Acc:MGI:2684870]	-
ENSMUSG00000048516	858.521	724.009	690.042	846.925	991.727	957.508	757.524	932.053	-0.299617	0.0476473	0.69032	Adam26a	8	43568278	43576707	-	2489	protein_coding	a disintegrin and metallopeptidase domain 26A (testase 3) [Source:MGI Symbol;Acc:MGI:105985]	-
ENSMUSG00000046204	131.505	139.488	130.713	175.702	169.772	177.018	133.902	174.164	-0.378588	0.0476646	0.69032	Pnma2	14	66911170	66921023	+	5976	protein_coding	paraneoplastic antigen MA2 [Source:MGI Symbol;Acc:MGI:2444129]	-
ENSMUSG00000091474	182.823	194.524	187.456	152.999	147.507	135.781	188.268	145.429	0.372596	0.0477384	0.69082	2610021A01Rik	7	41599230	41628533	+	4857	protein_coding	RIKEN cDNA 2610021A01 gene [Source:MGI Symbol;Acc:MGI:1922662]	zf-C2H2
ENSMUSG00000022619	2048.48	1879.77	1989.06	1322.7	1728.33	1752.08	1972.44	1601.04	0.300841	0.0477729	0.69082	Mapk8ip2	15	89453913	89464468	+	5700	protein_coding	mitogen-activated protein kinase 8 interacting protein 2 [Source:MGI Symbol;Acc:MGI:1926555]	-
ENSMUSG00000097706	72.7017	79.7074	65.8631	85.8771	144.723	94.5438	72.7574	108.381	-0.575992	0.0477952	0.69082	E030037K01Rik	8	47713266	47715021	+	1756	antisense	RIKEN cDNA E030037K01 gene [Source:MGI Symbol;Acc:MGI:3704310]	-
ENSMUSG00000104346	11.7606	4.74449	6.07967	21.716	15.7711	16.0926	7.52824	17.8599	-1.25652	0.0478891	0.691297	Pcdhga3	18	37674307	37841873	+	4720	protein_coding	protocadherin gamma subfamily A, 3 [Source:MGI Symbol;Acc:MGI:1935215]	-
ENSMUSG00000092270	192.446	129.999	126.66	115.49	96.4823	105.607	149.701	105.86	0.498682	0.0479303	0.691297	Gm7031	17	37175854	37176772	+	919	processed_pseudogene	predicted gene 7031 [Source:MGI Symbol;Acc:MGI:3646638]	-
ENSMUSG00000097170	284.392	251.458	270.545	351.405	324.7	325.874	268.798	333.993	-0.31391	0.0479569	0.691297	Gm16982	7	141610066	141613747	-	2620	antisense	predicted gene, 16982 [Source:MGI Symbol;Acc:MGI:4439906]	-
ENSMUSG00000089417	5.34571	11.3868	14.1859	5.92256	0.927715	1.00579	10.3061	2.61869	1.98513	0.0479583	0.691297	Gm22009	3	69085105	69085447	-	343	scaRNA	predicted gene, 22009 [Source:MGI Symbol;Acc:MGI:5451786]	-
ENSMUSG00000042292	1055.24	1003.93	1008.21	639.636	835.871	946.444	1022.46	807.317	0.340807	0.0479885	0.691297	Mkl1	15	81012281	81190757	-	6114	protein_coding	MKL (megakaryoblastic leukemia)/myocardin-like 1 [Source:MGI Symbol;Acc:MGI:2384495]	-
ENSMUSG00000051401	722.74	819.847	770.091	1231.89	834.943	900.178	770.893	989.004	-0.359093	0.0480933	0.692344	Kctd16	18	40258361	40531168	+	1349	protein_coding	potassium channel tetramerisation domain containing 16 [Source:MGI Symbol;Acc:MGI:1914659]	-
ENSMUSG00000096177	384.891	385.252	341.475	318.831	288.519	288.66	370.539	298.67	0.311231	0.0481372	0.692514	Gm5070	3	95410346	95411207	-	862	processed_pseudogene	predicted gene 5070 [Source:MGI Symbol;Acc:MGI:3643219]	-
ENSMUSG00000051236	1464.73	1239.26	1206.81	1178.59	964.823	1044.01	1303.6	1062.47	0.294988	0.0481709	0.692537	Msrb3	10	120781096	120899101	-	4048	protein_coding	methionine sulfoxide reductase B3 [Source:MGI Symbol;Acc:MGI:2443538]	-
ENSMUSG00000016024	90.8771	66.4228	63.8365	50.3417	178.121	164.949	73.7121	131.137	-0.83255	0.0482748	0.693507	Lbp	2	158306493	158332852	+	4831	protein_coding	lipopolysaccharide binding protein [Source:MGI Symbol;Acc:MGI:1098776]	-
ENSMUSG00000033207	63.0794	59.7805	57.7569	40.4708	44.5303	32.1851	60.2056	39.0621	0.621869	0.0483233	0.693507	Mamdc2	19	23302609	23448322	-	3338	protein_coding	MAM domain containing 2 [Source:MGI Symbol;Acc:MGI:1918988]	-
ENSMUSG00000032187	4000.73	3541.28	3469.46	2537.82	3146.81	3306.02	3670.49	2996.88	0.292441	0.0483348	0.693507	Smarca4	9	21616169	21704230	+	6475	protein_coding	SWI/SNF related, matrix associated, actin dependent regulator of chromatin, subfamily a, member 4 [Source:MGI Symbol;Acc:MGI:88192]	-
ENSMUSG00000005237	3062.02	4343.1	4246.65	1821.19	3295.24	3278.86	3883.92	2798.43	0.472925	0.0484087	0.694105	Dnah2	11	69420809	69549110	-	14968	protein_coding	dynein, axonemal, heavy chain 2 [Source:MGI Symbol;Acc:MGI:107731]	-
ENSMUSG00000022487	4296.88	4560.4	4610.42	6865.23	4935.44	5001.77	4489.23	5600.81	-0.319125	0.048443	0.694135	Gtsf1	15	103402405	103430470	-	1390	protein_coding	gametocyte specific factor 1 [Source:MGI Symbol;Acc:MGI:1921424]	-
ENSMUSG00000107577	490.736	490.58	477.254	490.585	283.881	288.66	486.19	354.375	0.456536	0.0485041	0.694337	Gm44103	6	116260434	116264095	-	3662	TEC	predicted gene, 44103 [Source:MGI Symbol;Acc:MGI:5690495]	-
ENSMUSG00000084780	138.989	206.86	213.802	137.206	116.892	148.856	186.55	134.318	0.476052	0.0485258	0.694337	Gm15350	8	12828335	12833865	-	619	antisense	predicted gene 15350 [Source:MGI Symbol;Acc:MGI:3705181]	-
ENSMUSG00000086760	248.041	207.808	175.297	319.818	276.459	242.394	210.382	279.557	-0.410998	0.0485537	0.694337	1700025D23Rik	11	114091406	114095336	+	846	lincRNA	RIKEN cDNA 1700025D23 gene [Source:MGI Symbol;Acc:MGI:1916667]	-
ENSMUSG00000062646	178.547	186.933	239.134	127.335	160.495	160.926	201.538	149.585	0.429927	0.0485889	0.69438	Ganc	2	120403896	120461700	+	9096	protein_coding	glucosidase, alpha; neutral C [Source:MGI Symbol;Acc:MGI:1923301]	-
ENSMUSG00000087335	318.604	292.26	295.877	268.489	212.447	233.342	302.247	238.093	0.344376	0.0486355	0.694585	4930526F13Rik	13	54926763	54930256	-	1721	lincRNA	RIKEN cDNA 4930526F13 gene [Source:MGI Symbol;Acc:MGI:1922443]	-
ENSMUSG00000073422	3.20743	0	1.01328	8.88383	4.63857	8.04628	1.4069	7.18956	-2.38674	0.0486728	1	H2-Ke6	17	34026033	34028060	-	1533	protein_coding	H2-K region expressed gene 6 [Source:MGI Symbol;Acc:MGI:95911]	-
ENSMUSG00000045613	4.27657	6.64228	4.05311	0	0.927715	1.00579	4.99065	0.6445	2.9505	0.0486853	1	Chrm2	6	36388084	36528414	+	6053	protein_coding	cholinergic receptor, muscarinic 2, cardiac [Source:MGI Symbol;Acc:MGI:88397]	-
ENSMUSG00000040714	565.576	535.178	494.48	624.83	634.557	662.812	531.745	640.733	-0.269127	0.0486926	0.694941	Klc3	7	19394437	19404104	-	2647	protein_coding	kinesin light chain 3 [Source:MGI Symbol;Acc:MGI:1277971]	-
ENSMUSG00000039384	514.257	431.748	486.374	621.868	541.785	593.413	477.46	585.689	-0.295157	0.0487903	0.69568	Dusp10	1	184013302	184075636	+	3042	protein_coding	dual specificity phosphatase 10 [Source:MGI Symbol;Acc:MGI:1927070]	-
ENSMUSG00000000792	2.13828	14.2335	7.09295	17.7677	17.6266	25.1446	7.82156	20.1796	-1.35146	0.0488333	0.69568	Slc5a5	8	70882889	70892757	-	2928	protein_coding	solute carrier family 5 (sodium iodide symporter), member 5 [Source:MGI Symbol;Acc:MGI:2149330]	-
ENSMUSG00000036492	24.5903	10.4379	16.2125	7.89674	8.34943	4.02314	17.0802	6.75644	1.32894	0.0488486	0.69568	Rnf39	17	36942918	36947986	+	1795	protein_coding	ring finger protein 39 [Source:MGI Symbol;Acc:MGI:2156378]	-
ENSMUSG00000038949	859.59	928.021	963.628	776.842	753.304	786.524	917.08	772.223	0.248322	0.0489002	0.69568	Cnst	1	179546370	179627478	+	8859	protein_coding	consortin, connexin sorting protein [Source:MGI Symbol;Acc:MGI:2445141]	-
ENSMUSG00000024042	744.123	592.112	612.02	546.849	532.508	496.858	649.418	525.405	0.305025	0.0489273	0.69568	Sik1	17	31844248	31855792	-	4511	protein_coding	salt inducible kinase 1 [Source:MGI Symbol;Acc:MGI:104754]	-
ENSMUSG00000024145	797.58	699.337	674.843	994.002	850.714	819.715	723.92	888.144	-0.295246	0.0489379	0.69568	Pigf	17	86997256	87025406	-	988	protein_coding	phosphatidylinositol glycan anchor biosynthesis, class F [Source:MGI Symbol;Acc:MGI:99462]	-
ENSMUSG00000084145	129.366	126.203	104.368	56.2643	98.3378	90.5207	119.979	81.7076	0.553152	0.049026	0.696293	Gm12263	11	59474284	59475765	-	1482	processed_pseudogene	predicted gene 12263 [Source:MGI Symbol;Acc:MGI:3650086]	-
ENSMUSG00000095597	961.159	1793.42	1730.68	1229.92	1004.71	1026.91	1495.08	1087.18	0.459944	0.0490617	0.696293	Gm6472	X	152909505	152910155	-	651	transcribed_processed_pseudogene	predicted pseudogene 6472 [Source:MGI Symbol;Acc:MGI:3648396]	-
ENSMUSG00000021890	698.15	701.235	671.803	722.552	924.932	895.149	690.396	847.544	-0.296002	0.0490779	0.696293	Eaf1	14	31494399	31509858	+	5490	protein_coding	ELL associated factor 1 [Source:MGI Symbol;Acc:MGI:1921677]	-
ENSMUSG00000099863	662.868	627.221	594.794	1122.32	686.509	707.067	628.295	838.633	-0.416534	0.0491668	0.696721	1700031L13Rik	5	82122408	82124713	-	960	lincRNA	RIKEN cDNA 1700031L13 gene [Source:MGI Symbol;Acc:MGI:1914577]	-
ENSMUSG00000058624	52.388	40.8026	48.6374	51.3288	85.3497	84.486	47.276	73.7215	-0.643446	0.0492336	0.696721	Gda	19	21391307	21473445	-	6135	protein_coding	guanine deaminase [Source:MGI Symbol;Acc:MGI:95678]	-
ENSMUSG00000096401	47.0423	72.1162	67.8896	93.7738	89.9883	89.5149	62.3494	91.0923	-0.543762	0.0492929	0.696721	Gm21811	8	20136502	20151665	+	930	unprocessed_pseudogene	predicted gene, 21811 [Source:MGI Symbol;Acc:MGI:5433975]	-
ENSMUSG00000030042	337.849	343.501	398.218	450.114	466.64	417.401	359.856	444.719	-0.305698	0.0492965	0.696721	Pole4	6	82618992	82705365	-	2509	protein_coding	polymerase (DNA-directed), epsilon 4 (p12 subunit) [Source:MGI Symbol;Acc:MGI:1914229]	-
ENSMUSG00000031519	84.4622	89.1963	92.2083	122.399	117.82	119.688	88.6223	119.969	-0.436363	0.0493075	0.696721	Asb5	8	54529580	54587842	+	1843	protein_coding	ankyrin repeat and SOCs box-containing 5 [Source:MGI Symbol;Acc:MGI:1923544]	-
ENSMUSG00000031217	141.127	200.217	186.443	157.935	303.363	320.845	175.929	260.714	-0.566753	0.04934	0.696721	Efnb1	X	99136130	99148991	+	3452	protein_coding	ephrin B1 [Source:MGI Symbol;Acc:MGI:102708]	-
ENSMUSG00000102997	18.1754	11.3868	21.2788	38.4966	30.6146	26.1504	16.947	31.7539	-0.91032	0.0494336	0.696721	Gm17244	4	123113349	123116764	-	3416	TEC	predicted gene, 17244 [Source:MGI Symbol;Acc:MGI:4936878]	-
ENSMUSG00000109689	17.1063	0	0	0	0	0	5.70209	0	4.98972	0.049451	1	Gm45646	8	26745929	26760561	-	441	lincRNA	predicted gene 45646 [Source:MGI Symbol;Acc:MGI:5791482]	-
ENSMUSG00000057359	190.307	133.795	91.195	127.335	57.5183	64.3703	138.432	83.0745	0.736687	0.0494764	0.696721	Gm17494	3	122255958	122293720	-	8421	processed_transcript	predicted gene, 17494 [Source:MGI Symbol;Acc:MGI:4937128]	-
ENSMUSG00000029769	40160.2	40694.4	42475.6	35411	35163.2	37056.1	41110.1	35876.8	0.196447	0.0495299	0.696721	Ccdc136	6	29396309	29426994	+	4334	protein_coding	coiled-coil domain containing 136 [Source:MGI Symbol;Acc:MGI:1918128]	-
ENSMUSG00000109197	41.6966	44.5982	43.571	62.1868	77.0003	57.3298	43.2886	65.5056	-0.598507	0.0495426	0.696721	4933402C05Rik	7	6039131	6042654	+	1035	lincRNA	RIKEN cDNA 4933402C05 gene [Source:MGI Symbol;Acc:MGI:1918275]	-
ENSMUSG00000116132	19.2446	41.7515	32.4249	15.7935	9.27715	21.1215	31.1403	15.3974	1.02433	0.0495805	0.696721	Gm49428	15	101690309	101691941	+	765	antisense	predicted gene, 49428 [Source:MGI Symbol;Acc:MGI:6155065]	-
ENSMUSG00000021671	737.708	864.445	938.296	602.126	685.581	752.327	846.816	680.012	0.316805	0.0495894	0.696721	Poc5	13	96388294	96417737	+	6251	protein_coding	POC5 centriolar protein [Source:MGI Symbol;Acc:MGI:1914713]	-
ENSMUSG00000049112	53.4571	83.503	102.341	36.5224	225.435	225.296	79.7671	162.418	-1.02544	0.0496544	0.696721	Oxtr	6	112473683	112489943	-	4790	protein_coding	oxytocin receptor [Source:MGI Symbol;Acc:MGI:109147]	-
ENSMUSG00000100759	676.767	770.505	723.481	659.378	541.785	575.309	723.584	592.157	0.289745	0.0497121	0.696721	1700029B22Rik	7	131146439	131150580	+	699	antisense	RIKEN cDNA 1700029B22 gene [Source:MGI Symbol;Acc:MGI:1916745]	-
ENSMUSG00000050503	9.62228	10.4379	10.1328	17.7677	15.7711	32.1851	10.0643	21.908	-1.11861	0.0497177	0.696721	Fbxl22	9	66508459	66514593	-	3935	protein_coding	F-box and leucine-rich repeat protein 22 [Source:MGI Symbol;Acc:MGI:1921415]	-
ENSMUSG00000050022	10.6914	14.2335	9.1195	3.94837	2.78314	5.02893	11.3481	3.92015	1.5411	0.0497343	0.696721	Amz1	5	140724127	140761439	+	6697	protein_coding	archaelysin family metallopeptidase 1 [Source:MGI Symbol;Acc:MGI:2442258]	-
ENSMUSG00000039660	2661.1	2889.39	2958.77	1815.26	2405.56	2594.93	2836.42	2271.92	0.320192	0.0497717	0.696721	Spout1	2	30173453	30178459	-	3010	protein_coding	SPOUT domain containing methyltransferase 1 [Source:MGI Symbol;Acc:MGI:106544]	-
ENSMUSG00000032557	193.515	223.94	206.709	286.257	244.917	262.51	208.054	264.561	-0.345393	0.0497912	0.696721	Uba5	9	104046599	104063134	-	5832	protein_coding	ubiquitin-like modifier activating enzyme 5 [Source:MGI Symbol;Acc:MGI:1913913]	-
ENSMUSG00000102817	1007.13	1115.9	1032.53	957.48	836.799	840.836	1051.86	878.372	0.260348	0.0498179	0.696721	Gm6185	1	161176936	161237307	+	3866	transcribed_unprocessed_pseudogene	predicted gene 6185 [Source:MGI Symbol;Acc:MGI:3648765]	-
ENSMUSG00000012296	549.539	557.952	581.622	397.798	478.701	495.852	563.037	457.45	0.299579	0.0498268	0.696721	Tjap1	17	46257851	46283026	-	4701	protein_coding	tight junction associated protein 1 [Source:MGI Symbol;Acc:MGI:1921344]	-
ENSMUSG00000053226	785.82	710.724	723.481	917.996	868.341	853.912	740.008	880.083	-0.250415	0.0498757	0.696721	Dand5	8	84815405	84822823	-	1584	protein_coding	DAN domain family member 5, BMP antagonist [Source:MGI Symbol;Acc:MGI:1344365]	-
ENSMUSG00000028214	198.86	182.188	213.802	163.857	140.085	153.885	198.283	152.609	0.3778	0.0498986	0.696721	Gem	4	11704457	11714752	+	2104	protein_coding	GTP binding protein (gene overexpressed in skeletal muscle) [Source:MGI Symbol;Acc:MGI:99844]	-
ENSMUSG00000028427	2869.58	3057.35	3096.58	3311.7	3519.75	3697.27	3007.83	3509.57	-0.222495	0.0499293	0.696721	Aqp7	4	41033074	41048139	-	2828	protein_coding	aquaporin 7 [Source:MGI Symbol;Acc:MGI:1314647]	-
ENSMUSG00000061356	544.193	279.925	314.116	264.541	271.82	265.527	379.411	267.296	0.504176	0.049948	0.696721	Nuggc	14	65598546	65648531	+	2836	protein_coding	nuclear GTPase, germinal center associated [Source:MGI Symbol;Acc:MGI:2685446]	-
ENSMUSG00000067561	27.7977	13.2846	7.09295	0	6.494	7.0405	16.0584	4.5115	1.82639	0.0499933	0.696721	Dmrtc1c2	X	102847639	102854616	-	1637	protein_coding	DMRT-like family C1c2 [Source:MGI Symbol;Acc:MGI:3802967]	-

## Sheet: KIvsWT_deg all
gene_id	KI_1	KI_2	KI_3	WT_1	WT_2	WT_3	KI	WT	log2FoldChange	pvalue	padj	gene_name	gene_chr	gene_start	gene_end	gene_strand	gene_length	gene_biotype	gene_description	tf_family
ENSMUSG00000066553	294.9	380.105	352.129	1.97766	2.76671	9.99616	342.378	4.91351	6.1389	1.05769e-41	2.6363e-37	Gm6969	12	24638669	24639010	-	342	processed_pseudogene	predicted pseudogene 6969 [Source:MGI Symbol;Acc:MGI:3645320]	-
ENSMUSG00000063713	17.5188	18.9553	23.1941	274.894	339.383	386.851	19.8894	333.71	-4.07177	6.34108e-41	6.50459e-37	Klk1b24	7	44188236	44192455	+	878	protein_coding	kallikrein 1-related peptidase b24 [Source:MGI Symbol;Acc:MGI:892021]	-
ENSMUSG00000066516	6.81288	11.9718	22.1398	305.548	450.052	500.807	13.6415	418.802	-4.95272	7.82899e-41	6.50459e-37	Klk1b21	7	44102328	44106583	+	871	protein_coding	kallikrein 1-related peptidase b21 [Source:MGI Symbol;Acc:MGI:892022]	-
ENSMUSG00000057262	162.536	228.462	215.073	8.89945	5.53342	2.99885	202.023	5.81057	5.11871	1.11305e-30	6.93569e-27	Gm10020	15	52477617	52478228	-	612	processed_pseudogene	predicted pseudogene 10020 [Source:MGI Symbol;Acc:MGI:3642192]	-
ENSMUSG00000063177	7.78615	17.9577	8.43422	172.056	298.805	355.863	11.3927	275.575	-4.59465	9.09045e-29	4.53159e-25	Klk1b27	7	44052290	44056712	+	889	protein_coding	kallikrein 1-related peptidase b27 [Source:MGI Symbol;Acc:MGI:891980]	-
ENSMUSG00000026686	143.071	157.629	93.8307	1.97766	1.84447	1.99923	131.51	1.94045	6.085	2.94027e-19	1.22144e-15	Lmx1a	1	167689237	167848741	+	3396	protein_coding	LIM homeobox transcription factor 1 alpha [Source:MGI Symbol;Acc:MGI:1888519]	Homeobox
ENSMUSG00000095079	105.113	346.184	318.392	0	1.84447	0.999616	256.563	0.94803	8.05165	5.21984e-18	1.84676e-14	Igha	12	113254830	113260236	-	2668	IG_C_gene	immunoglobulin heavy constant alpha [Source:MGI Symbol;Acc:MGI:96444]	-
ENSMUSG00000112083	60.3427	75.8214	86.4508	293.682	303.416	351.865	74.2049	316.321	-2.09353	6.44171e-18	1.84676e-14	Gm47107	10	69096662	69097866	-	526	lincRNA	predicted gene, 47107 [Source:MGI Symbol;Acc:MGI:6095844]	-
ENSMUSG00000068396	610.239	460.914	498.673	138.436	151.247	156.94	523.276	148.874	1.81364	6.66832e-18	1.84676e-14	Rpl34-ps1	6	71124610	71124963	+	354	processed_pseudogene	ribosomal protein L34, pseudogene 1 [Source:MGI Symbol;Acc:MGI:3704270]	-
ENSMUSG00000028017	429.212	204.518	204.53	42.5196	39.6562	29.9885	279.42	37.3881	2.90161	2.10829e-16	5.25491e-13	Egf	3	129677565	129755316	-	11275	protein_coding	epidermal growth factor [Source:MGI Symbol;Acc:MGI:95290]	-
ENSMUSG00000093686	92.4605	78.8143	81.1794	7.91062	5.53342	1.99923	84.1514	5.14776	4.02734	2.69012e-15	6.09557e-12	Gm4705	17	66413631	66413984	-	354	processed_pseudogene	predicted gene 4705 [Source:MGI Symbol;Acc:MGI:3782885]	-
ENSMUSG00000063953	163.509	141.666	123.35	26.6984	17.5225	29.9885	142.842	24.7364	2.53478	2.37345e-14	4.92985e-11	Amd2	10	35708675	35711892	-	3218	protein_coding	S-adenosylmethionine decarboxylase 2 [Source:MGI Symbol;Acc:MGI:1333111]	-
ENSMUSG00000110754	0	0	0	90.9722	96.8349	78.9696	0	88.9256	-8.90634	4.7242e-13	9.05774e-10	4930405J17Rik	10	20199240	20201838	-	620	antisense	RIKEN cDNA 4930405J17 gene [Source:MGI Symbol;Acc:MGI:1921061]	-
ENSMUSG00000009185	72.9952	150.645	153.925	17.7989	5.53342	15.9939	125.855	13.1087	3.27062	1.35267e-12	2.40823e-09	Ccl8	11	82115185	82116799	+	511	protein_coding	chemokine (C-C motif) ligand 8 [Source:MGI Symbol;Acc:MGI:101878]	-
ENSMUSG00000027446	20.4386	9.9765	6.32567	52.4079	193.67	181.93	12.2469	142.669	-3.53559	3.29558e-11	5.47616e-08	9230104L09Rik	2	148846711	148865038	-	901	protein_coding	RIKEN cDNA 9230104L09 gene [Source:MGI Symbol;Acc:MGI:1924955]	-
ENSMUSG00000074479	160.589	195.539	195.041	58.3409	60.8676	50.9804	183.723	56.7296	1.69405	1.03129e-10	1.60656e-07	Gm10704	3	88576410	88577139	-	730	processed_pseudogene	predicted pseudogene 10704 [Source:MGI Symbol;Acc:MGI:3642446]	-
ENSMUSG00000060177	0	0	2.10856	50.4302	102.368	111.957	0.702852	88.2518	-7.03313	2.03552e-10	2.98443e-07	Klk1b22	7	44112673	44116922	+	855	protein_coding	kallikrein 1-related peptidase b22 [Source:MGI Symbol;Acc:MGI:95291]	-
ENSMUSG00000024365	65.209	79.812	64.3109	9.88828	12.9113	6.99731	69.7773	9.9323	2.80663	2.75021e-10	3.80827e-07	Cyp21a1	17	34801348	34804561	-	2140	protein_coding	cytochrome P450, family 21, subfamily a, polypeptide 1 [Source:MGI Symbol;Acc:MGI:88591]	-
ENSMUSG00000090623	63.2625	86.7955	91.7221	236.33	250.848	220.915	80.5934	236.031	-1.55208	4.98597e-10	6.54081e-07	Cfhr3	1	139584783	139660899	-	1022	unprocessed_pseudogene	complement factor H-related 3 [Source:MGI Symbol;Acc:MGI:3647418]	-
ENSMUSG00000106276	62.2892	63.8496	57.9853	6.9218	11.0668	3.99846	61.3747	7.32903	3.05528	6.68039e-10	8.32543e-07	Gm9397	3	130140380	130142042	+	605	processed_pseudogene	predicted gene 9397 [Source:MGI Symbol;Acc:MGI:3645564]	-
ENSMUSG00000027869	355.243	294.307	263.569	581.431	1207.21	1316.49	304.373	1035.04	-1.76555	1.28355e-09	1.52346e-06	Hsd3b6	3	98805504	98814443	-	1802	protein_coding	hydroxy-delta-5-steroid dehydrogenase, 3 beta- and steroid delta-isomerase 6 [Source:MGI Symbol;Acc:MGI:109598]	-
ENSMUSG00000076612	13.6258	65.8449	70.6366	0	0	0	50.0357	0	8.1308	1.36904e-09	1.55106e-06	Ighg2c	12	113285325	113288932	-	1326	IG_C_gene	immunoglobulin heavy constant gamma 2C [Source:MGI Symbol;Acc:MGI:2686979]	-
ENSMUSG00000112498	0	0	2.10856	66.2515	68.2455	57.9777	0.702852	64.1582	-6.57383	2.00884e-09	2.17697e-06	Gm47691	10	13043097	13051385	-	1618	lincRNA	predicted gene, 47691 [Source:MGI Symbol;Acc:MGI:6096798]	-
ENSMUSG00000091721	30.1713	37.9107	41.1168	0	0	0	36.3996	0	7.67234	2.74334e-09	2.84907e-06	Gimd1	3	132629820	132645351	+	1562	protein_coding	GIMAP family P-loop NTPase domain containing 1 [Source:MGI Symbol;Acc:MGI:3647547]	-
ENSMUSG00000104011	187.841	180.575	196.096	29.6648	57.1787	67.9739	188.17	51.6058	1.86588	3.40452e-09	3.39431e-06	Gm32391	1	164462442	164463989	+	540	lincRNA	predicted gene, 32391 [Source:MGI Symbol;Acc:MGI:5591550]	-
ENSMUSG00000114789	13.6258	6.98355	4.21711	75.1509	47.0341	64.975	8.27547	62.3867	-2.90309	1.55553e-08	1.49122e-05	Gm31577	14	15304420	15321874	-	4182	lincRNA	predicted gene, 31577 [Source:MGI Symbol;Acc:MGI:5590736]	-
ENSMUSG00000067149	47.6902	99.765	121.242	20.7654	5.53342	8.99654	89.5657	11.7651	2.93324	2.02864e-08	1.87274e-05	Jchain	5	88519809	88527891	-	2517	protein_coding	immunoglobulin joining chain [Source:MGI Symbol;Acc:MGI:96493]	-
ENSMUSG00000068758	388.334	322.241	283.601	692.18	687.989	721.723	331.392	700.63	-1.07943	2.22474e-08	1.98042e-05	Il3ra	14	14346275	14356011	+	2967	protein_coding	interleukin 3 receptor, alpha chain [Source:MGI Symbol;Acc:MGI:96553]	-
ENSMUSG00000085666	52.5565	36.913	36.8997	3.95531	5.53342	1.99923	42.1231	3.82932	3.4493	3.55951e-08	3.05934e-05	Gm9855	10	42054113	42055306	-	1194	processed_pseudogene	predicted pseudogene 9855 [Source:MGI Symbol;Acc:MGI:3704357]	-
ENSMUSG00000028177	36.9842	14.9647	32.6826	0	0	0	28.2105	0	7.30529	5.43566e-08	4.51613e-05	1810013D15Rik	3	157925220	157938355	+	2121	antisense	RIKEN cDNA 1810013D15 gene [Source:MGI Symbol;Acc:MGI:1916292]	-
ENSMUSG00000076609	153.776	377.112	445.959	0	10.1446	6.99731	325.616	5.71397	5.82792	5.8389e-08	4.69466e-05	Igkc	6	70726435	70726966	+	532	IG_C_gene	immunoglobulin kappa constant [Source:MGI Symbol;Acc:MGI:96495]	-
ENSMUSG00000076613	15.5723	67.8402	69.5823	0	0.922237	0.999616	50.9983	0.640618	6.30327	1.06207e-07	8.27256e-05	Ighg2b	12	113302965	113307933	-	2678	IG_C_gene	immunoglobulin heavy constant gamma 2B [Source:MGI Symbol;Acc:MGI:96445]	-
ENSMUSG00000020017	175.188	88.7908	81.1794	33.6202	22.1337	22.9912	115.053	26.2483	2.13446	1.28265e-07	9.60728e-05	Hal	10	93488768	93519304	+	5549	protein_coding	histidine ammonia lyase [Source:MGI Symbol;Acc:MGI:96010]	-
ENSMUSG00000098915	54.503	42.8989	29.5198	0	1.84447	0	42.3073	0.614825	6.04214	1.31052e-07	9.60728e-05	Rpl15-ps2	9	72060937	72061549	+	613	processed_pseudogene	ribosomal protein L15, pseudogene 2 [Source:MGI Symbol;Acc:MGI:3648255]	-
ENSMUSG00000085725	109.979	154.636	122.296	322.358	279.438	292.887	128.97	298.228	-1.20926	1.40909e-07	0.000100347	Gm15873	7	4526536	4530575	+	1039	antisense	predicted gene 15873 [Source:MGI Symbol;Acc:MGI:3802055]	-
ENSMUSG00000087526	78.8348	113.732	114.916	318.403	227.793	246.905	102.494	264.367	-1.36778	1.58217e-07	0.000109543	Gm15738	16	13354374	13468755	-	1841	antisense	predicted gene 15738 [Source:MGI Symbol;Acc:MGI:3783180]	-
ENSMUSG00000116780	4861.48	4566.24	4812.78	2925.94	2138.67	1925.26	4746.83	2329.96	1.02669	1.62942e-07	0.000109765	Gm3417	17	14964242	14978790	-	749	protein_coding	predicted gene 3417 [Source:MGI Symbol;Acc:MGI:3781595]	-
ENSMUSG00000028133	112.899	81.8073	70.6366	19.7766	23.9782	25.99	88.4477	23.2482	1.92872	1.94579e-07	0.000127629	Rwdd3	3	121155398	121171695	-	5065	protein_coding	RWD domain containing 3 [Source:MGI Symbol;Acc:MGI:1920420]	-
ENSMUSG00000026579	245.264	305.281	305.74	557.699	525.675	572.78	285.428	552.051	-0.952013	6.2168e-07	0.000397317	F5	1	164151838	164220277	+	7430	protein_coding	coagulation factor V [Source:MGI Symbol;Acc:MGI:88382]	-
ENSMUSG00000027227	23365.3	15115.4	15437.8	33630	37911.3	37994.4	17972.8	36511.9	-1.02254	7.89472e-07	0.00049194	Sord	2	122234749	122265340	+	2352	protein_coding	sorbitol dehydrogenase [Source:MGI Symbol;Acc:MGI:98266]	-
ENSMUSG00000112969	53.5298	49.8825	55.8767	8.89945	7.3779	15.9939	53.0963	10.7571	2.30914	1.05091e-06	0.000638879	Gm48496	13	16431525	16431780	-	256	processed_pseudogene	predicted gene, 48496 [Source:MGI Symbol;Acc:MGI:6098022]	-
ENSMUSG00000034687	81.7546	120.716	122.296	45.4861	24.9004	26.9896	108.255	32.4587	1.73902	1.53458e-06	0.000910698	Fras1	5	96373955	96784728	+	17709	protein_coding	Fraser extracellular matrix complex subunit 1 [Source:MGI Symbol;Acc:MGI:2385368]	-
ENSMUSG00000039671	252.077	404.048	385.866	106.793	136.491	175.932	347.33	139.739	1.31349	1.7907e-06	0.00103798	Zmynd8	2	165784152	165899016	-	11031	protein_coding	zinc finger, MYND-type containing 8 [Source:MGI Symbol;Acc:MGI:1918025]	-
ENSMUSG00000097993	116.792	383.097	350.02	42.5196	84.8458	88.9658	283.303	72.1104	1.97319	1.99297e-06	0.00112897	Ptprv	1	135108497	135132594	-	6987	processed_transcript	protein tyrosine phosphatase, receptor type, V [Source:MGI Symbol;Acc:MGI:108027]	-
ENSMUSG00000089656	168.375	132.687	145.49	73.1733	51.6453	43.9831	148.851	56.2672	1.40415	2.30488e-06	0.00127665	Gm16271	10	86972216	87028015	+	220	antisense	predicted gene 16271 [Source:MGI Symbol;Acc:MGI:3826610]	-
ENSMUSG00000019852	224.825	262.382	265.678	125.581	124.502	118.954	250.962	123.012	1.02819	2.72141e-06	0.00147459	Arfgef3	10	18581839	18743949	-	14579	protein_coding	ARFGEF family member 3 [Source:MGI Symbol;Acc:MGI:106387]	-
ENSMUSG00000094420	7.78615	24.9412	20.0313	0	0	0	17.5862	0	6.6224	3.59984e-06	0.00190906	Igkv10-96	6	68631963	68632442	-	359	IG_V_gene	immunoglobulin kappa variable 10-96 [Source:MGI Symbol;Acc:MGI:4439561]	-
ENSMUSG00000061167	21.4119	50.8801	39.0083	5.93297	4.61118	4.99808	37.1001	5.18074	2.84115	4.80605e-06	0.00249564	Rpl15-ps3	9	22185607	22186221	-	615	processed_pseudogene	ribosomal protein L15, pseudogene 3 [Source:MGI Symbol;Acc:MGI:3782952]	-
ENSMUSG00000114665	3.89307	2.99295	6.32567	20.7654	44.2674	39.9846	4.4039	35.0058	-2.99904	4.9815e-06	0.00253396	Gm30918	13	37541357	37549725	+	2372	lincRNA	predicted gene, 30918 [Source:MGI Symbol;Acc:MGI:5590077]	-
ENSMUSG00000022878	254.996	274.354	260.407	436.073	478.641	495.809	263.252	470.175	-0.836789	5.91008e-06	0.00290457	Adipoq	16	23146536	23158028	+	1381	protein_coding	adiponectin, C1Q and collagen domain containing [Source:MGI Symbol;Acc:MGI:106675]	-
ENSMUSG00000023013	65.209	40.9036	44.2797	80.0951	252.693	204.921	50.1308	179.236	-1.83766	5.94315e-06	0.00290457	Aqp2	15	99579055	99584547	+	1419	protein_coding	aquaporin 2 [Source:MGI Symbol;Acc:MGI:1096865]	-
ENSMUSG00000086007	54.503	50.8801	61.1481	125.581	130.035	130.95	55.5104	128.855	-1.21586	8.44212e-06	0.00404654	1700057H21Rik	2	51420984	51438785	-	697	lincRNA	RIKEN cDNA 1700057H21 gene [Source:MGI Symbol;Acc:MGI:1920625]	-
ENSMUSG00000076614	20.4386	36.913	22.1398	3.95531	0	0.999616	26.4972	1.65164	4.02595	8.63856e-06	0.00406257	Ighg1	12	113325240	113330523	-	2592	IG_C_gene	immunoglobulin heavy constant gamma 1 (G1m marker) [Source:MGI Symbol;Acc:MGI:96446]	-
ENSMUSG00000085787	66.1823	37.9107	37.954	13.8436	8.30013	5.99769	47.349	9.38047	2.33775	1.01281e-05	0.00467486	Gm13092	4	150315177	150315436	-	260	processed_pseudogene	predicted gene 13092 [Source:MGI Symbol;Acc:MGI:3649661]	-
ENSMUSG00000101189	141.124	140.669	173.956	422.23	275.749	277.893	151.916	325.291	-1.09882	1.40465e-05	0.00636563	1700029M03Rik	1	164960921	164962825	+	685	lincRNA	RIKEN cDNA 1700029M03 gene [Source:MGI Symbol;Acc:MGI:1916726]	-
ENSMUSG00000029272	235.531	346.184	313.12	170.078	133.724	97.9623	298.279	133.922	1.15484	2.12107e-05	0.00944064	Sult1e1	5	87575969	87591594	-	1242	protein_coding	sulfotransferase family 1E, member 1 [Source:MGI Symbol;Acc:MGI:98431]	-
ENSMUSG00000084349	256.943	605.573	528.193	182.933	176.147	212.918	463.57	190.666	1.28167	2.19215e-05	0.00958583	Rpl3-ps1	X	13202571	13203780	+	1210	processed_pseudogene	ribosomal protein L3, pseudogene 1 [Source:MGI Symbol;Acc:MGI:3644217]	-
ENSMUSG00000117137	81.7546	130.692	160.25	389.598	256.382	251.903	124.232	299.294	-1.26975	2.28225e-05	0.00980778	AC126942.1	17	71315429	71339779	+	571	lincRNA	novel transcript	-
ENSMUSG00000080078	26.2783	54.8707	41.1168	83.0616	128.191	147.943	40.7553	119.732	-1.55588	2.34088e-05	0.00988924	Gm15583	1	146725581	146729090	+	3510	processed_pseudogene	predicted gene 15583 [Source:MGI Symbol;Acc:MGI:3783031]	-
ENSMUSG00000020330	360.109	299.295	297.306	198.754	132.802	144.944	318.904	158.834	1.00659	2.41947e-05	0.0100509	Hmmr	11	40701395	40733422	-	5431	protein_coding	hyaluronan mediated motility receptor (RHAMM) [Source:MGI Symbol;Acc:MGI:104667]	-
ENSMUSG00000096768	105.113	15.9624	9.4885	5.93297	0.922237	0.999616	43.5213	2.61827	4.06488	2.64113e-05	0.0107918	Gm47283	Y	90784738	90816464	+	1124	protein_coding	predicted gene, 47283 [Source:MGI Symbol;Acc:MGI:6096131]	-
ENSMUSG00000031722	7.78615	9.9765	21.0856	21.7542	620.665	656.747	12.9494	433.056	-5.06514	3.05601e-05	0.0122857	Hp	8	109575128	109579172	-	1606	protein_coding	haptoglobin [Source:MGI Symbol;Acc:MGI:96211]	-
ENSMUSG00000027173	34.0644	50.8801	44.2797	3.95531	13.8336	8.99654	43.0747	8.92847	2.26218	3.17539e-05	0.012563	Depdc7	2	104721784	104742878	-	2096	protein_coding	DEP domain containing 7 [Source:MGI Symbol;Acc:MGI:2139258]	-
ENSMUSG00000019894	19.4654	10.9741	7.37994	0	0	0	12.6065	0	6.14548	3.67777e-05	0.0143232	Slc6a15	10	103367783	103419377	+	7752	protein_coding	solute carrier family 6 (neurotransmitter transporter), member 15 [Source:MGI Symbol;Acc:MGI:2143484]	-
ENSMUSG00000116360	2.91981	213.497	230.887	0.988828	0	0	149.101	0.329609	8.74544	3.80833e-05	0.0146035	9430014N10Rik	15	93904856	93927111	-	1131	lincRNA	RIKEN cDNA 9430014N10 gene [Source:MGI Symbol;Acc:MGI:1924498]	-
ENSMUSG00000116068	3.89307	65.8449	48.4968	3.95531	0.922237	3.99846	39.4116	2.95867	3.74561	3.95752e-05	0.0147363	Gm49457	15	72161346	72287314	+	1703	lincRNA	predicted gene, 49457 [Source:MGI Symbol;Acc:MGI:6155113]	-
ENSMUSG00000105299	109.979	66.8425	142.327	43.5084	31.3561	36.9858	106.383	37.2834	1.51303	3.99909e-05	0.0147363	Gm33847	5	11664167	11680823	-	786	lincRNA	predicted gene, 33847 [Source:MGI Symbol;Acc:MGI:5593006]	-
ENSMUSG00000091697	3.89307	40.9036	42.1711	2.96648	0.922237	0	28.9893	1.29624	4.48434	4.02034e-05	0.0147363	Eif3s6-ps2	18	90311825	90312043	-	219	processed_pseudogene	eukaryotic translation initiation factor 3, subunit 6, pseudogene 2 [Source:MGI Symbol;Acc:MGI:103204]	-
ENSMUSG00000023443	276.408	244.424	236.158	352.023	564.409	598.77	252.33	505.067	-1.00104	4.16532e-05	0.0150465	Esx1	X	137115397	137122083	-	1985	protein_coding	extraembryonic, spermatogenesis, homeobox 1 [Source:MGI Symbol;Acc:MGI:1096388]	Homeobox
ENSMUSG00000063696	61.3159	34.9177	60.0938	39.5531	3391.99	3732.56	52.1092	2388.04	-5.51817	4.81607e-05	0.0170324	Gm8730	8	102864845	102865798	-	954	processed_pseudogene	predicted pseudogene 8730 [Source:MGI Symbol;Acc:MGI:3644565]	-
ENSMUSG00000062515	21.4119	18.9553	22.1398	23.7319	943.448	870.665	20.8357	612.615	-4.87793	4.85176e-05	0.0170324	Fabp4	3	10204088	10208576	-	4489	protein_coding	fatty acid binding protein 4, adipocyte [Source:MGI Symbol;Acc:MGI:88038]	-
ENSMUSG00000021779	37.9575	47.8872	51.6596	14.8324	9.22237	12.995	45.8348	12.3499	1.89472	4.97288e-05	0.0172151	Thrb	14	17660261	18038090	+	7403	protein_coding	thyroid hormone receptor beta [Source:MGI Symbol;Acc:MGI:98743]	THR-like
ENSMUSG00000074677	34.0644	70.8331	35.8454	104.816	163.236	120.953	46.9143	129.668	-1.46683	5.05064e-05	0.0172448	Sirpb1c	3	15795145	15848528	-	3682	protein_coding	signal-regulatory protein beta 1C [Source:MGI Symbol;Acc:MGI:3807521]	-
ENSMUSG00000027994	4.86634	21.9483	17.9227	59.3297	59.0232	57.9777	14.9125	58.7769	-1.98327	5.72004e-05	0.0192665	Mcub	3	129914960	129970206	-	1318	protein_coding	mitochondrial calcium uniporter dominant negative beta subunit [Source:MGI Symbol;Acc:MGI:1914065]	-
ENSMUSG00000110762	2.91981	0	1.05428	28.676	20.2892	13.9946	1.32469	20.9866	-3.97184	6.29402e-05	0.0209171	Gm48229	10	18302669	18303062	-	394	processed_pseudogene	predicted gene, 48229 [Source:MGI Symbol;Acc:MGI:6097633]	-
ENSMUSG00000003555	1437.52	2186.85	1989.42	2207.06	5542.64	5504.88	1871.26	4418.2	-1.2395	6.77794e-05	0.022229	Cyp17a1	19	46667165	46672974	-	2166	protein_coding	cytochrome P450, family 17, subfamily a, polypeptide 1 [Source:MGI Symbol;Acc:MGI:88586]	-
ENSMUSG00000076441	219.959	252.405	205.584	275.883	631.732	685.736	225.983	531.117	-1.23281	7.45405e-05	0.0241288	Ass1	2	31470207	31520672	+	2414	protein_coding	argininosuccinate synthetase 1 [Source:MGI Symbol;Acc:MGI:88090]	-
ENSMUSG00000039956	41.8506	29.9295	27.4112	53.3967	118.046	125.952	33.0638	99.1315	-1.58271	9.30466e-05	0.0294685	Mrap	16	90738207	90749785	+	1581	protein_coding	melanocortin 2 receptor accessory protein [Source:MGI Symbol;Acc:MGI:1924287]	-
ENSMUSG00000083657	0	0	0	0.988828	18.4447	23.9908	0	14.4748	-6.2873	9.34006e-05	0.0294685	Gm12245	11	57948729	57949085	-	357	processed_pseudogene	predicted gene 12245 [Source:MGI Symbol;Acc:MGI:3649494]	-
ENSMUSG00000057037	47.6902	27.9342	22.1398	123.604	78.3901	79.9693	32.5881	93.9876	-1.52404	9.51098e-05	0.0296326	Cfhr1	1	139547053	139560272	-	1931	protein_coding	complement factor H-related 1 [Source:MGI Symbol;Acc:MGI:2138169]	-
ENSMUSG00000097906	18.4921	7.9812	8.43422	12.8548	474.03	589.773	11.6358	358.886	-4.94587	0.000104872	0.0322707	Gm9625	13	67810246	67811200	+	955	processed_pseudogene	predicted gene 9625 [Source:MGI Symbol;Acc:MGI:3780033]	-
ENSMUSG00000087148	533.351	361.149	284.655	775.241	729.489	756.709	393.052	753.813	-0.938762	0.000107098	0.0325538	1700030C14Rik	2	152652883	152654330	-	756	antisense	RIKEN cDNA 1700030C14 gene [Source:MGI Symbol;Acc:MGI:1922912]	-
ENSMUSG00000025479	8.75942	5.9859	7.37994	6.9218	343.072	352.864	7.37509	234.286	-4.98927	0.000110639	0.0332251	Cyp2e1	7	140763739	140774987	+	2158	protein_coding	cytochrome P450, family 2, subfamily e, polypeptide 1 [Source:MGI Symbol;Acc:MGI:88607]	-
ENSMUSG00000042474	29.1981	30.9271	40.0625	61.3073	112.513	91.9646	33.3959	88.595	-1.41058	0.000120325	0.0357037	Fcmr	1	130865669	130880791	+	1736	protein_coding	Fc fragment of IgM receptor [Source:MGI Symbol;Acc:MGI:1916419]	-
ENSMUSG00000049491	595.64	579.634	575.636	816.772	1026.45	943.637	583.637	928.953	-0.670651	0.000125294	0.0367407	Slc36a3	11	55124815	55151708	-	2358	protein_coding	solute carrier family 36 (proton/amino acid symporter), member 3 [Source:MGI Symbol;Acc:MGI:2665001]	-
ENSMUSG00000005804	285.168	594.599	498.673	219.52	227.793	219.915	459.48	222.409	1.04644	0.000128125	0.0371338	Bloc1s6	2	122738503	122749475	+	3899	protein_coding	biogenesis of lysosomal organelles complex-1, subunit 6, pallidin [Source:MGI Symbol;Acc:MGI:1927580]	-
ENSMUSG00000027518	1992.28	1613.2	1632.02	2681.7	2668.95	2744.94	1745.83	2698.53	-0.62815	0.000131269	0.037608	1700021F07Rik	2	173522586	173528501	+	646	protein_coding	RIKEN cDNA 1700021F07 gene [Source:MGI Symbol;Acc:MGI:1919471]	-
ENSMUSG00000016346	78.8348	34.9177	32.6826	130.525	137.413	116.955	48.8117	128.298	-1.39125	0.00015329	0.0434176	Kcnq2	2	181075579	181135300	-	16273	protein_coding	potassium voltage-gated channel, subfamily Q, member 2 [Source:MGI Symbol;Acc:MGI:1309503]	-
ENSMUSG00000027297	5.83961	199.53	206.638	0.988828	5.53342	4.99808	137.336	3.84011	5.15802	0.000163412	0.0457644	Ltk	2	119751320	119760431	-	3594	protein_coding	leukocyte tyrosine kinase [Source:MGI Symbol;Acc:MGI:96840]	-
ENSMUSG00000032679	249.157	127.699	136.002	362.9	349.528	347.866	170.953	353.431	-1.0467	0.000165888	0.0459418	Cd59a	2	104095801	104115354	+	1811	protein_coding	CD59a antigen [Source:MGI Symbol;Acc:MGI:109177]	-
ENSMUSG00000022261	188.814	135.68	128.622	268.961	294.194	271.895	151.039	278.35	-0.881051	0.000177868	0.0487181	Sdc2	15	32920723	33034935	+	3527	protein_coding	syndecan 2 [Source:MGI Symbol;Acc:MGI:1349165]	-
ENSMUSG00000095874	0	37.9107	43.2254	0.988828	0	0.999616	27.0454	0.662815	5.37367	0.000205932	0.0557919	Gm9630	15	14465785	14466669	+	885	processed_pseudogene	predicted gene 9630 [Source:MGI Symbol;Acc:MGI:3780038]	-
ENSMUSG00000087259	125.552	113.732	133.893	53.3967	66.4011	63.9754	124.392	61.2577	1.02093	0.00021212	0.0568505	2610035D17Rik	11	113043895	113201838	-	2121	lincRNA	RIKEN cDNA 2610035D17 gene [Source:MGI Symbol;Acc:MGI:1919636]	-
ENSMUSG00000084940	27.2515	44.8942	21.0856	66.2515	83.9236	99.9616	31.0771	83.3789	-1.42177	0.000237983	0.0631035	Gm15935	14	21741543	21746632	+	893	antisense	predicted gene 15935 [Source:MGI Symbol;Acc:MGI:3801894]	-
ENSMUSG00000045842	0.973269	41.9013	29.5198	0	0	1.99923	24.1314	0.66641	5.20779	0.000242779	0.0636975	Tgif2-ps2	17	40115358	40116326	+	969	transcribed_processed_pseudogene	TGFB-induced factor homeobox 2, pseudogene 2 [Source:MGI Symbol;Acc:MGI:3805950]	Homeobox
ENSMUSG00000107962	66.1823	51.8778	53.7682	19.7766	24.9004	17.9931	57.2761	20.89	1.45315	0.00024894	0.0646337	Gm43980	6	49254851	49256462	+	1612	TEC	predicted gene, 43980 [Source:MGI Symbol;Acc:MGI:5690372]	-
ENSMUSG00000037904	945.044	1000.64	979.424	1349.75	1474.66	1538.41	975.037	1454.27	-0.576802	0.000254233	0.0653275	Ankrd9	12	110975353	110979040	-	3160	protein_coding	ankyrin repeat domain 9 [Source:MGI Symbol;Acc:MGI:1921501]	-
ENSMUSG00000027871	667.662	1894.54	2034.76	406.408	674.155	773.703	1532.32	618.089	1.30969	0.000263226	0.0669479	Hsd3b1	3	98852194	98859794	-	1855	protein_coding	hydroxy-delta-5-steroid dehydrogenase, 3 beta- and steroid delta-isomerase 1 [Source:MGI Symbol;Acc:MGI:96233]	-
ENSMUSG00000050211	5.83961	169.6	178.173	4.94414	7.3779	3.99846	117.871	5.44017	4.43515	0.00027405	0.0689969	Pla2g4e	2	120166412	120245335	-	6960	protein_coding	phospholipase A2, group IVE [Source:MGI Symbol;Acc:MGI:1919144]	-
ENSMUSG00000082935	44.7704	99.765	117.025	39.5531	23.9782	23.9908	87.1867	29.174	1.57917	0.000277142	0.0690776	Gm7658	1	21511933	21513056	-	1124	processed_pseudogene	predicted gene 7658 [Source:MGI Symbol;Acc:MGI:3648029]	-
ENSMUSG00000096035	5.83961	2.99295	4.21711	17.7989	29.5116	25.99	4.34989	24.4335	-2.48828	0.000282137	0.0696264	Odaph	5	91987475	91995320	+	3506	protein_coding	odontogenesis associated phosphoprotein [Source:MGI Symbol;Acc:MGI:2685891]	-
ENSMUSG00000022681	222.879	223.474	220.344	405.419	368.895	324.875	222.232	366.396	-0.721378	0.000287079	0.0701514	Ntan1	16	13818845	13835451	+	2585	protein_coding	N-terminal Asn amidase [Source:MGI Symbol;Acc:MGI:108471]	-
ENSMUSG00000095028	17.5188	1.9953	8.43422	26.6984	60.8676	48.9812	9.31612	45.5157	-2.2853	0.000301831	0.0730402	Sirpb1b	3	15495751	15575065	-	2877	protein_coding	signal-regulatory protein beta 1B [Source:MGI Symbol;Acc:MGI:3779828]	-
ENSMUSG00000102738	10.706	19.953	17.9227	46.4749	52.5675	46.9819	16.1939	48.6748	-1.59085	0.000312086	0.0747956	1700006P03Rik	1	137325434	137325842	-	409	TEC	RIKEN cDNA 1700006P03 gene [Source:MGI Symbol;Acc:MGI:1925628]	-
ENSMUSG00000027374	445.757	1182.21	1267.24	421.241	415.007	459.823	965.071	432.024	1.15937	0.000324162	0.0769499	Mrps5	2	127587222	127606829	+	6578	protein_coding	mitochondrial ribosomal protein S5 [Source:MGI Symbol;Acc:MGI:1924971]	-
ENSMUSG00000112610	2.91981	16.96	5.27139	39.5531	37.8117	37.9854	8.38375	38.4501	-2.19644	0.000327914	0.0771061	Gm30165	10	27646313	27698327	-	1961	lincRNA	predicted gene, 30165 [Source:MGI Symbol;Acc:MGI:5589324]	-
ENSMUSG00000054072	41.8506	51.8778	46.3882	18.7877	11.0668	16.9935	46.7055	15.616	1.58429	0.00036428	0.0845732	Iigp1	18	60376029	60392627	+	3121	protein_coding	interferon inducible GTPase 1 [Source:MGI Symbol;Acc:MGI:1926259]	-
ENSMUSG00000024304	1303.21	1286.97	1256.7	982.895	438.985	429.835	1282.29	617.238	1.05503	0.000371271	0.0845732	Cdh2	18	16588877	16809246	-	8066	protein_coding	cadherin 2 [Source:MGI Symbol;Acc:MGI:88355]	-
ENSMUSG00000049106	3008.37	3175.52	3017.34	4340.95	4361.26	4367.32	3067.08	4356.51	-0.506304	0.000371627	0.0845732	Dcaf5	12	80335848	80436601	-	5942	protein_coding	DDB1 and CUL4 associated factor 5 [Source:MGI Symbol;Acc:MGI:2444785]	-
ENSMUSG00000078377	112.899	118.72	123.35	51.4191	63.6343	63.9754	118.323	59.6763	0.986727	0.000373242	0.0845732	Gm4294	12	12023045	12023658	+	614	processed_pseudogene	predicted gene 4294 [Source:MGI Symbol;Acc:MGI:3782472]	-
[truncated: 875 more rows]
