# Supplementary material for: CEP128 is involved in spermatogenesis in humans and mice
Source: Nat Commun. 2022 Mar 16;13:1395. doi: 10.1038/s41467-022-29109-7 (PMC8927350; doi:10.1038/s41467-022-29109-7)
Supplement: Supplementary file 7 — Supplementary Data 4 [file 41467_2022_29109_MOESM7_ESM.xlsx]

## Sheet: Diff_distribution
Compared sample name	Type	Up-regulated	Down-regulated
KI/WT	Site	105	869
KI/WT	Protein	92	639
KO/WT	Site	301	186
KO/WT	Protein	245	162

## Sheet: KIvsWT
Protein accession	Position	Amino acid	KI/WT Ratio	KI/WT P value	Regulated Type	Protein description	Gene name	Localization probability	PEP	Score	Charge	Modified sequence	Mass error [ppm]	KI_1	KI_2	KI_3	KO_1	KO_2	KO_3	WT_1	WT_2	WT_3	Subcellular localization	KEGG KO No.	KEGG Gene	KEGG pathway	Biological Process	Cellular Component	Molecular Function	Pfam ID	Domain description	KOG category	KOG NO.	KOG description
A2A690	400	S	0.758	0.000590206	Down	Protein TANC2 OS=Mus musculus OX=10090 GN=Tanc2 PE=1 SV=1	Tanc2	0.86787	8.41614e-05	103.6	3	QIAS(0.132)DS(0.868)PHASPK	-0.2244	0.845	0.836	0.819	1.075	1.048	1.077	1.159	1.073	1.068	nucleus				GO:0001701 in utero embryonic development; GO:0007275 multicellular organism development; GO:0009790 embryo development; GO:0009792 embryo development ending in birth or egg hatching; GO:0032501 multicellular organismal process; GO:0032502 developmental process; GO:0043009 chordate embryonic development; GO:0048856 anatomical structure development;					S	KOG0504	FOG: Ankyrin repeat
A2A6A1	439	S	0.8	0.0141463	Down	G patch domain-containing protein 8 OS=Mus musculus OX=10090 GN=Gpatch8 PE=1 SV=1	Gpatch8	0.846802	0.00242574	73.022	3	S(0.004)S(0.149)S(0.847)PKPQGCS(0.001)K	0.76205	0.822	0.931	0.859	1.003	1.087	1.034	1.021	1.075	1.168	nucleus									A	KOG2184	Tuftelin-interacting protein TIP39, contains G-patch domain
A2A791	161	S	0.722	4.1606e-06	Down	Zinc finger MYM-type protein 4 OS=Mus musculus OX=10090 GN=Zmym4 PE=1 SV=1	Zmym4	0.798082	0.000235145	99.481	3	ENS(0.798)KET(0.201)FS(0.001)GK	0.16489	0.834	0.831	0.813	0.99	1.07	1.028	1.156	1.137	1.141	cytoplasm				GO:0006355 regulation of transcription, DNA-templated; GO:0006357 regulation of transcription by RNA polymerase II; GO:0006996 organelle organization; GO:0007010 cytoskeleton organization; GO:0007275 multicellular organism development; GO:0009889 regulation of biosynthetic process; GO:0009987 cellular process; GO:0010468 regulation of gene expression; GO:0010556 regulation of macromolecule biosyn…	GO:0005622 intracellular; GO:0005623 cell; GO:0005634 nucleus; GO:0005654 nucleoplasm; GO:0005737 cytoplasm; GO:0031974 membrane-enclosed lumen; GO:0031981 nuclear lumen; GO:0043226 organelle; GO:0043227 membrane-bounded organelle; GO:0043229 intracellular organelle; GO:0043231 intracellular membrane-bounded organelle; GO:0043233 organelle lumen; GO:0070013 intracellular organelle lumen;	GO:0000981 DNA-binding transcription factor activity, RNA polymerase II-specific; GO:0003676 nucleic acid binding; GO:0003677 DNA binding; GO:0003700 DNA-binding transcription factor activity; GO:0005488 binding; GO:0097159 organic cyclic compound binding; GO:0140110 transcription regulator activity; GO:1901363 heterocyclic compound binding;	PF06467	MYM-type Zinc finger with FCS sequence motif
A2A8U2	441	S	0.823	0.0198867	Down	Transmembrane protein 201 OS=Mus musculus OX=10090 GN=Tmem201 PE=1 SV=1	Tmem201	0.772607	0.0187047	49.298	3	RVS(0.773)PS(0.182)S(0.045)LPGR	-0.046435	0.92	0.86	0.88	1.057	0.99	1.061	1.069	1.17	0.993	plasma membrane				GO:0001667 ameboidal-type cell migration; GO:0006810 transport; GO:0006928 movement of cell or subcellular component; GO:0006996 organelle organization; GO:0006997 nucleus organization; GO:0006998 nuclear envelope organization; GO:0007097 nuclear migration; GO:0008104 protein localization; GO:0009987 cellular process; GO:0010256 endomembrane system organization; GO:0010761 fibroblast migration; G…	GO:0005622 intracellular; GO:0005623 cell; GO:0005634 nucleus; GO:0005635 nuclear envelope; GO:0005637 nuclear inner membrane; GO:0005639 integral component of nuclear inner membrane; GO:0012505 endomembrane system; GO:0016020 membrane; GO:0016021 integral component of membrane; GO:0019866 organelle inner membrane; GO:0031090 organelle membrane; GO:0031224 intrinsic component of membrane; GO:0031…	GO:0003779 actin binding; GO:0005488 binding; GO:0005515 protein binding; GO:0005521 lamin binding; GO:0008092 cytoskeletal protein binding; GO:0044877 protein-containing complex binding; GO:0051015 actin filament binding;			S	KOG4623	Uncharacterized conserved protein
A2AFS3	983	S	1.247	0.000204995	Up	Endosome/lysosome-associated apoptosis and autophagy regulator 1 OS=Mus musculus OX=10090 GN=Elapor1 PE=1 SV=1	Elapor1	0.994284	0.0100354	63.283	2	IKS(0.994)FT(0.005)S(0.001)K	-0.14117	1.16	1.131	1.136	0.929	0.92	0.975	0.94	0.892	0.917	cytoplasm				GO:0000045 autophagosome assembly; GO:0006914 autophagy; GO:0006950 response to stress; GO:0006996 organelle organization; GO:0007033 vacuole organization; GO:0007154 cell communication; GO:0008152 metabolic process; GO:0009056 catabolic process; GO:0009267 cellular response to starvation; GO:0009605 response to external stimulus; GO:0009893 positive regulation of metabolic process; GO:0009894 re…	GO:0005623 cell; GO:0005886 plasma membrane; GO:0005887 integral component of plasma membrane; GO:0016020 membrane; GO:0016021 integral component of membrane; GO:0031224 intrinsic component of membrane; GO:0031226 intrinsic component of plasma membrane; GO:0071944 cell periphery;				T	KOG1217	Fibrillins and related proteins containing Ca2+-binding EGF-like domains
A2AJ15	102	S	0.796	0.0296729	Down	Endoplasmic reticulum mannosyl-oligosaccharide 1,2-alpha-mannosidase OS=Mus musculus OX=10090 GN=Man1b1 PE=1 SV=1	Man1b1	1	4.6745e-06	117.77	4	QEVLPVLPAPQKES(1)AEQEGFADILSQK	0.23549	0.988	0.945	0.8	0.919	0.967	0.947	1.122	1.104	1.209	cytoplasm	K23741	MAN1B; endoplasmic reticulum Man9GlcNAc2 1,2-alpha-mannosidase [EC:3.2.1.209]	mmu00510 N-Glycan biosynthesis; mmu01100 Metabolic pathways; mmu00513 Various types of N-glycan biosynthesis; mmu04141 Protein processing in endoplasmic reticulum	GO:0005975 carbohydrate metabolic process; GO:0006464 cellular protein modification process; GO:0006491 N-glycan processing; GO:0006508 proteolysis; GO:0006511 ubiquitin-dependent protein catabolic process; GO:0006516 glycoprotein catabolic process; GO:0006517 protein deglycosylation; GO:0006807 nitrogen compound metabolic process; GO:0006950 response to stress; GO:0008152 metabolic process; GO:0…	GO:0000139 Golgi membrane; GO:0005622 intracellular; GO:0005623 cell; GO:0005737 cytoplasm; GO:0005783 endoplasmic reticulum; GO:0005789 endoplasmic reticulum membrane; GO:0005794 Golgi apparatus; GO:0012505 endomembrane system; GO:0016020 membrane; GO:0016021 integral component of membrane; GO:0031090 organelle membrane; GO:0031224 intrinsic component of membrane; GO:0031984 organelle subcompart…	GO:0003824 catalytic activity; GO:0004553 hydrolase activity, hydrolyzing O-glycosyl compounds; GO:0004559 alpha-mannosidase activity; GO:0004571 mannosyl-oligosaccharide 1,2-alpha-mannosidase activity; GO:0005488 binding; GO:0005509 calcium ion binding; GO:0015923 mannosidase activity; GO:0015924 mannosyl-oligosaccharide mannosidase activity; GO:0016787 hydrolase activity; GO:0016798 hydrolase a…	PF01532	Glycosyl hydrolase family 47	G	KOG2431	1, 2-alpha-mannosidase
A2AL36	832	S	0.832	0.0204327	Down	Centriolin OS=Mus musculus OX=10090 GN=Cntrl PE=1 SV=2	Cntrl	0.889438	0.00014213	102.4	3	IHS(0.889)PS(0.111)DVLGK	0.24036	0.885	0.876	0.955	1.065	0.945	1.008	1.06	1.028	1.177	nucleus	K16770			GO:0000086 G2/M transition of mitotic cell cycle; GO:0000278 mitotic cell cycle; GO:0001568 blood vessel development; GO:0001944 vasculature development; GO:0003205 cardiac chamber development; GO:0003231 cardiac ventricle development; GO:0003279 cardiac septum development; GO:0003281 ventricular septum development; GO:0006464 cellular protein modification process; GO:0006468 protein phosphorylat…	GO:0000922 spindle pole; GO:0005622 intracellular; GO:0005623 cell; GO:0005737 cytoplasm; GO:0005813 centrosome; GO:0005815 microtubule organizing center; GO:0005819 spindle; GO:0005829 cytosol; GO:0005856 cytoskeleton; GO:0005929 cilium; GO:0015630 microtubule cytoskeleton; GO:0032991 protein-containing complex; GO:0042995 cell projection; GO:0043226 organelle; GO:0043228 non-membrane-bounded or…	GO:0003824 catalytic activity; GO:0004672 protein kinase activity; GO:0004713 protein tyrosine kinase activity; GO:0016301 kinase activity; GO:0016740 transferase activity; GO:0016772 transferase activity, transferring phosphorus-containing groups; GO:0016773 phosphotransferase activity, alcohol group as acceptor; GO:0140096 catalytic activity, acting on a protein;			T	KOG0531	Protein phosphatase 1, regulatory subunit, and related proteins
A2ARZ3	6466	S	0.782	0.00046554	Down	Fibrous sheath-interacting protein 2 OS=Mus musculus OX=10090 GN=Fsip2 PE=1 SV=3	Fsip2	0.757711	6.27404e-05	108.89	3	DT(0.134)T(0.109)S(0.758)LTKPELNK	1.2588	0.827	0.878	0.826	1.128	1.002	1.102	1.062	1.071	1.105	plasma membrane					GO:0005622 intracellular; GO:0005623 cell; GO:0005737 cytoplasm; GO:0005739 mitochondrion; GO:0005929 cilium; GO:0031514 motile cilium; GO:0042995 cell projection; GO:0043226 organelle; GO:0043227 membrane-bounded organelle; GO:0043229 intracellular organelle; GO:0043231 intracellular membrane-bounded organelle; GO:0120025 plasma membrane bounded cell projection;
A2ARZ3	5442	S	0.825	0.00731744	Down	Fibrous sheath-interacting protein 2 OS=Mus musculus OX=10090 GN=Fsip2 PE=1 SV=3	Fsip2	0.997472	3.26877e-17	231.22	2	ET(0.003)S(0.997)MQISGALK	0.50489	0.856	0.943	0.832	1.055	1.045	1.081	1.05	1.073	1.065	plasma membrane					GO:0005622 intracellular; GO:0005623 cell; GO:0005737 cytoplasm; GO:0005739 mitochondrion; GO:0005929 cilium; GO:0031514 motile cilium; GO:0042995 cell projection; GO:0043226 organelle; GO:0043227 membrane-bounded organelle; GO:0043229 intracellular organelle; GO:0043231 intracellular membrane-bounded organelle; GO:0120025 plasma membrane bounded cell projection;
A2ARZ3	6941	S	0.791	0.00315061	Down	Fibrous sheath-interacting protein 2 OS=Mus musculus OX=10090 GN=Fsip2 PE=1 SV=3	Fsip2	1	0.0181401	69.905	2	HIAGS(1)AR	-1.4575	0.812	0.725	0.773	1.284	1.194	1.293	0.984	0.941	0.996	plasma membrane					GO:0005622 intracellular; GO:0005623 cell; GO:0005737 cytoplasm; GO:0005739 mitochondrion; GO:0005929 cilium; GO:0031514 motile cilium; GO:0042995 cell projection; GO:0043226 organelle; GO:0043227 membrane-bounded organelle; GO:0043229 intracellular organelle; GO:0043231 intracellular membrane-bounded organelle; GO:0120025 plasma membrane bounded cell projection;
A2ARZ3	5233	S	0.809	0.000297126	Down	Fibrous sheath-interacting protein 2 OS=Mus musculus OX=10090 GN=Fsip2 PE=1 SV=3	Fsip2	0.999867	0.0154938	52.693	3	KGGS(1)FLSK	-0.49616	0.853	0.856	0.844	1.082	1.127	1.083	1.023	1.046	1.086	plasma membrane					GO:0005622 intracellular; GO:0005623 cell; GO:0005737 cytoplasm; GO:0005739 mitochondrion; GO:0005929 cilium; GO:0031514 motile cilium; GO:0042995 cell projection; GO:0043226 organelle; GO:0043227 membrane-bounded organelle; GO:0043229 intracellular organelle; GO:0043231 intracellular membrane-bounded organelle; GO:0120025 plasma membrane bounded cell projection;
A2ARZ3	3328	S	0.832	0.00952477	Down	Fibrous sheath-interacting protein 2 OS=Mus musculus OX=10090 GN=Fsip2 PE=1 SV=3	Fsip2	1	0.000635565	146.9	2	S(1)AEPNEIK	-0.41399	1.015	0.893	0.95	0.879	0.89	0.936	1.175	1.117	1.145	plasma membrane					GO:0005622 intracellular; GO:0005623 cell; GO:0005737 cytoplasm; GO:0005739 mitochondrion; GO:0005929 cilium; GO:0031514 motile cilium; GO:0042995 cell projection; GO:0043226 organelle; GO:0043227 membrane-bounded organelle; GO:0043229 intracellular organelle; GO:0043231 intracellular membrane-bounded organelle; GO:0120025 plasma membrane bounded cell projection;
A2ASS6	34457	S	0.604	0.00122599	Down	Titin OS=Mus musculus OX=10090 GN=Ttn PE=1 SV=1	Ttn	1	0.0210889	53.756	3	VKS(1)PEPR	0.39806	0.78	0.803	0.679	0.985	0.954	1.052	1.329	1.182	1.236		K12567	TTN; titin [EC:2.7.11.1]	mmu05414 Dilated cardiomyopathy; mmu05410 Hypertrophic cardiomyopathy	GO:0000070 mitotic sister chromatid segregation; GO:0000278 mitotic cell cycle; GO:0000280 nuclear division; GO:0000819 sister chromatid segregation; GO:0001701 in utero embryonic development; GO:0001756 somitogenesis; GO:0001932 regulation of protein phosphorylation; GO:0002576 platelet degranulation; GO:0002791 regulation of peptide secretion; GO:0002793 positive regulation of peptide secretion…	GO:0000228 nuclear chromosome; GO:0000793 condensed chromosome; GO:0000794 condensed nuclear chromosome; GO:0005576 extracellular region; GO:0005622 intracellular; GO:0005623 cell; GO:0005634 nucleus; GO:0005694 chromosome; GO:0005737 cytoplasm; GO:0005829 cytosol; GO:0005856 cytoskeleton; GO:0005859 muscle myosin complex; GO:0005865 striated muscle thin filament; GO:0015629 actin cytoskeleton; G…	GO:0002020 protease binding; GO:0003779 actin binding; GO:0003824 catalytic activity; GO:0004672 protein kinase activity; GO:0004674 protein serine/threonine kinase activity; GO:0004713 protein tyrosine kinase activity; GO:0005198 structural molecule activity; GO:0005200 structural constituent of cytoskeleton; GO:0005488 binding; GO:0005509 calcium ion binding; GO:0005515 protein binding; GO:0005…	PF07679; PF09042; PF00041; PF00069	Immunoglobulin I-set domain; Titin Z; Fibronectin type III domain; Protein kinase domain	T	KOG4475	FOG: Immunoglobin and related proteins
A2AU72	634	S	0.813	0.00488642	Down	Armadillo repeat-containing protein 3 OS=Mus musculus OX=10090 GN=Armc3 PE=1 SV=1	Armc3	0.991812	0.0006575	102.01	2	SISS(0.001)S(0.001)S(0.006)S(0.992)LR	0.081323	0.901	0.94	0.84	0.977	0.984	1.062	1.133	1.07	1.093	cytoplasm					GO:0005622 intracellular; GO:0005623 cell; GO:0005634 nucleus; GO:0005737 cytoplasm; GO:0043226 organelle; GO:0043227 membrane-bounded organelle; GO:0043229 intracellular organelle; GO:0043231 intracellular membrane-bounded organelle;				S	KOG0167	FOG: Armadillo/beta-catenin-like repeats
A2AVR2	212	S	1.213	9.29068e-05	Up	Maestro heat-like repeat-containing protein family member 7 OS=Mus musculus OX=10090 GN=Mroh7 PE=3 SV=1	Mroh7	0.999791	0.00612567	81.017	3	LHSGNIS(1)K	0.49085	1.066	1.095	1.067	1.051	0.975	1.083	0.898	0.873	0.891	cytoplasm									S	KOG2032	Uncharacterized conserved protein
A2BH40	697	S	0.814	0.0111014	Down	AT-rich interactive domain-containing protein 1A OS=Mus musculus OX=10090 GN=Arid1a PE=1 SV=1	Arid1a	0.999843	2.80069e-45	282.85	2	GPS(1)PS(0.995)PVGS(0.879)PAS(0.126)VAQS(0.001)R	-0.31012	0.907	0.934	0.827	0.956	0.992	1.107	1.155	1.062	1.061	cytoplasm	K11653	ARID1; AT-rich interactive domain-containing protein 1	mmu04714 Thermogenesis; mmu05225 Hepatocellular carcinoma	GO:0000003 reproduction; GO:0000122 negative regulation of transcription by RNA polymerase II; GO:0001568 blood vessel development; GO:0001654 eye development; GO:0001704 formation of primary germ layer; GO:0001838 embryonic epithelial tube formation; GO:0001841 neural tube formation; GO:0001843 neural tube closure; GO:0001890 placenta development; GO:0001944 vasculature development; GO:0002009 m…	GO:0000228 nuclear chromosome; GO:0000785 chromatin; GO:0000790 nuclear chromatin; GO:0005622 intracellular; GO:0005623 cell; GO:0005634 nucleus; GO:0005654 nucleoplasm; GO:0005694 chromosome; GO:0016514 SWI/SNF complex; GO:0031974 membrane-enclosed lumen; GO:0031981 nuclear lumen; GO:0032991 protein-containing complex; GO:0043226 organelle; GO:0043227 membrane-bounded organelle; GO:0043228 non-m…	GO:0000981 DNA-binding transcription factor activity, RNA polymerase II-specific; GO:0003676 nucleic acid binding; GO:0003677 DNA binding; GO:0003700 DNA-binding transcription factor activity; GO:0003712 transcription coregulator activity; GO:0003713 transcription coactivator activity; GO:0005102 signaling receptor binding; GO:0005488 binding; GO:0005515 protein binding; GO:0008134 transcription …	PF01388	ARID/BRIGHT DNA binding domain	K	KOG2510	SWI-SNF chromatin-remodeling complex protein
A6H5X4	17	S	0.753	0.0456288	Down	PHD finger protein 11 OS=Mus musculus OX=10090 GN=Phf11 PE=2 SV=1	Phf11	1	0.0051806	68.657	3	GDS(1)PIIEK	0.9943	0.655	0.802	0.586	1.298	1.477	1.467	0.864	0.984	0.866	nucleus					GO:0005622 intracellular; GO:0005623 cell; GO:0005634 nucleus; GO:0005635 nuclear envelope; GO:0005654 nucleoplasm; GO:0012505 endomembrane system; GO:0016020 membrane; GO:0031090 organelle membrane; GO:0031965 nuclear membrane; GO:0031967 organelle envelope; GO:0031974 membrane-enclosed lumen; GO:0031975 envelope; GO:0031981 nuclear lumen; GO:0043226 organelle; GO:0043227 membrane-bounded organe…		PF13771	PHD-like zinc-binding domain	K	KOG1084	Transcription factor TCF20
A6H5X4	170	S	0.816	0.00306333	Down	PHD finger protein 11 OS=Mus musculus OX=10090 GN=Phf11 PE=2 SV=1	Phf11	0.781989	0.000150445	98.654	3	RLS(0.218)S(0.782)GPPAQPK	-0.79678	0.749	0.686	0.677	1.422	1.46	1.419	0.867	0.862	0.858	nucleus					GO:0005622 intracellular; GO:0005623 cell; GO:0005634 nucleus; GO:0005635 nuclear envelope; GO:0005654 nucleoplasm; GO:0012505 endomembrane system; GO:0016020 membrane; GO:0031090 organelle membrane; GO:0031965 nuclear membrane; GO:0031967 organelle envelope; GO:0031974 membrane-enclosed lumen; GO:0031975 envelope; GO:0031981 nuclear lumen; GO:0043226 organelle; GO:0043227 membrane-bounded organe…		PF13771	PHD-like zinc-binding domain	K	KOG1084	Transcription factor TCF20
A6H8H2	1274	S	0.824	0.0384254	Down	DENN domain-containing protein 4C OS=Mus musculus OX=10090 GN=Dennd4c PE=1 SV=1	Dennd4c	0.999025	0.000715714	123.86	2	SS(0.001)S(0.999)LPSDR	-1.6002	0.967	0.874	0.865	0.971	1.052	0.989	1.056	1.018	1.208	plasma membrane	K20163			GO:0008104 protein localization; GO:0009719 response to endogenous stimulus; GO:0009725 response to hormone; GO:0009987 cellular process; GO:0010033 response to organic substance; GO:0010243 response to organonitrogen compound; GO:0032868 response to insulin; GO:0032869 cellular response to insulin stimulus; GO:0032870 cellular response to hormone stimulus; GO:0033036 macromolecule localization; …	GO:0005622 intracellular; GO:0005623 cell; GO:0005737 cytoplasm; GO:0005794 Golgi apparatus; GO:0005829 cytosol; GO:0005886 plasma membrane; GO:0012505 endomembrane system; GO:0016020 membrane; GO:0030141 secretory granule; GO:0030904 retromer complex; GO:0031410 cytoplasmic vesicle; GO:0031982 vesicle; GO:0032593 insulin-responsive compartment; GO:0032991 protein-containing complex; GO:0043226 o…	GO:0005085 guanyl-nucleotide exchange factor activity; GO:0005088 Ras guanyl-nucleotide exchange factor activity; GO:0005488 binding; GO:0005515 protein binding; GO:0017016 Ras GTPase binding; GO:0017112 Rab guanyl-nucleotide exchange factor activity; GO:0017137 Rab GTPase binding; GO:0019899 enzyme binding; GO:0031267 small GTPase binding; GO:0051020 GTPase binding; GO:0098772 molecular function…	PF03456; PF03455	uDENN domain; dDENN domain	T	KOG2127	Calmodulin-binding protein CRAG, contains DENN domain
A6X8Z5	765	S	0.797	0.0286689	Down	Rho GTPase-activating protein 31 OS=Mus musculus OX=10090 GN=Arhgap31 PE=1 SV=1	Arhgap31	0.960016	3.64067e-13	163.29	3	NLS(0.96)PPLT(0.04)PAPPPPTPLEEEPEVLLSK	0.78724	0.801	0.908	0.893	0.976	1.02	1.139	1.01	1.207	1.046	nucleus	K20646			GO:0007154 cell communication; GO:0007165 signal transduction; GO:0007264 small GTPase mediated signal transduction; GO:0009966 regulation of signal transduction; GO:0009987 cellular process; GO:0010646 regulation of cell communication; GO:0023051 regulation of signaling; GO:0023052 signaling; GO:0035556 intracellular signal transduction; GO:0043085 positive regulation of catalytic activity; GO:0…	GO:0005622 intracellular; GO:0005623 cell; GO:0005737 cytoplasm; GO:0005829 cytosol; GO:0005912 adherens junction; GO:0005925 focal adhesion; GO:0030027 lamellipodium; GO:0030054 cell junction; GO:0030055 cell-substrate junction; GO:0031252 cell leading edge; GO:0042995 cell projection; GO:0070161 anchoring junction; GO:0120025 plasma membrane bounded cell projection;	GO:0005096 GTPase activator activity; GO:0005488 binding; GO:0005515 protein binding; GO:0008047 enzyme activator activity; GO:0017124 SH3 domain binding; GO:0019904 protein domain specific binding; GO:0030234 enzyme regulator activity; GO:0030695 GTPase regulator activity; GO:0060589 nucleoside-triphosphatase regulator activity; GO:0098772 molecular function regulator;	PF00620	RhoGAP domain	T	KOG1449	Predicted Rho GTPase-activating protein CdGAPr
A6X8Z5	941	S	0.828	0.00130593	Down	Rho GTPase-activating protein 31 OS=Mus musculus OX=10090 GN=Arhgap31 PE=1 SV=1	Arhgap31	0.997348	0.000867578	98.406	3	QS(0.003)HS(0.997)LDSK	1.48	0.899	0.84	0.839	1.09	1.054	1.165	1.031	1.032	1.049	nucleus	K20646			GO:0007154 cell communication; GO:0007165 signal transduction; GO:0007264 small GTPase mediated signal transduction; GO:0009966 regulation of signal transduction; GO:0009987 cellular process; GO:0010646 regulation of cell communication; GO:0023051 regulation of signaling; GO:0023052 signaling; GO:0035556 intracellular signal transduction; GO:0043085 positive regulation of catalytic activity; GO:0…	GO:0005622 intracellular; GO:0005623 cell; GO:0005737 cytoplasm; GO:0005829 cytosol; GO:0005912 adherens junction; GO:0005925 focal adhesion; GO:0030027 lamellipodium; GO:0030054 cell junction; GO:0030055 cell-substrate junction; GO:0031252 cell leading edge; GO:0042995 cell projection; GO:0070161 anchoring junction; GO:0120025 plasma membrane bounded cell projection;	GO:0005096 GTPase activator activity; GO:0005488 binding; GO:0005515 protein binding; GO:0008047 enzyme activator activity; GO:0017124 SH3 domain binding; GO:0019904 protein domain specific binding; GO:0030234 enzyme regulator activity; GO:0030695 GTPase regulator activity; GO:0060589 nucleoside-triphosphatase regulator activity; GO:0098772 molecular function regulator;	PF00620	RhoGAP domain	T	KOG1449	Predicted Rho GTPase-activating protein CdGAPr
B1AZA5	95	S	0.813	0.0239058	Down	Transmembrane protein 245 OS=Mus musculus OX=10090 GN=Tmem245 PE=1 SV=1	Tmem245	0.912868	0.00870166	66.692	2	S(0.913)S(0.086)LT(0.001)RLGR	-1.4583	0.873	0.81	0.724	1.179	1.153	1.298	1.015	0.942	1.005	plasma membrane					GO:0016020 membrane; GO:0016021 integral component of membrane; GO:0031224 intrinsic component of membrane;				S	KOG2365	Uncharacterized membrane protein
B1AZI6	1417	S	0.809	0.0128292	Down	THO complex subunit 2 OS=Mus musculus OX=10090 GN=Thoc2 PE=1 SV=1	Thoc2	0.897243	3.02338e-05	119.56	4	IDS(0.017)HPS(0.897)PS(0.086)HSSTVK	2.6085	0.919	0.819	0.857	1.106	0.976	1.115	1.089	0.995	1.123	cytoplasm	K12879	THOC2; THO complex subunit 2	mmu03040 Spliceosome; mmu03013 RNA transport	GO:0000902 cell morphogenesis; GO:0001701 in utero embryonic development; GO:0001824 blastocyst development; GO:0006403 RNA localization; GO:0006405 RNA export from nucleus; GO:0006406 mRNA export from nucleus; GO:0006611 protein export from nucleus; GO:0006810 transport; GO:0006886 intracellular protein transport; GO:0006913 nucleocytoplasmic transport; GO:0007275 multicellular organism developm…	GO:0000346 transcription export complex; GO:0000347 THO complex; GO:0000445 THO complex part of transcription export complex; GO:0005622 intracellular; GO:0005623 cell; GO:0005634 nucleus; GO:0032991 protein-containing complex; GO:0043226 organelle; GO:0043227 membrane-bounded organelle; GO:0043229 intracellular organelle; GO:0043231 intracellular membrane-bounded organelle;	GO:0003676 nucleic acid binding; GO:0003723 RNA binding; GO:0003729 mRNA binding; GO:0005488 binding; GO:0097159 organic cyclic compound binding; GO:1901363 heterocyclic compound binding;			K	KOG1874	KEKE-like motif-containing transcription regulator (Rlr1)/suppressor of sin4
B1AZP2	405	S	0.755	0.00356627	Down	Disks large-associated protein 4 OS=Mus musculus OX=10090 GN=Dlgap4 PE=1 SV=1	Dlgap4	0.99998	6.91285e-24	245.39	3	ATQQS(1)LGEQSNPR	0.085178	0.808	0.931	0.866	0.961	0.933	1.053	1.161	1.184	1.104	nucleus					GO:0005623 cell; GO:0005886 plasma membrane; GO:0016020 membrane; GO:0030425 dendrite; GO:0036477 somatodendritic compartment; GO:0042995 cell projection; GO:0043005 neuron projection; GO:0043025 neuronal cell body; GO:0044297 cell body; GO:0045202 synapse; GO:0071944 cell periphery; GO:0097447 dendritic tree; GO:0120025 plasma membrane bounded cell projection;	GO:0005488 binding; GO:0005515 protein binding; GO:0019904 protein domain specific binding;			T	KOG3971	SAP-90/PSD-95 associated protein-related protein (Vulcan)
B2RQC6	1859	S	0.696	6.11282e-05	Down	CAD protein OS=Mus musculus OX=10090 GN=Cad PE=1 SV=1	Cad	1	5.22378e-05	117.74	5	IHRAS(1)DPGLPAEEPK	0.14535	0.829	0.792	0.789	1.036	1.011	1.082	1.143	1.135	1.184	cytoplasm	K11540	CAD; carbamoyl-phosphate synthase / aspartate carbamoyltransferase / dihydroorotase [EC:6.3.5.5 2.1.3.2 3.5.2.3]	mmu00240 Pyrimidine metabolism; mmu00250 Alanine, aspartate and glutamate metabolism; mmu01100 Metabolic pathways; mmu01240 Biosynthesis of cofactors	GO:0000050 urea cycle; GO:0000052 citrulline metabolic process; GO:0006082 organic acid metabolic process; GO:0006139 nucleobase-containing compound metabolic process; GO:0006206 pyrimidine nucleobase metabolic process; GO:0006207 'de novo' pyrimidine nucleobase biosynthetic process; GO:0006213 pyrimidine nucleoside metabolic process; GO:0006220 pyrimidine nucleotide metabolic process; GO:0006221…	GO:0005622 intracellular; GO:0005623 cell; GO:0005634 nucleus; GO:0005654 nucleoplasm; GO:0005737 cytoplasm; GO:0005739 mitochondrion; GO:0005829 cytosol; GO:0016363 nuclear matrix; GO:0030424 axon; GO:0031974 membrane-enclosed lumen; GO:0031981 nuclear lumen; GO:0032991 protein-containing complex; GO:0034399 nuclear periphery; GO:0036477 somatodendritic compartment; GO:0042995 cell projection; G…	GO:0000166 nucleotide binding; GO:0001882 nucleoside binding; GO:0001884 pyrimidine nucleoside binding; GO:0002134 UTP binding; GO:0003824 catalytic activity; GO:0004070 aspartate carbamoyltransferase activity; GO:0004087 carbamoyl-phosphate synthase (ammonia) activity; GO:0004088 carbamoyl-phosphate synthase (glutamine-hydrolyzing) activity; GO:0004151 dihydroorotase activity; GO:0004672 protein…	PF00988; PF00117; PF02786; PF02787; PF02142; PF01979; PF02729; PF00185	Carbamoyl-phosphate synthase small chain, CPSase domain; Glutamine amidotransferase class-I; Carbamoyl-phosphate synthase L chain, ATP binding domain; Carbamoyl-phosphate synthetase large chain, oligomerisation domain; MGS-like domain; Amidohydrolase family; Aspartate/ornithine carbamoyltransferase, carbamoyl-P binding domain; Aspartate/ornithine carbamoyltransferase, Asp/Orn binding domain	F	KOG0370	Multifunctional pyrimidine synthesis protein CAD (includes carbamoyl-phophate synthetase, aspartate transcarbamylase, and glutamine amidotransferase)
B2RUJ5	246	S	0.819	0.000852672	Down	Amyloid-beta A4 precursor protein-binding family A member 1 OS=Mus musculus OX=10090 GN=Apba1 PE=1 SV=2	Apba1	0.999391	1.57595e-08	155.16	4	LHHYDERS(0.999)DGES(0.001)DSPEK	0.47843	0.853	0.855	0.834	1.134	1.084	1.137	1.077	1.007	1.019	cytoplasm,nucleus	K04531			GO:0001505 regulation of neurotransmitter levels; GO:0001701 in utero embryonic development; GO:0006810 transport; GO:0006811 ion transport; GO:0006820 anion transport; GO:0006835 dicarboxylic acid transport; GO:0006836 neurotransmitter transport; GO:0006865 amino acid transport; GO:0006886 intracellular protein transport; GO:0006887 exocytosis; GO:0006928 movement of cell or subcellular componen…	GO:0005622 intracellular; GO:0005623 cell; GO:0005737 cytoplasm; GO:0005794 Golgi apparatus; GO:0005829 cytosol; GO:0005886 plasma membrane; GO:0008021 synaptic vesicle; GO:0012505 endomembrane system; GO:0016020 membrane; GO:0030133 transport vesicle; GO:0030425 dendrite; GO:0031410 cytoplasmic vesicle; GO:0031982 vesicle; GO:0032991 protein-containing complex; GO:0036477 somatodendritic compart…	GO:0001540 amyloid-beta binding; GO:0005488 binding; GO:0005515 protein binding; GO:0005543 phospholipid binding; GO:0005546 phosphatidylinositol-4,5-bisphosphate binding; GO:0008289 lipid binding; GO:0019904 protein domain specific binding; GO:0030165 PDZ domain binding; GO:0033218 amide binding; GO:0035091 phosphatidylinositol binding; GO:0042277 peptide binding; GO:0043167 ion binding; GO:0043…	PF00640; PF00595	Phosphotyrosine interaction domain (PTB/PID); PDZ domain (Also known as DHR or GLGF)	T	KOG3605	Beta amyloid precursor-binding protein
B9EKI3	357	S	0.819	0.0307426	Down	TATA element modulatory factor OS=Mus musculus OX=10090 GN=Tmf1 PE=1 SV=2	Tmf1	0.999553	5.50388e-08	112.3	3	GYALVPIIVS(1)PS(0.66)T(0.34)PK	-0.20866	0.908	0.794	0.971	1.049	0.944	1.07	1.123	1.09	1.052	nucleus	K20286			GO:0000003 reproduction; GO:0001675 acrosome assembly; GO:0001817 regulation of cytokine production; GO:0001819 positive regulation of cytokine production; GO:0003006 developmental process involved in reproduction; GO:0003008 system process; GO:0006139 nucleobase-containing compound metabolic process; GO:0006351 transcription, DNA-templated; GO:0006355 regulation of transcription, DNA-templated; …	GO:0000139 Golgi membrane; GO:0005622 intracellular; GO:0005623 cell; GO:0005634 nucleus; GO:0005737 cytoplasm; GO:0005783 endoplasmic reticulum; GO:0005794 Golgi apparatus; GO:0005829 cytosol; GO:0012505 endomembrane system; GO:0016020 membrane; GO:0031090 organelle membrane; GO:0031984 organelle subcompartment; GO:0043226 organelle; GO:0043227 membrane-bounded organelle; GO:0043229 intracellula…	GO:0003712 transcription coregulator activity; GO:0140110 transcription regulator activity;			K	KOG4673	Transcription factor TMF, TATA element modulatory factor
C0HKD9	53	S	0.767	0.00307964	Down	Microfibrillar-associated protein 1B OS=Mus musculus OX=10090 GN=Mfap1b PE=1 SV=1	Mfap1b	0.999996	7.13755e-27	224.99	3	RPDYAPMES(1)S(1)DEEDEEFQFIK	0.48937	0.944	0.872	0.886	0.865	0.905	1.004	1.098	1.225	1.201	nucleus	K13110				GO:0001527 microfibril; GO:0005576 extracellular region; GO:0031012 extracellular matrix; GO:0099080 supramolecular complex; GO:0099081 supramolecular polymer; GO:0099512 supramolecular fiber;				Z	KOG1425	Microfibrillar-associated protein MFAP1
C4P6S0	794	S	0.818	0.00580085	Down	Sperm head and tail associated protein OS=Mus musculus OX=10090 GN=Nsun4 PE=1 SV=1	Nsun4	1	0.00580645	70.412	3	KS(1)VGQIK	0.44337	0.785	0.855	0.762	1.182	1.179	1.298	1	0.951	0.986	nucleus				GO:0000154 rRNA modification; GO:0001510 RNA methylation; GO:0006139 nucleobase-containing compound metabolic process; GO:0006364 rRNA processing; GO:0006396 RNA processing; GO:0006399 tRNA metabolic process; GO:0006400 tRNA modification; GO:0006417 regulation of translation; GO:0006725 cellular aromatic compound metabolic process; GO:0006807 nitrogen compound metabolic process; GO:0006996 organe…	GO:0000313 organellar ribosome; GO:0000315 organellar large ribosomal subunit; GO:0005622 intracellular; GO:0005623 cell; GO:0005634 nucleus; GO:0005737 cytoplasm; GO:0005739 mitochondrion; GO:0005759 mitochondrial matrix; GO:0005761 mitochondrial ribosome; GO:0005762 mitochondrial large ribosomal subunit; GO:0005840 ribosome; GO:0015934 large ribosomal subunit; GO:0031974 membrane-enclosed lumen…	GO:0000049 tRNA binding; GO:0003676 nucleic acid binding; GO:0003723 RNA binding; GO:0003824 catalytic activity; GO:0005488 binding; GO:0008168 methyltransferase activity; GO:0008169 C-methyltransferase activity; GO:0008173 RNA methyltransferase activity; GO:0008175 tRNA methyltransferase activity; GO:0008649 rRNA methyltransferase activity; GO:0008757 S-adenosylmethionine-dependent methyltransfe…
D3YXJ0	53	S	1.897	0.000360604	Up	Diacylglycerol kinase eta OS=Mus musculus OX=10090 GN=Dgkh PE=1 SV=2	Dgkh	0.828955	0.0210895	46.88	3	KVS(0.829)T(0.079)S(0.092)GQMR	-1.8065	1.499	1.491	1.537	0.636	0.683	0.767	0.79	0.72	0.876	cytoplasm	K00901	dgkA; diacylglycerol kinase (ATP) [EC:2.7.1.107]	mmu04070 Phosphatidylinositol signaling system; mmu00561 Glycerolipid metabolism; mmu01100 Metabolic pathways; mmu05231 Choline metabolism in cancer; mmu04072 Phospholipase D signaling pathway; mmu00564 Glycerophospholipid metabolism	GO:0001775 cell activation; GO:0006629 lipid metabolic process; GO:0006644 phospholipid metabolic process; GO:0006650 glycerophospholipid metabolic process; GO:0006793 phosphorus metabolic process; GO:0006796 phosphate-containing compound metabolic process; GO:0006950 response to stress; GO:0007154 cell communication; GO:0007165 signal transduction; GO:0007186 G protein-coupled receptor signaling…	GO:0005622 intracellular; GO:0005623 cell; GO:0005737 cytoplasm; GO:0005768 endosome; GO:0005886 plasma membrane; GO:0012505 endomembrane system; GO:0016020 membrane; GO:0031410 cytoplasmic vesicle; GO:0031982 vesicle; GO:0043226 organelle; GO:0043227 membrane-bounded organelle; GO:0043229 intracellular organelle; GO:0071944 cell periphery; GO:0097708 intracellular vesicle;	GO:0003824 catalytic activity; GO:0004143 diacylglycerol kinase activity; GO:0016301 kinase activity; GO:0016740 transferase activity; GO:0016772 transferase activity, transferring phosphorus-containing groups; GO:0016773 phosphotransferase activity, alcohol group as acceptor;	PF00169; PF00130; PF07647	PH domain; Phorbol esters/diacylglycerol binding domain (C1 domain); SAM domain (Sterile alpha motif)	T	KOG1170	Diacylglycerol kinase
E9PXT9	261	S	0.814	0.0125881	Down	Protein FAM170B OS=Mus musculus OX=10090 GN=Fam170b PE=1 SV=1	Fam170b	0.962875	1.75419e-13	176.77	3	QDQQPVEEEQS(0.003)LS(0.963)DS(0.029)S(0.005)ECTR	0.072065	0.901	1.005	0.875	0.908	0.909	0.985	1.116	1.193	1.109	nucleus				GO:0043900 regulation of multi-organism process; GO:0043902 positive regulation of multi-organism process; GO:0048518 positive regulation of biological process; GO:0050789 regulation of biological process; GO:0060046 regulation of acrosome reaction; GO:0065007 biological regulation; GO:0080154 regulation of fertilization; GO:1905516 positive regulation of fertilization; GO:2000241 regulation of r…	GO:0001669 acrosomal vesicle; GO:0002080 acrosomal membrane; GO:0002081 outer acrosomal membrane; GO:0005622 intracellular; GO:0005623 cell; GO:0005737 cytoplasm; GO:0012505 endomembrane system; GO:0012506 vesicle membrane; GO:0016020 membrane; GO:0030141 secretory granule; GO:0030659 cytoplasmic vesicle membrane; GO:0030667 secretory granule membrane; GO:0031090 organelle membrane; GO:0031410 cy…
E9PYH6	477	S	0.789	0.0272423	Down	Histone-lysine N-methyltransferase SETD1A OS=Mus musculus OX=10090 GN=Setd1a PE=1 SV=1	Setd1a	1	0.0256949	55.841	3	T(1)PPRPAS(1)PAR	0.67685	0.958	0.957	0.801	0.79	0.853	1.2	1.129	1.083	1.229	nucleus	K11422	SETD1; [histone H3]-lysine4 N-trimethyltransferase SETD1 [EC:2.1.1.354]	mmu00310 Lysine degradation; mmu01100 Metabolic pathways	GO:0002682 regulation of immune system process; GO:0006325 chromatin organization; GO:0006464 cellular protein modification process; GO:0006479 protein methylation; GO:0006807 nitrogen compound metabolic process; GO:0006996 organelle organization; GO:0008152 metabolic process; GO:0008213 protein alkylation; GO:0009987 cellular process; GO:0016043 cellular component organization; GO:0016569 covale…	GO:0000228 nuclear chromosome; GO:0000785 chromatin; GO:0000790 nuclear chromatin; GO:0005622 intracellular; GO:0005623 cell; GO:0005634 nucleus; GO:0005654 nucleoplasm; GO:0005694 chromosome; GO:0016604 nuclear body; GO:0016607 nuclear speck; GO:0031974 membrane-enclosed lumen; GO:0031981 nuclear lumen; GO:0032991 protein-containing complex; GO:0034708 methyltransferase complex; GO:0035097 histo…	GO:0003824 catalytic activity; GO:0005488 binding; GO:0005515 protein binding; GO:0008013 beta-catenin binding; GO:0008134 transcription factor binding; GO:0008168 methyltransferase activity; GO:0008170 N-methyltransferase activity; GO:0008276 protein methyltransferase activity; GO:0008757 S-adenosylmethionine-dependent methyltransferase activity; GO:0016278 lysine N-methyltransferase activity; G…	PF00076; PF11764	RNA recognition motif. (a.k.a. RRM, RBD, or RNP domain); COMPASS (Complex proteins associated with Set1p) component N	BK	KOG1080	Histone H3 (Lys4) methyltransferase complex, subunit SET1 and related methyltransferases
E9PYY5	143	S	0.766	0.00367083	Down	Dynein intermediate chain 4, axonemal OS=Mus musculus OX=10090 GN=Dnai4 PE=1 SV=1	Dnai4	0.925266	0.000120233	146.5	2	SVLGS(0.037)S(0.925)S(0.037)VSK	0.13134	0.771	0.883	0.845	1.046	1.083	1.108	1.115	1.099	1.049	nucleus				GO:0002244 hematopoietic progenitor cell differentiation; GO:0002376 immune system process; GO:0002520 immune system development; GO:0003341 cilium movement; GO:0006928 movement of cell or subcellular component; GO:0007017 microtubule-based process; GO:0007018 microtubule-based movement; GO:0007275 multicellular organism development; GO:0009987 cellular process; GO:0030097 hemopoiesis; GO:0030154…	GO:0005622 intracellular; GO:0005623 cell; GO:0005737 cytoplasm; GO:0005856 cytoskeleton; GO:0005858 axonemal dynein complex; GO:0005875 microtubule associated complex; GO:0005929 cilium; GO:0005930 axoneme; GO:0015630 microtubule cytoskeleton; GO:0030286 dynein complex; GO:0032838 plasma membrane bounded cell projection cytoplasm; GO:0032991 protein-containing complex; GO:0042995 cell projection…	GO:0005488 binding; GO:0005515 protein binding; GO:0045503 dynein light chain binding; GO:0045504 dynein heavy chain binding;
E9PYY5	144	S	0.831	0.0333175	Down	Dynein intermediate chain 4, axonemal OS=Mus musculus OX=10090 GN=Dnai4 PE=1 SV=1	Dnai4	0.821193	0.0309912	43.613	3	S(0.001)VLGS(0.024)S(0.09)S(0.821)VS(0.064)K	-0.40618	0.852	0.982	0.835	0.997	1.05	1.07	1.094	1.01	1.109	nucleus				GO:0002244 hematopoietic progenitor cell differentiation; GO:0002376 immune system process; GO:0002520 immune system development; GO:0003341 cilium movement; GO:0006928 movement of cell or subcellular component; GO:0007017 microtubule-based process; GO:0007018 microtubule-based movement; GO:0007275 multicellular organism development; GO:0009987 cellular process; GO:0030097 hemopoiesis; GO:0030154…	GO:0005622 intracellular; GO:0005623 cell; GO:0005737 cytoplasm; GO:0005856 cytoskeleton; GO:0005858 axonemal dynein complex; GO:0005875 microtubule associated complex; GO:0005929 cilium; GO:0005930 axoneme; GO:0015630 microtubule cytoskeleton; GO:0030286 dynein complex; GO:0032838 plasma membrane bounded cell projection cytoplasm; GO:0032991 protein-containing complex; GO:0042995 cell projection…	GO:0005488 binding; GO:0005515 protein binding; GO:0045503 dynein light chain binding; GO:0045504 dynein heavy chain binding;
E9Q0C6	46	S	0.789	0.00111662	Down	Acrosomal protein KIAA1210 OS=Mus musculus OX=10090 GN=Kiaa1210 PE=1 SV=1	Kiaa1210	0.999579	5.04093e-243	506.01	2	FS(1)SSSVSGSSLQPALEK	0.32773	0.861	0.922	0.888	0.979	0.966	0.999	1.159	1.141	1.084	nucleus					GO:0001669 acrosomal vesicle; GO:0005622 intracellular; GO:0005623 cell; GO:0005737 cytoplasm; GO:0012505 endomembrane system; GO:0030141 secretory granule; GO:0031410 cytoplasmic vesicle; GO:0031982 vesicle; GO:0043226 organelle; GO:0043227 membrane-bounded organelle; GO:0043229 intracellular organelle; GO:0097708 intracellular vesicle; GO:0099503 secretory vesicle;
E9Q0C6	213	S	0.804	0.0118979	Down	Acrosomal protein KIAA1210 OS=Mus musculus OX=10090 GN=Kiaa1210 PE=1 SV=1	Kiaa1210	0.776019	0.0106117	60.436	3	S(0.001)T(0.001)S(0.776)T(0.221)PVK	0.38322	0.818	0.932	0.838	1.142	0.996	1.057	1.011	1.091	1.115	nucleus					GO:0001669 acrosomal vesicle; GO:0005622 intracellular; GO:0005623 cell; GO:0005737 cytoplasm; GO:0012505 endomembrane system; GO:0030141 secretory granule; GO:0031410 cytoplasmic vesicle; GO:0031982 vesicle; GO:0043226 organelle; GO:0043227 membrane-bounded organelle; GO:0043229 intracellular organelle; GO:0097708 intracellular vesicle; GO:0099503 secretory vesicle;
E9Q0C6	1013	S	0.824	0.00175445	Down	Acrosomal protein KIAA1210 OS=Mus musculus OX=10090 GN=Kiaa1210 PE=1 SV=1	Kiaa1210	0.995701	1.07923e-06	134.31	4	MDSKPLMGSAIALES(0.004)KPS(0.996)R	0.14834	0.805	0.826	0.768	1.237	1.226	1.228	0.944	0.972	0.994	nucleus					GO:0001669 acrosomal vesicle; GO:0005622 intracellular; GO:0005623 cell; GO:0005737 cytoplasm; GO:0012505 endomembrane system; GO:0030141 secretory granule; GO:0031410 cytoplasmic vesicle; GO:0031982 vesicle; GO:0043226 organelle; GO:0043227 membrane-bounded organelle; GO:0043229 intracellular organelle; GO:0097708 intracellular vesicle; GO:0099503 secretory vesicle;
E9Q0C6	81	S	0.718	7.94925e-05	Down	Acrosomal protein KIAA1210 OS=Mus musculus OX=10090 GN=Kiaa1210 PE=1 SV=1	Kiaa1210	0.999999	7.23164e-87	355.42	2	S(0.023)IS(0.977)HDS(1)VFCLDPEPEK	-0.36261	0.841	0.838	0.831	1	1.026	0.969	1.12	1.181	1.194	nucleus					GO:0001669 acrosomal vesicle; GO:0005622 intracellular; GO:0005623 cell; GO:0005737 cytoplasm; GO:0012505 endomembrane system; GO:0030141 secretory granule; GO:0031410 cytoplasmic vesicle; GO:0031982 vesicle; GO:0043226 organelle; GO:0043227 membrane-bounded organelle; GO:0043229 intracellular organelle; GO:0097708 intracellular vesicle; GO:0099503 secretory vesicle;
E9Q0C6	460	S	0.83	0.00306592	Down	Acrosomal protein KIAA1210 OS=Mus musculus OX=10090 GN=Kiaa1210 PE=1 SV=1	Kiaa1210	0.88258	0.000118139	115.34	3	VS(0.883)LES(0.109)T(0.008)TYHK	-0.93972	0.882	0.844	0.888	1.104	1	1.133	1.005	1.05	1.093	nucleus					GO:0001669 acrosomal vesicle; GO:0005622 intracellular; GO:0005623 cell; GO:0005737 cytoplasm; GO:0012505 endomembrane system; GO:0030141 secretory granule; GO:0031410 cytoplasmic vesicle; GO:0031982 vesicle; GO:0043226 organelle; GO:0043227 membrane-bounded organelle; GO:0043229 intracellular organelle; GO:0097708 intracellular vesicle; GO:0099503 secretory vesicle;
E9Q1P8	343	S	0.808	0.000913899	Down	Interferon regulatory factor 2-binding protein 2 OS=Mus musculus OX=10090 GN=Irf2bp2 PE=1 SV=1	Irf2bp2	1	3.21612e-09	166.25	3	RKPS(1)PEPEGEVGPPK	1.0766	0.866	0.889	0.892	1.027	0.998	1.052	1.051	1.089	1.135	nucleus	K22383			GO:0000122 negative regulation of transcription by RNA polymerase II; GO:0006355 regulation of transcription, DNA-templated; GO:0006357 regulation of transcription by RNA polymerase II; GO:0009889 regulation of biosynthetic process; GO:0009890 negative regulation of biosynthetic process; GO:0009892 negative regulation of metabolic process; GO:0010468 regulation of gene expression; GO:0010556 regu…	GO:0005622 intracellular; GO:0005623 cell; GO:0005634 nucleus; GO:0005654 nucleoplasm; GO:0005737 cytoplasm; GO:0031974 membrane-enclosed lumen; GO:0031981 nuclear lumen; GO:0043226 organelle; GO:0043227 membrane-bounded organelle; GO:0043229 intracellular organelle; GO:0043231 intracellular membrane-bounded organelle; GO:0043233 organelle lumen; GO:0070013 intracellular organelle lumen;	GO:0003712 transcription coregulator activity; GO:0003714 transcription corepressor activity; GO:0140110 transcription regulator activity;	PF11261	Interferon regulatory factor 2-binding protein zinc finger	K	KOG3579	Predicted E3 ubiquitin ligase
E9Q1P8	440	S	0.829	0.00330663	Down	Interferon regulatory factor 2-binding protein 2 OS=Mus musculus OX=10090 GN=Irf2bp2 PE=1 SV=1	Irf2bp2	0.982827	5.35199e-24	238.07	2	NSS(0.017)S(0.983)PPSPSSMNQR	-0.84586	0.86	0.94	0.911	0.929	1.02	1.07	1.072	1.075	1.122	nucleus	K22383			GO:0000122 negative regulation of transcription by RNA polymerase II; GO:0006355 regulation of transcription, DNA-templated; GO:0006357 regulation of transcription by RNA polymerase II; GO:0009889 regulation of biosynthetic process; GO:0009890 negative regulation of biosynthetic process; GO:0009892 negative regulation of metabolic process; GO:0010468 regulation of gene expression; GO:0010556 regu…	GO:0005622 intracellular; GO:0005623 cell; GO:0005634 nucleus; GO:0005654 nucleoplasm; GO:0005737 cytoplasm; GO:0031974 membrane-enclosed lumen; GO:0031981 nuclear lumen; GO:0043226 organelle; GO:0043227 membrane-bounded organelle; GO:0043229 intracellular organelle; GO:0043231 intracellular membrane-bounded organelle; GO:0043233 organelle lumen; GO:0070013 intracellular organelle lumen;	GO:0003712 transcription coregulator activity; GO:0003714 transcription corepressor activity; GO:0140110 transcription regulator activity;	PF11261	Interferon regulatory factor 2-binding protein zinc finger	K	KOG3579	Predicted E3 ubiquitin ligase
E9Q394	1613	S	0.793	0.0293115	Down	A-kinase anchor protein 13 OS=Mus musculus OX=10090 GN=Akap13 PE=1 SV=1	Akap13	0.997917	5.33678e-14	197.72	3	NSLMS(0.002)LS(0.998)EEHLEPDQR	-0.15707	0.814	0.948	0.867	1.019	0.925	1.11	0.992	1.184	1.141	nucleus	K16529	ARHGEF13; A-kinase anchor protein 13	mmu04928 Parathyroid hormone synthesis, secretion and action; mmu05163 Human cytomegalovirus infection	GO:0001501 skeletal system development; GO:0001932 regulation of protein phosphorylation; GO:0001934 positive regulation of protein phosphorylation; GO:0003008 system process; GO:0003013 circulatory system process; GO:0003015 heart process; GO:0006810 transport; GO:0006913 nucleocytoplasmic transport; GO:0007154 cell communication; GO:0007165 signal transduction; GO:0007186 G protein-coupled rece…	GO:0005622 intracellular; GO:0005623 cell; GO:0005737 cytoplasm; GO:0005829 cytosol; GO:0005938 cell cortex; GO:0048471 perinuclear region of cytoplasm; GO:0071944 cell periphery; GO:0099568 cytoplasmic region;	GO:0005078 MAP-kinase scaffold activity; GO:0005085 guanyl-nucleotide exchange factor activity; GO:0005088 Ras guanyl-nucleotide exchange factor activity; GO:0005089 Rho guanyl-nucleotide exchange factor activity; GO:0005198 structural molecule activity; GO:0005488 binding; GO:0005515 protein binding; GO:0017016 Ras GTPase binding; GO:0017048 Rho GTPase binding; GO:0019899 enzyme binding; GO:0019…	PF00621	RhoGEF domain	T	KOG3520	Predicted guanine nucleotide exchange factor
E9Q394	2527	S	0.601	3.38983e-05	Down	A-kinase anchor protein 13 OS=Mus musculus OX=10090 GN=Akap13 PE=1 SV=1	Akap13	0.953692	5.34024e-05	114.96	3	S(0.045)AS(0.954)RPS(0.001)SLIEQEK	-1.0474	0.746	0.791	0.775	0.862	0.995	0.987	1.27	1.248	1.326	nucleus	K16529	ARHGEF13; A-kinase anchor protein 13	mmu04928 Parathyroid hormone synthesis, secretion and action; mmu05163 Human cytomegalovirus infection	GO:0001501 skeletal system development; GO:0001932 regulation of protein phosphorylation; GO:0001934 positive regulation of protein phosphorylation; GO:0003008 system process; GO:0003013 circulatory system process; GO:0003015 heart process; GO:0006810 transport; GO:0006913 nucleocytoplasmic transport; GO:0007154 cell communication; GO:0007165 signal transduction; GO:0007186 G protein-coupled rece…	GO:0005622 intracellular; GO:0005623 cell; GO:0005737 cytoplasm; GO:0005829 cytosol; GO:0005938 cell cortex; GO:0048471 perinuclear region of cytoplasm; GO:0071944 cell periphery; GO:0099568 cytoplasmic region;	GO:0005078 MAP-kinase scaffold activity; GO:0005085 guanyl-nucleotide exchange factor activity; GO:0005088 Ras guanyl-nucleotide exchange factor activity; GO:0005089 Rho guanyl-nucleotide exchange factor activity; GO:0005198 structural molecule activity; GO:0005488 binding; GO:0005515 protein binding; GO:0017016 Ras GTPase binding; GO:0017048 Rho GTPase binding; GO:0019899 enzyme binding; GO:0019…	PF00621	RhoGEF domain	T	KOG3520	Predicted guanine nucleotide exchange factor
E9Q394	1526	S	0.809	0.00321165	Down	A-kinase anchor protein 13 OS=Mus musculus OX=10090 GN=Akap13 PE=1 SV=1	Akap13	0.990259	0.00696454	64.42	3	S(0.01)LS(0.99)PFRR	-0.42516	0.871	0.857	0.839	1.075	1.07	1.115	1.043	1.008	1.122	nucleus	K16529	ARHGEF13; A-kinase anchor protein 13	mmu04928 Parathyroid hormone synthesis, secretion and action; mmu05163 Human cytomegalovirus infection	GO:0001501 skeletal system development; GO:0001932 regulation of protein phosphorylation; GO:0001934 positive regulation of protein phosphorylation; GO:0003008 system process; GO:0003013 circulatory system process; GO:0003015 heart process; GO:0006810 transport; GO:0006913 nucleocytoplasmic transport; GO:0007154 cell communication; GO:0007165 signal transduction; GO:0007186 G protein-coupled rece…	GO:0005622 intracellular; GO:0005623 cell; GO:0005737 cytoplasm; GO:0005829 cytosol; GO:0005938 cell cortex; GO:0048471 perinuclear region of cytoplasm; GO:0071944 cell periphery; GO:0099568 cytoplasmic region;	GO:0005078 MAP-kinase scaffold activity; GO:0005085 guanyl-nucleotide exchange factor activity; GO:0005088 Ras guanyl-nucleotide exchange factor activity; GO:0005089 Rho guanyl-nucleotide exchange factor activity; GO:0005198 structural molecule activity; GO:0005488 binding; GO:0005515 protein binding; GO:0017016 Ras GTPase binding; GO:0017048 Rho GTPase binding; GO:0019899 enzyme binding; GO:0019…	PF00621	RhoGEF domain	T	KOG3520	Predicted guanine nucleotide exchange factor
E9Q5C9	394	S	0.8	0.0105311	Down	Nucleolar and coiled-body phosphoprotein 1 OS=Mus musculus OX=10090 GN=Nolc1 PE=1 SV=1	Nolc1	0.999991	0.000782996	88.021	3	S(1)PKPAVTPK	0.79014	0.9	0.902	0.811	1.038	0.969	1.113	1.153	1.091	1.023	nucleus				GO:0000278 mitotic cell cycle; GO:0001837 epithelial to mesenchymal transition; GO:0006139 nucleobase-containing compound metabolic process; GO:0006355 regulation of transcription, DNA-templated; GO:0006364 rRNA processing; GO:0006396 RNA processing; GO:0006417 regulation of translation; GO:0006725 cellular aromatic compound metabolic process; GO:0006807 nitrogen compound metabolic process; GO:00…	GO:0001650 fibrillar center; GO:0005622 intracellular; GO:0005623 cell; GO:0005634 nucleus; GO:0005654 nucleoplasm; GO:0005730 nucleolus; GO:0005732 small nucleolar ribonucleoprotein complex; GO:0005737 cytoplasm; GO:0015030 Cajal body; GO:0016604 nuclear body; GO:0030532 small nuclear ribonucleoprotein complex; GO:0031428 box C/D snoRNP complex; GO:0031429 box H/ACA snoRNP complex; GO:0031974 me…	GO:0001042 RNA polymerase I core binding; GO:0003676 nucleic acid binding; GO:0003700 DNA-binding transcription factor activity; GO:0003723 RNA binding; GO:0005048 signal sequence binding; GO:0005488 binding; GO:0005515 protein binding; GO:0008134 transcription factor binding; GO:0008139 nuclear localization sequence binding; GO:0019899 enzyme binding; GO:0019904 protein domain specific binding; …	PF05022	SRP40, C-terminal domain	Y	KOG2992	Nucleolar GTPase/ATPase p130
E9Q6J5	2920	S	0.799	0.0382667	Down	Biorientation of chromosomes in cell division protein 1-like 1 OS=Mus musculus OX=10090 GN=Bod1l PE=1 SV=1	Bod1l	0.999982	4.06215e-91	322.57	5	SVSETSEDKKDEES(1)DEEEEEEEEEEPLGATTR	-0.065253	0.768	0.982	0.84	1.027	0.972	1.17	1.093	1.114	1.034	nucleus				GO:0006139 nucleobase-containing compound metabolic process; GO:0006259 DNA metabolic process; GO:0006260 DNA replication; GO:0006261 DNA-dependent DNA replication; GO:0006725 cellular aromatic compound metabolic process; GO:0006807 nitrogen compound metabolic process; GO:0006950 response to stress; GO:0006974 cellular response to DNA damage stimulus; GO:0008152 metabolic process; GO:0009058 bios…	GO:0005622 intracellular; GO:0005623 cell; GO:0005634 nucleus; GO:0005654 nucleoplasm; GO:0031974 membrane-enclosed lumen; GO:0031981 nuclear lumen; GO:0043226 organelle; GO:0043227 membrane-bounded organelle; GO:0043229 intracellular organelle; GO:0043231 intracellular membrane-bounded organelle; GO:0043233 organelle lumen; GO:0070013 intracellular organelle lumen;
E9Q6J5	896	S	0.798	0.000669501	Down	Biorientation of chromosomes in cell division protein 1-like 1 OS=Mus musculus OX=10090 GN=Bod1l PE=1 SV=1	Bod1l	0.797735	0.0228803	51.875	3	T(0.202)KS(0.798)LLEDK	-0.037568	0.873	0.865	0.845	1.064	1.023	1.096	1.077	1.039	1.119	nucleus				GO:0006139 nucleobase-containing compound metabolic process; GO:0006259 DNA metabolic process; GO:0006260 DNA replication; GO:0006261 DNA-dependent DNA replication; GO:0006725 cellular aromatic compound metabolic process; GO:0006807 nitrogen compound metabolic process; GO:0006950 response to stress; GO:0006974 cellular response to DNA damage stimulus; GO:0008152 metabolic process; GO:0009058 bios…	GO:0005622 intracellular; GO:0005623 cell; GO:0005634 nucleus; GO:0005654 nucleoplasm; GO:0031974 membrane-enclosed lumen; GO:0031981 nuclear lumen; GO:0043226 organelle; GO:0043227 membrane-bounded organelle; GO:0043229 intracellular organelle; GO:0043231 intracellular membrane-bounded organelle; GO:0043233 organelle lumen; GO:0070013 intracellular organelle lumen;
E9Q743	2	S	0.714	0.0402701	Down	Cilia- and flagella-associated protein 251 OS=Mus musculus OX=10090 GN=Cfap251 PE=1 SV=1	Cfap251	0.993926	1.96948e-11	136.63	2	S(0.994)DT(0.006)EENPLEESR	0.39369	0.827	1.015	0.713	0.906	0.998	0.963	1.137	1.321	1.12	nucleus	K24228			GO:0003341 cilium movement; GO:0006928 movement of cell or subcellular component; GO:0007017 microtubule-based process; GO:0007018 microtubule-based movement; GO:0009987 cellular process;	GO:0005622 intracellular; GO:0005623 cell; GO:0005737 cytoplasm; GO:0005856 cytoskeleton; GO:0005929 cilium; GO:0005930 axoneme; GO:0031514 motile cilium; GO:0032838 plasma membrane bounded cell projection cytoplasm; GO:0042995 cell projection; GO:0043226 organelle; GO:0043228 non-membrane-bounded organelle; GO:0043229 intracellular organelle; GO:0043232 intracellular non-membrane-bounded organel…
E9Q784	1295	S	0.721	0.0437834	Down	Zinc finger CCCH domain-containing protein 13 OS=Mus musculus OX=10090 GN=Zc3h13 PE=1 SV=1	Zc3h13	1	0.0125844	65.246	3	VLHS(1)GS(1)RDREK	0.027	0.954	0.735	0.699	1.14	1.082	1.076	1.176	0.972	1.166	nucleus	K22909			GO:0001510 RNA methylation; GO:0006139 nucleobase-containing compound metabolic process; GO:0006725 cellular aromatic compound metabolic process; GO:0006807 nitrogen compound metabolic process; GO:0008152 metabolic process; GO:0009451 RNA modification; GO:0009987 cellular process; GO:0016070 RNA metabolic process; GO:0016071 mRNA metabolic process; GO:0016556 mRNA modification; GO:0032259 methyla…	GO:0005622 intracellular; GO:0005623 cell; GO:0005634 nucleus; GO:0005654 nucleoplasm; GO:0016604 nuclear body; GO:0016607 nuclear speck; GO:0031974 membrane-enclosed lumen; GO:0031981 nuclear lumen; GO:0032991 protein-containing complex; GO:0034708 methyltransferase complex; GO:0036396 RNA N6-methyladenosine methyltransferase complex; GO:0043226 organelle; GO:0043227 membrane-bounded organelle; …				K	KOG1874	KEKE-like motif-containing transcription regulator (Rlr1)/suppressor of sin4
E9Q7X6	1275	S	0.8	0.000401827	Down	Protein HEG homolog 1 OS=Mus musculus OX=10090 GN=Heg1 PE=1 SV=1	Heg1	0.974395	5.3919e-05	115.56	3	EAIEMHENGS(0.974)T(0.026)K	-0.8299	0.904	0.877	0.908	0.96	0.943	1.045	1.16	1.098	1.105	extracellular	K24472			GO:0000902 cell morphogenesis; GO:0000904 cell morphogenesis involved in differentiation; GO:0001568 blood vessel development; GO:0001570 vasculogenesis; GO:0001701 in utero embryonic development; GO:0001816 cytokine production; GO:0001817 regulation of cytokine production; GO:0001819 positive regulation of cytokine production; GO:0001885 endothelial cell development; GO:0001886 endothelial cell …	GO:0005623 cell; GO:0005886 plasma membrane; GO:0005911 cell-cell junction; GO:0009897 external side of plasma membrane; GO:0009986 cell surface; GO:0016020 membrane; GO:0030054 cell junction; GO:0071944 cell periphery; GO:0098552 side of membrane;		PF00008; PF07645	EGF-like domain; Calcium-binding EGF domain
E9QAF0	655	S	2.321	0.000254142	Up	Spermatogenesis-associated protein 31 OS=Mus musculus OX=10090 GN=Spata31 PE=1 SV=1	Spata31	0.916477	5.65227e-05	141.06	2	RT(0.084)S(0.916)DQNLEAYK	-0.60899	0.944	0.992	0.919	1.673	1.589	1.653	0.453	0.415	0.362	cytoplasm					GO:0001669 acrosomal vesicle; GO:0005622 intracellular; GO:0005623 cell; GO:0005737 cytoplasm; GO:0012505 endomembrane system; GO:0030141 secretory granule; GO:0031410 cytoplasmic vesicle; GO:0031982 vesicle; GO:0043226 organelle; GO:0043227 membrane-bounded organelle; GO:0043229 intracellular organelle; GO:0097708 intracellular vesicle; GO:0099503 secretory vesicle;	GO:0003779 actin binding; GO:0005488 binding; GO:0005515 protein binding; GO:0008092 cytoskeletal protein binding;
E9QAF0	555	S	1.463	0.0233432	Up	Spermatogenesis-associated protein 31 OS=Mus musculus OX=10090 GN=Spata31 PE=1 SV=1	Spata31	1	0.0110074	81.915	2	S(1)AAEVVR	0.029458	0.973	0.758	0.854	1.601	1.502	1.545	0.655	0.609	0.503	cytoplasm					GO:0001669 acrosomal vesicle; GO:0005622 intracellular; GO:0005623 cell; GO:0005737 cytoplasm; GO:0012505 endomembrane system; GO:0030141 secretory granule; GO:0031410 cytoplasmic vesicle; GO:0031982 vesicle; GO:0043226 organelle; GO:0043227 membrane-bounded organelle; GO:0043229 intracellular organelle; GO:0097708 intracellular vesicle; GO:0099503 secretory vesicle;	GO:0003779 actin binding; GO:0005488 binding; GO:0005515 protein binding; GO:0008092 cytoskeletal protein binding;
E9QAT4	1377	S	0.705	0.00044858	Down	Protein transport protein Sec16A OS=Mus musculus OX=10090 GN=Sec16a PE=1 SV=1	Sec16a	0.999018	0.00162868	87.298	3	STHS(0.999)LPSR	-0.13453	0.861	0.82	0.795	1.097	0.893	1.022	1.169	1.124	1.219	nucleus	K20353			GO:0006810 transport; GO:0006888 endoplasmic reticulum to Golgi vesicle-mediated transport; GO:0006900 vesicle budding from membrane; GO:0006901 vesicle coating; GO:0006903 vesicle targeting; GO:0006996 organelle organization; GO:0007029 endoplasmic reticulum organization; GO:0009987 cellular process; GO:0010256 endomembrane system organization; GO:0016043 cellular component organization; GO:0016…	GO:0005622 intracellular; GO:0005623 cell; GO:0005737 cytoplasm; GO:0005783 endoplasmic reticulum; GO:0005794 Golgi apparatus; GO:0005829 cytosol; GO:0012505 endomembrane system; GO:0043226 organelle; GO:0043227 membrane-bounded organelle; GO:0043229 intracellular organelle; GO:0043231 intracellular membrane-bounded organelle;		PF12932; PF12931	Vesicle coat trafficking protein Sec16 mid-region; Sec23-binding domain of Sec16	U	KOG1913	Regucalcin gene promoter region-related protein (RGPR)
E9QAT4	1380	S	1.513	0.0144838	Up	Protein transport protein Sec16A OS=Mus musculus OX=10090 GN=Sec16a PE=1 SV=1	Sec16a	0.999945	0.00070606	83.045	3	STHSLPS(1)RR	-0.04321	1.066	1.441	1.111	1.09	0.854	1.046	0.79	0.764	0.838	nucleus	K20353			GO:0006810 transport; GO:0006888 endoplasmic reticulum to Golgi vesicle-mediated transport; GO:0006900 vesicle budding from membrane; GO:0006901 vesicle coating; GO:0006903 vesicle targeting; GO:0006996 organelle organization; GO:0007029 endoplasmic reticulum organization; GO:0009987 cellular process; GO:0010256 endomembrane system organization; GO:0016043 cellular component organization; GO:0016…	GO:0005622 intracellular; GO:0005623 cell; GO:0005737 cytoplasm; GO:0005783 endoplasmic reticulum; GO:0005794 Golgi apparatus; GO:0005829 cytosol; GO:0012505 endomembrane system; GO:0043226 organelle; GO:0043227 membrane-bounded organelle; GO:0043229 intracellular organelle; GO:0043231 intracellular membrane-bounded organelle;		PF12932; PF12931	Vesicle coat trafficking protein Sec16 mid-region; Sec23-binding domain of Sec16	U	KOG1913	Regucalcin gene promoter region-related protein (RGPR)
F8VPQ2	793	S	0.824	0.00558293	Down	AT-rich interactive domain-containing protein 4A OS=Mus musculus OX=10090 GN=Arid4a PE=1 SV=1	Arid4a	1	0.0243671	51.268	3	QVEKS(1)PK	0.78314	0.898	0.904	0.895	0.985	1.075	0.967	1.047	1.058	1.17	nucleus	K19194			GO:0006139 nucleobase-containing compound metabolic process; GO:0006325 chromatin organization; GO:0006351 transcription, DNA-templated; GO:0006355 regulation of transcription, DNA-templated; GO:0006357 regulation of transcription by RNA polymerase II; GO:0006366 transcription by RNA polymerase II; GO:0006464 cellular protein modification process; GO:0006476 protein deacetylation; GO:0006725 cell…	GO:0005622 intracellular; GO:0005623 cell; GO:0005634 nucleus; GO:0005654 nucleoplasm; GO:0005737 cytoplasm; GO:0005829 cytosol; GO:0005886 plasma membrane; GO:0016020 membrane; GO:0017053 transcription repressor complex; GO:0031974 membrane-enclosed lumen; GO:0031981 nuclear lumen; GO:0032991 protein-containing complex; GO:0043226 organelle; GO:0043227 membrane-bounded organelle; GO:0043229 intr…	GO:0000981 DNA-binding transcription factor activity, RNA polymerase II-specific; GO:0001067 regulatory region nucleic acid binding; GO:0003676 nucleic acid binding; GO:0003677 DNA binding; GO:0003700 DNA-binding transcription factor activity; GO:0003824 catalytic activity; GO:0004407 histone deacetylase activity; GO:0005488 binding; GO:0016787 hydrolase activity; GO:0016810 hydrolase activity, a…	PF08169; PF01388	RBB1NT (NUC162) domain; ARID/BRIGHT DNA binding domain	BK	KOG3001	Dosage compensation regulatory complex/histone acetyltransferase complex, subunit MSL-3/MRG15/EAF3, and related CHROMO domain-containing proteins
F8VPZ9	1427	S	0.805	0.0432598	Down	BRD4-interacting chromatin-remodeling complex-associated protein OS=Mus musculus OX=10090 GN=Bicra PE=1 SV=1	Bicra	0.914253	0.000557309	82.774	3	GAGS(0.914)PT(0.086)PLPTK	-0.65165	0.79	0.982	0.892	0.95	1.015	1.062	1.06	1.054	1.194	nucleus
G3X912	445	S	0.814	0.0426054	Down	DNA-dependent metalloprotease SPRTN OS=Mus musculus OX=10090 GN=Sprtn PE=2 SV=1	Sprtn	0.997455	1.5287e-45	279.27	2	SS(0.002)S(0.997)QPTAASAPQSLSSQR	0.42795	0.851	0.731	0.793	1.217	1.144	1.348	1.023	0.87	1.023	nucleus	K24051			GO:0000731 DNA synthesis involved in DNA repair; GO:0006139 nucleobase-containing compound metabolic process; GO:0006259 DNA metabolic process; GO:0006281 DNA repair; GO:0006301 postreplication repair; GO:0006725 cellular aromatic compound metabolic process; GO:0006807 nitrogen compound metabolic process; GO:0006950 response to stress; GO:0006974 cellular response to DNA damage stimulus; GO:00081…	GO:0005622 intracellular; GO:0005623 cell; GO:0005634 nucleus; GO:0005654 nucleoplasm; GO:0005694 chromosome; GO:0016604 nuclear body; GO:0016607 nuclear speck; GO:0031974 membrane-enclosed lumen; GO:0031981 nuclear lumen; GO:0043226 organelle; GO:0043227 membrane-bounded organelle; GO:0043228 non-membrane-bounded organelle; GO:0043229 intracellular organelle; GO:0043231 intracellular membrane-bo…	GO:0005488 binding; GO:0005515 protein binding; GO:0031593 polyubiquitin modification-dependent protein binding; GO:0032182 ubiquitin-like protein binding; GO:0043130 ubiquitin binding; GO:0070530 K63-linked polyubiquitin modification-dependent protein binding; GO:0140030 modification-dependent protein binding;	PF10263	SprT-like family	S	KOG3931	Uncharacterized conserved protein
G3X9J0	94	S	0.763	0.000143285	Down	Signal-induced proliferation-associated 1-like protein 3 OS=Mus musculus OX=10090 GN=Sipa1l3 PE=1 SV=1	Sipa1l3	0.998064	7.72261e-25	242.24	2	EQSNPS(0.998)PS(0.002)QDTDGVK	1.3028	0.835	0.83	0.804	1.067	1.075	1.152	1.106	1.05	1.08	nucleus	K17703	SIPA1L3; signal-induced proliferation-associated 1 like protein 3	mmu04015 Rap1 signaling pathway	GO:0000902 cell morphogenesis; GO:0000904 cell morphogenesis involved in differentiation; GO:0001654 eye development; GO:0002064 epithelial cell development; GO:0002244 hematopoietic progenitor cell differentiation; GO:0002376 immune system process; GO:0002520 immune system development; GO:0003382 epithelial cell morphogenesis; GO:0006996 organelle organization; GO:0007010 cytoskeleton organizati…	GO:0001725 stress fiber; GO:0005622 intracellular; GO:0005623 cell; GO:0005856 cytoskeleton; GO:0005911 cell-cell junction; GO:0015629 actin cytoskeleton; GO:0030054 cell junction; GO:0032432 actin filament bundle; GO:0042641 actomyosin; GO:0043226 organelle; GO:0043228 non-membrane-bounded organelle; GO:0043229 intracellular organelle; GO:0043232 intracellular non-membrane-bounded organelle; GO:…				T	KOG3686	Rap1-GTPase-activating protein (Rap1GAP)
G3X9J0	1248	S	0.665	0.000216881	Down	Signal-induced proliferation-associated 1-like protein 3 OS=Mus musculus OX=10090 GN=Sipa1l3 PE=1 SV=1	Sipa1l3	1	0.00255371	72.321	3	QDAAGKDS(1)PNR	0.51847	0.79	0.749	0.818	1.097	0.958	1.042	1.138	1.213	1.193	nucleus	K17703	SIPA1L3; signal-induced proliferation-associated 1 like protein 3	mmu04015 Rap1 signaling pathway	GO:0000902 cell morphogenesis; GO:0000904 cell morphogenesis involved in differentiation; GO:0001654 eye development; GO:0002064 epithelial cell development; GO:0002244 hematopoietic progenitor cell differentiation; GO:0002376 immune system process; GO:0002520 immune system development; GO:0003382 epithelial cell morphogenesis; GO:0006996 organelle organization; GO:0007010 cytoskeleton organizati…	GO:0001725 stress fiber; GO:0005622 intracellular; GO:0005623 cell; GO:0005856 cytoskeleton; GO:0005911 cell-cell junction; GO:0015629 actin cytoskeleton; GO:0030054 cell junction; GO:0032432 actin filament bundle; GO:0042641 actomyosin; GO:0043226 organelle; GO:0043228 non-membrane-bounded organelle; GO:0043229 intracellular organelle; GO:0043232 intracellular non-membrane-bounded organelle; GO:…				T	KOG3686	Rap1-GTPase-activating protein (Rap1GAP)
G3X9J0	140	S	0.749	0.000176185	Down	Signal-induced proliferation-associated 1-like protein 3 OS=Mus musculus OX=10090 GN=Sipa1l3 PE=1 SV=1	Sipa1l3	1	2.54834e-05	126.4	3	S(1)KDVEFQDGWPR	-0.84226	0.855	0.876	0.888	0.992	0.883	1.007	1.126	1.173	1.199	nucleus	K17703	SIPA1L3; signal-induced proliferation-associated 1 like protein 3	mmu04015 Rap1 signaling pathway	GO:0000902 cell morphogenesis; GO:0000904 cell morphogenesis involved in differentiation; GO:0001654 eye development; GO:0002064 epithelial cell development; GO:0002244 hematopoietic progenitor cell differentiation; GO:0002376 immune system process; GO:0002520 immune system development; GO:0003382 epithelial cell morphogenesis; GO:0006996 organelle organization; GO:0007010 cytoskeleton organizati…	GO:0001725 stress fiber; GO:0005622 intracellular; GO:0005623 cell; GO:0005856 cytoskeleton; GO:0005911 cell-cell junction; GO:0015629 actin cytoskeleton; GO:0030054 cell junction; GO:0032432 actin filament bundle; GO:0042641 actomyosin; GO:0043226 organelle; GO:0043228 non-membrane-bounded organelle; GO:0043229 intracellular organelle; GO:0043232 intracellular non-membrane-bounded organelle; GO:…				T	KOG3686	Rap1-GTPase-activating protein (Rap1GAP)
G5E8K5	960	S	1.408	0.0450962	Up	Ankyrin-3 OS=Mus musculus OX=10090 GN=Ank3 PE=1 SV=1	Ank3	0.999786	0.000791205	120.33	2	EFDSDS(1)LR	1.6748	1.231	0.919	1.34	1.003	1.042	0.987	0.834	0.814	0.831	nucleus	K10380	ANK; ankyrin	mmu05205 Proteoglycans in cancer	GO:0000278 mitotic cell cycle; GO:0000281 mitotic cytokinesis; GO:0000902 cell morphogenesis; GO:0000904 cell morphogenesis involved in differentiation; GO:0000910 cytokinesis; GO:0001508 action potential; GO:0002028 regulation of sodium ion transport; GO:0003008 system process; GO:0003254 regulation of membrane depolarization; GO:0006810 transport; GO:0006892 post-Golgi vesicle-mediated transpor…	GO:0000323 lytic vacuole; GO:0005622 intracellular; GO:0005623 cell; GO:0005737 cytoplasm; GO:0005764 lysosome; GO:0005773 vacuole; GO:0005783 endoplasmic reticulum; GO:0005856 cytoskeleton; GO:0005886 plasma membrane; GO:0005911 cell-cell junction; GO:0009986 cell surface; GO:0012505 endomembrane system; GO:0014704 intercalated disc; GO:0014731 spectrin-associated cytoskeleton; GO:0016020 membra…	GO:0005198 structural molecule activity; GO:0005200 structural constituent of cytoskeleton; GO:0005488 binding; GO:0005515 protein binding; GO:0008092 cytoskeletal protein binding; GO:0030507 spectrin binding; GO:0030674 protein-macromolecule adaptor activity; GO:0044325 ion channel binding; GO:0045296 cadherin binding; GO:0050839 cell adhesion molecule binding; GO:0060090 molecular adaptor activ…	PF00531	Death domain	T	KOG4177	Ankyrin
Q9JJW6	8	S	1.249	0.0323803	Up	Aly/REF export factor 2 OS=Mus musculus OX=10090 GN=Alyref2 PE=1 SV=1	Alyref2	1	0.0304302	43.991	3	MDMS(1)LDDIIK	0.31858	1.162	1.245	1.055	1.042	0.907	0.818	0.836	0.952	0.984	nucleus	K12881	THOC4; THO complex subunit 4	mmu03015 mRNA surveillance pathway; mmu03040 Spliceosome; mmu05168 Herpes simplex virus 1 infection; mmu05014 Amyotrophic lateral sclerosis; mmu03013 RNA transport	GO:0000018 regulation of DNA recombination; GO:0000375 RNA splicing, via transesterification reactions; GO:0000377 RNA splicing, via transesterification reactions with bulged adenosine as nucleophile; GO:0000398 mRNA splicing, via spliceosome; GO:0006139 nucleobase-containing compound metabolic process; GO:0006259 DNA metabolic process; GO:0006260 DNA replication; GO:0006261 DNA-dependent DNA rep…	GO:0000346 transcription export complex; GO:0005622 intracellular; GO:0005623 cell; GO:0005634 nucleus; GO:0005654 nucleoplasm; GO:0005681 spliceosomal complex; GO:0005737 cytoplasm; GO:0005829 cytosol; GO:0031974 membrane-enclosed lumen; GO:0031981 nuclear lumen; GO:0032991 protein-containing complex; GO:0043226 organelle; GO:0043227 membrane-bounded organelle; GO:0043229 intracellular organelle…	GO:0003676 nucleic acid binding; GO:0003677 DNA binding; GO:0003697 single-stranded DNA binding; GO:0003723 RNA binding; GO:0005488 binding; GO:0097159 organic cyclic compound binding; GO:1901363 heterocyclic compound binding;	PF00076	RNA recognition motif. (a.k.a. RRM, RBD, or RNP domain)	A	KOG0533	RRM motif-containing protein
O08674	194	S	0.816	0.0110862	Down	Recombining binding protein suppressor of hairless-like protein OS=Mus musculus OX=10090 GN=Rbpjl PE=1 SV=1	Rbpjl	1	0.00167347	78.334	4	PS(1)QKKQSLK	1.1046	0.922	0.833	0.877	0.995	0.963	1.183	1.15	1.025	1.052	nucleus	K06053	RBPSUH; recombining binding protein suppressor of hairless	mmu04330 Notch signaling pathway; mmu05165 Human papillomavirus infection; mmu05203 Viral carcinogenesis; mmu05017 Spinocerebellar ataxia; mmu04658 Th1 and Th2 cell differentiation; mmu05169 Epstein-Barr virus infection	GO:0006139 nucleobase-containing compound metabolic process; GO:0006351 transcription, DNA-templated; GO:0006355 regulation of transcription, DNA-templated; GO:0006357 regulation of transcription by RNA polymerase II; GO:0006366 transcription by RNA polymerase II; GO:0006725 cellular aromatic compound metabolic process; GO:0006807 nitrogen compound metabolic process; GO:0007154 cell communication…	GO:0005622 intracellular; GO:0005623 cell; GO:0005634 nucleus; GO:0005667 transcription regulator complex; GO:0032991 protein-containing complex; GO:0043226 organelle; GO:0043227 membrane-bounded organelle; GO:0043229 intracellular organelle; GO:0043231 intracellular membrane-bounded organelle;	GO:0000976 transcription regulatory region sequence-specific DNA binding; GO:0000977 RNA polymerase II transcription regulatory region sequence-specific DNA binding; GO:0000981 DNA-binding transcription factor activity, RNA polymerase II-specific; GO:0001067 regulatory region nucleic acid binding; GO:0001228 DNA-binding transcription activator activity, RNA polymerase II-specific; GO:0003676 nucl…	PF09271; PF09270	LAG1, DNA binding; Beta-trefoil DNA-binding domain	K	KOG3743	Recombination signal binding protein-J kappa(CBF1, Su(H), HS2NF5)
O08715	138	S	0.76	0.00504455	Down	A-kinase anchor protein 1, mitochondrial OS=Mus musculus OX=10090 GN=Akap1 PE=1 SV=4	Akap1	1	0.00335219	65.043	3	S(1)IPLGCPLLPK	-0.83951	0.92	0.832	0.78	1.017	1.092	1.027	1.121	1.126	1.084	extracellular	K16518			GO:0006950 response to stress; GO:0007596 blood coagulation; GO:0007599 hemostasis; GO:0009611 response to wounding; GO:0009719 response to endogenous stimulus; GO:0009725 response to hormone; GO:0009892 negative regulation of metabolic process; GO:0009966 regulation of signal transduction; GO:0009987 cellular process; GO:0010033 response to organic substance; GO:0010243 response to organonitroge…	GO:0005622 intracellular; GO:0005623 cell; GO:0005737 cytoplasm; GO:0005739 mitochondrion; GO:0005740 mitochondrial envelope; GO:0005741 mitochondrial outer membrane; GO:0005743 mitochondrial inner membrane; GO:0005759 mitochondrial matrix; GO:0005783 endoplasmic reticulum; GO:0005811 lipid droplet; GO:0005829 cytosol; GO:0005886 plasma membrane; GO:0012505 endomembrane system; GO:0016020 membran…	GO:0005198 structural molecule activity; GO:0005488 binding; GO:0005515 protein binding; GO:0008017 microtubule binding; GO:0008092 cytoskeletal protein binding; GO:0015631 tubulin binding; GO:0019899 enzyme binding; GO:0019900 kinase binding; GO:0019901 protein kinase binding; GO:0019902 phosphatase binding; GO:0019903 protein phosphatase binding; GO:0019904 protein domain specific binding; GO:0…	PF00013; PF00567	KH domain; Tudor domain	T	KOG2279	Kinase anchor protein AKAP149, contains KH and Tudor RNA-binding domains
O08716	42	S	1.296	0.0221972	Up	Fatty acid-binding protein 9 OS=Mus musculus OX=10090 GN=Fabp9 PE=1 SV=2	Fabp9	1	4.11655e-05	115.46	4	KVACLIKPS(1)VS(1)IS(1)FNGER	0.51126	1.05	1.197	1.065	0.96	0.964	1.209	0.86	0.933	0.762	cytoplasm				GO:0000003 reproduction; GO:0001675 acrosome assembly; GO:0003006 developmental process involved in reproduction; GO:0006629 lipid metabolic process; GO:0006638 neutral lipid metabolic process; GO:0006639 acylglycerol metabolic process; GO:0006641 triglyceride metabolic process; GO:0006996 organelle organization; GO:0007276 gamete generation; GO:0007281 germ cell development; GO:0007283 spermatog…	GO:0001669 acrosomal vesicle; GO:0005622 intracellular; GO:0005623 cell; GO:0005737 cytoplasm; GO:0005829 cytosol; GO:0012505 endomembrane system; GO:0030141 secretory granule; GO:0031410 cytoplasmic vesicle; GO:0031982 vesicle; GO:0043226 organelle; GO:0043227 membrane-bounded organelle; GO:0043229 intracellular organelle; GO:0097708 intracellular vesicle; GO:0099503 secretory vesicle;		PF00061	Lipocalin / cytosolic fatty-acid binding protein family	I	KOG4015	Fatty acid-binding protein FABP
O08716	14	S	1.259	0.00485136	Up	Fatty acid-binding protein 9 OS=Mus musculus OX=10090 GN=Fabp9 PE=1 SV=2	Fabp9	0.999985	1.16623e-11	209.11	3	LIS(1)S(1)ENFENYVR	0.4823	1.032	1.068	1.098	1.096	1.028	1.136	0.866	0.888	0.787	cytoplasm				GO:0000003 reproduction; GO:0001675 acrosome assembly; GO:0003006 developmental process involved in reproduction; GO:0006629 lipid metabolic process; GO:0006638 neutral lipid metabolic process; GO:0006639 acylglycerol metabolic process; GO:0006641 triglyceride metabolic process; GO:0006996 organelle organization; GO:0007276 gamete generation; GO:0007281 germ cell development; GO:0007283 spermatog…	GO:0001669 acrosomal vesicle; GO:0005622 intracellular; GO:0005623 cell; GO:0005737 cytoplasm; GO:0005829 cytosol; GO:0012505 endomembrane system; GO:0030141 secretory granule; GO:0031410 cytoplasmic vesicle; GO:0031982 vesicle; GO:0043226 organelle; GO:0043227 membrane-bounded organelle; GO:0043229 intracellular organelle; GO:0097708 intracellular vesicle; GO:0099503 secretory vesicle;		PF00061	Lipocalin / cytosolic fatty-acid binding protein family	I	KOG4015	Fatty acid-binding protein FABP
O08716	91	S	1.273	1.95432e-05	Up	Fatty acid-binding protein 9 OS=Mus musculus OX=10090 GN=Fabp9 PE=1 SV=2	Fabp9	0.999999	4.70705e-56	298.23	2	SLITFEGGS(1)MIQVQK	0.20862	1.05	1.068	1.084	1.099	1.073	1.111	0.84	0.831	0.844	cytoplasm				GO:0000003 reproduction; GO:0001675 acrosome assembly; GO:0003006 developmental process involved in reproduction; GO:0006629 lipid metabolic process; GO:0006638 neutral lipid metabolic process; GO:0006639 acylglycerol metabolic process; GO:0006641 triglyceride metabolic process; GO:0006996 organelle organization; GO:0007276 gamete generation; GO:0007281 germ cell development; GO:0007283 spermatog…	GO:0001669 acrosomal vesicle; GO:0005622 intracellular; GO:0005623 cell; GO:0005737 cytoplasm; GO:0005829 cytosol; GO:0012505 endomembrane system; GO:0030141 secretory granule; GO:0031410 cytoplasmic vesicle; GO:0031982 vesicle; GO:0043226 organelle; GO:0043227 membrane-bounded organelle; GO:0043229 intracellular organelle; GO:0097708 intracellular vesicle; GO:0099503 secretory vesicle;		PF00061	Lipocalin / cytosolic fatty-acid binding protein family	I	KOG4015	Fatty acid-binding protein FABP
O08784	794	S	0.825	0.00844983	Down	Treacle protein OS=Mus musculus OX=10090 GN=Tcof1 PE=1 SV=1	Tcof1	0.999995	7.06032e-05	103.76	4	AASAPAKES(1)PK	0.63943	0.904	0.898	0.86	1.036	1.028	1.049	1.01	1.07	1.145	nucleus	K14562	TCOF1; Treacher Collins syndrome protein	mmu03008 Ribosome biogenesis in eukaryotes	GO:0001501 skeletal system development; GO:0001837 epithelial to mesenchymal transition; GO:0006139 nucleobase-containing compound metabolic process; GO:0006351 transcription, DNA-templated; GO:0006360 transcription by RNA polymerase I; GO:0006417 regulation of translation; GO:0006725 cellular aromatic compound metabolic process; GO:0006807 nitrogen compound metabolic process; GO:0007275 multicel…	GO:0001650 fibrillar center; GO:0005622 intracellular; GO:0005623 cell; GO:0005634 nucleus; GO:0005730 nucleolus; GO:0005737 cytoplasm; GO:0005829 cytosol; GO:0031974 membrane-enclosed lumen; GO:0031981 nuclear lumen; GO:0043226 organelle; GO:0043227 membrane-bounded organelle; GO:0043228 non-membrane-bounded organelle; GO:0043229 intracellular organelle; GO:0043231 intracellular membrane-bounded…	GO:0001042 RNA polymerase I core binding; GO:0005215 transporter activity; GO:0005488 binding; GO:0005515 protein binding; GO:0019899 enzyme binding; GO:0043175 RNA polymerase core enzyme binding; GO:0046982 protein heterodimerization activity; GO:0046983 protein dimerization activity; GO:0070063 RNA polymerase binding; GO:0097110 scaffold protein binding;
O09000	720	S	0.827	0.0327779	Down	Nuclear receptor coactivator 3 OS=Mus musculus OX=10090 GN=Ncoa3 PE=1 SV=2	Ncoa3	1	0.0122963	58.955	3	QEQLS(1)PK	0.31867	0.953	0.829	0.854	1.041	1.002	1.132	0.98	1.128	1.08	nucleus	K11256	NCOA3; nuclear receptor coactivator 3 [EC:2.3.1.48]	mmu04919 Thyroid hormone signaling pathway; mmu01522 Endocrine resistance; mmu04915 Estrogen signaling pathway; mmu05224 Breast cancer; mmu05200 Pathways in cancer	GO:0000003 reproduction; GO:0001558 regulation of cell growth; GO:0001701 in utero embryonic development; GO:0001763 morphogenesis of a branching structure; GO:0001890 placenta development; GO:0001892 embryonic placenta development; GO:0002009 morphogenesis of an epithelium; GO:0003006 developmental process involved in reproduction; GO:0006139 nucleobase-containing compound metabolic process; GO:…	GO:0000228 nuclear chromosome; GO:0000785 chromatin; GO:0000790 nuclear chromatin; GO:0005622 intracellular; GO:0005623 cell; GO:0005634 nucleus; GO:0005654 nucleoplasm; GO:0005667 transcription regulator complex; GO:0005694 chromosome; GO:0005737 cytoplasm; GO:0005794 Golgi apparatus; GO:0005829 cytosol; GO:0012505 endomembrane system; GO:0031974 membrane-enclosed lumen; GO:0031981 nuclear lumen…	GO:0000981 DNA-binding transcription factor activity, RNA polymerase II-specific; GO:0000993 RNA polymerase II complex binding; GO:0001067 regulatory region nucleic acid binding; GO:0001098 basal transcription machinery binding; GO:0001099 basal RNA polymerase II transcription machinery binding; GO:0001228 DNA-binding transcription activator activity, RNA polymerase II-specific; GO:0003676 nuclei…	PF00989; PF08832; PF08815; PF07469	PAS fold; Steroid receptor coactivator; Nuclear receptor coactivator; Domain of unknown function (DUF1518)	K	KOG3561	Aryl-hydrocarbon receptor nuclear translocator
O09106	434	S	0.826	0.0282529	Down	Histone deacetylase 1 OS=Mus musculus OX=10090 GN=Hdac1 PE=1 SV=1	Hdac1	0.937539	0.0102412	61.958	2	KNS(0.938)S(0.062)NFK	1.3026	0.892	0.843	0.824	1.049	1.224	1.07	1.139	0.997	0.963	cytoplasm	K06067	HDAC1_2; histone deacetylase 1/2 [EC:3.5.1.98]	mmu05206 MicroRNAs in cancer; mmu05165 Human papillomavirus infection; mmu05203 Viral carcinogenesis; mmu05031 Amphetamine addiction; mmu04110 Cell cycle; mmu05016 Huntington disease; mmu04213 Longevity regulating pathway - multiple species; mmu05202 Transcriptional misregulation in cancer; mmu05169 Epstein-Barr virus infection; mmu04919 Thyroid hormone signaling pathway; mmu04330 Notch signaling…	GO:0006325 chromatin organization; GO:0006355 regulation of transcription, DNA-templated; GO:0006464 cellular protein modification process; GO:0006476 protein deacetylation; GO:0006807 nitrogen compound metabolic process; GO:0006996 organelle organization; GO:0007623 circadian rhythm; GO:0008152 metabolic process; GO:0009889 regulation of biosynthetic process; GO:0009890 negative regulation of bi…		GO:0000976 transcription regulatory region sequence-specific DNA binding; GO:0001067 regulatory region nucleic acid binding; GO:0003676 nucleic acid binding; GO:0003677 DNA binding; GO:0003690 double-stranded DNA binding; GO:0003824 catalytic activity; GO:0004407 histone deacetylase activity; GO:0005488 binding; GO:0016787 hydrolase activity; GO:0016810 hydrolase activity, acting on carbon-nitrog…	PF00850	Histone deacetylase domain	B	KOG1342	Histone deacetylase complex, catalytic component RPD3
O35250	283	S	0.619	0.00412282	Down	Exocyst complex component 7 OS=Mus musculus OX=10090 GN=Exoc7 PE=1 SV=2	Exoc7	0.999007	0.0048887	61.212	3	QY(0.001)S(0.999)QHGLDGK	0.22368	0.79	0.863	0.676	1.014	0.896	1	1.317	1.157	1.288	nucleus	K07195	EXOC7; exocyst complex component 7	mmu05132 Salmonella infection; mmu04910 Insulin signaling pathway	GO:0006810 transport; GO:0006887 exocytosis; GO:0009987 cellular process; GO:0016192 vesicle-mediated transport; GO:0032940 secretion by cell; GO:0043900 regulation of multi-organism process; GO:0043903 regulation of interspecies interactions between organisms; GO:0046903 secretion; GO:0050789 regulation of biological process; GO:0051179 localization; GO:0051234 establishment of localization; GO:…	GO:0005622 intracellular; GO:0005623 cell; GO:0005737 cytoplasm; GO:0005813 centrosome; GO:0005815 microtubule organizing center; GO:0005856 cytoskeleton; GO:0005886 plasma membrane; GO:0015630 microtubule cytoskeleton; GO:0016020 membrane; GO:0030424 axon; GO:0030426 growth cone; GO:0030427 site of polarized growth; GO:0032584 growth cone membrane; GO:0034451 centriolar satellite; GO:0042995 cel…				U	KOG2344	Exocyst component protein and related proteins
O35450	38	S	0.805	0.00161976	Down	FK506-binding protein-like OS=Mus musculus OX=10090 GN=Fkbpl PE=2 SV=1	Fkbpl	1	6.25854e-05	127.52	3	S(1)PGLLPEALK	0.11736	0.872	0.889	0.837	1.045	1.049	1.08	1.059	1.045	1.124	cytoplasm	K20097			GO:0009314 response to radiation; GO:0009628 response to abiotic stimulus; GO:0022603 regulation of anatomical structure morphogenesis; GO:0031647 regulation of protein stability; GO:0045765 regulation of angiogenesis; GO:0050789 regulation of biological process; GO:0050793 regulation of developmental process; GO:0050821 protein stabilization; GO:0050896 response to stimulus; GO:0051239 regulatio…	GO:0005576 extracellular region; GO:0005622 intracellular; GO:0005623 cell; GO:0005737 cytoplasm; GO:0005829 cytosol;				S	KOG1124	FOG: TPR repeat
O35601	561	S	0.81	0.000233808	Down	FYN-binding protein 1 OS=Mus musculus OX=10090 GN=Fyb1 PE=1 SV=2	Fyb1	0.999995	4.35469e-05	113.29	3	TTAVEIDYDS(1)LKR	0.46253	0.841	0.854	0.811	1.171	1.116	1.113	1.022	1.027	1.046	nucleus	K17698	FYB; FYN binding protein	mmu04015 Rap1 signaling pathway; mmu05135 Yersinia infection	GO:0002253 activation of immune response; GO:0002376 immune system process; GO:0002429 immune response-activating cell surface receptor signaling pathway; GO:0002682 regulation of immune system process; GO:0002684 positive regulation of immune system process; GO:0002757 immune response-activating signal transduction; GO:0002764 immune response-regulating signaling pathway; GO:0002768 immune respo…	GO:0005622 intracellular; GO:0005623 cell; GO:0005634 nucleus; GO:0005737 cytoplasm; GO:0005829 cytosol; GO:0005856 cytoskeleton; GO:0005886 plasma membrane; GO:0015629 actin cytoskeleton; GO:0016020 membrane; GO:0043226 organelle; GO:0043227 membrane-bounded organelle; GO:0043228 non-membrane-bounded organelle; GO:0043229 intracellular organelle; GO:0043231 intracellular membrane-bounded organel…	GO:0005102 signaling receptor binding; GO:0005488 binding; GO:0005515 protein binding; GO:0044877 protein-containing complex binding;	PF07653	Variant SH3 domain
O35613	626	S	0.738	0.0381281	Down	Death domain-associated protein 6 OS=Mus musculus OX=10090 GN=Daxx PE=1 SV=1	Daxx	0.936864	0.0271794	53.124	2	DAS(0.937)PPS(0.063)KR	-1.496	0.848	0.913	0.662	1.025	1.224	1.046	1.075	1.045	1.162	nucleus	K02308	DAXX; death-associated protein 6	mmu04210 Apoptosis; mmu04010 MAPK signaling pathway; mmu05022 Pathways of neurodegeneration - multiple diseases; mmu05168 Herpes simplex virus 1 infection; mmu05014 Amyotrophic lateral sclerosis; mmu05012 Parkinson disease	GO:0000122 negative regulation of transcription by RNA polymerase II; GO:0000165 MAPK cascade; GO:0000187 activation of MAPK activity; GO:0000278 mitotic cell cycle; GO:0000281 mitotic cytokinesis; GO:0000910 cytokinesis; GO:0001932 regulation of protein phosphorylation; GO:0001934 positive regulation of protein phosphorylation; GO:0006323 DNA packaging; GO:0006325 chromatin organization; GO:0006…	GO:0000775 chromosome, centromeric region; GO:0000785 chromatin; GO:0000792 heterochromatin; GO:0000803 sex chromosome; GO:0001741 XY body; GO:0005622 intracellular; GO:0005623 cell; GO:0005634 nucleus; GO:0005654 nucleoplasm; GO:0005694 chromosome; GO:0005737 cytoplasm; GO:0005829 cytosol; GO:0005856 cytoskeleton; GO:0005874 microtubule; GO:0005938 cell cortex; GO:0015630 microtubule cytoskeleto…	GO:0002039 p53 binding; GO:0003712 transcription coregulator activity; GO:0003713 transcription coactivator activity; GO:0003714 transcription corepressor activity; GO:0005102 signaling receptor binding; GO:0005488 binding; GO:0005515 protein binding; GO:0008047 enzyme activator activity; GO:0008092 cytoskeletal protein binding; GO:0008134 transcription factor binding; GO:0008432 JUN kinase bindi…	PF03344	Daxx Family
O35691	666	S	0.788	0.0140341	Down	Pinin OS=Mus musculus OX=10090 GN=Pnn PE=1 SV=4	Pnn	0.852247	0.0213969	64.42	2	DT(0.148)S(0.852)GLER	0.2641	0.862	0.889	0.783	0.947	1.028	1.276	0.984	1.128	1.103	nucleus	K13114	PNN; pinin	mmu03015 mRNA surveillance pathway; mmu03013 RNA transport	GO:0000375 RNA splicing, via transesterification reactions; GO:0000377 RNA splicing, via transesterification reactions with bulged adenosine as nucleophile; GO:0000398 mRNA splicing, via spliceosome; GO:0006139 nucleobase-containing compound metabolic process; GO:0006396 RNA processing; GO:0006397 mRNA processing; GO:0006725 cellular aromatic compound metabolic process; GO:0006807 nitrogen compou…	GO:0005622 intracellular; GO:0005623 cell; GO:0005634 nucleus; GO:0005654 nucleoplasm; GO:0005681 spliceosomal complex; GO:0005737 cytoplasm; GO:0005856 cytoskeleton; GO:0005882 intermediate filament; GO:0005886 plasma membrane; GO:0005911 cell-cell junction; GO:0016020 membrane; GO:0016604 nuclear body; GO:0016607 nuclear speck; GO:0030054 cell junction; GO:0030057 desmosome; GO:0031974 membrane…	GO:0005198 structural molecule activity;			Z	KOG3756	Pinin (desmosome-associated protein)
O35691	346	S	0.791	0.000220454	Down	Pinin OS=Mus musculus OX=10090 GN=Pnn PE=1 SV=4	Pnn	1	5.90577e-94	360.06	4	EAGIVHS(1)DAEKEQEEEEQKQEMEVK	0.1134	0.858	0.871	0.837	1.064	1.042	1.084	1.051	1.092	1.101	nucleus	K13114	PNN; pinin	mmu03015 mRNA surveillance pathway; mmu03013 RNA transport	GO:0000375 RNA splicing, via transesterification reactions; GO:0000377 RNA splicing, via transesterification reactions with bulged adenosine as nucleophile; GO:0000398 mRNA splicing, via spliceosome; GO:0006139 nucleobase-containing compound metabolic process; GO:0006396 RNA processing; GO:0006397 mRNA processing; GO:0006725 cellular aromatic compound metabolic process; GO:0006807 nitrogen compou…	GO:0005622 intracellular; GO:0005623 cell; GO:0005634 nucleus; GO:0005654 nucleoplasm; GO:0005681 spliceosomal complex; GO:0005737 cytoplasm; GO:0005856 cytoskeleton; GO:0005882 intermediate filament; GO:0005886 plasma membrane; GO:0005911 cell-cell junction; GO:0016020 membrane; GO:0016604 nuclear body; GO:0016607 nuclear speck; GO:0030054 cell junction; GO:0030057 desmosome; GO:0031974 membrane…	GO:0005198 structural molecule activity;			Z	KOG3756	Pinin (desmosome-associated protein)
O35691	100	S	0.825	0.00252354	Down	Pinin OS=Mus musculus OX=10090 GN=Pnn PE=1 SV=4	Pnn	1	7.45774e-37	235.97	3	RES(1)RQES(1)DPEDDDVK	0.59112	0.905	0.892	0.857	1.021	1.06	1.048	1.069	1.031	1.118	nucleus	K13114	PNN; pinin	mmu03015 mRNA surveillance pathway; mmu03013 RNA transport	GO:0000375 RNA splicing, via transesterification reactions; GO:0000377 RNA splicing, via transesterification reactions with bulged adenosine as nucleophile; GO:0000398 mRNA splicing, via spliceosome; GO:0006139 nucleobase-containing compound metabolic process; GO:0006396 RNA processing; GO:0006397 mRNA processing; GO:0006725 cellular aromatic compound metabolic process; GO:0006807 nitrogen compou…	GO:0005622 intracellular; GO:0005623 cell; GO:0005634 nucleus; GO:0005654 nucleoplasm; GO:0005681 spliceosomal complex; GO:0005737 cytoplasm; GO:0005856 cytoskeleton; GO:0005882 intermediate filament; GO:0005886 plasma membrane; GO:0005911 cell-cell junction; GO:0016020 membrane; GO:0016604 nuclear body; GO:0016607 nuclear speck; GO:0030054 cell junction; GO:0030057 desmosome; GO:0031974 membrane…	GO:0005198 structural molecule activity;			Z	KOG3756	Pinin (desmosome-associated protein)
O35691	66	S	0.818	0.00302984	Down	Pinin OS=Mus musculus OX=10090 GN=Pnn PE=1 SV=4	Pnn	0.957472	0.000308681	93.348	3	RGFS(0.957)DS(0.043)GGGPPAK	0.38234	0.925	0.861	0.876	0.986	1.042	1.055	1.12	1.038	1.097	nucleus	K13114	PNN; pinin	mmu03015 mRNA surveillance pathway; mmu03013 RNA transport	GO:0000375 RNA splicing, via transesterification reactions; GO:0000377 RNA splicing, via transesterification reactions with bulged adenosine as nucleophile; GO:0000398 mRNA splicing, via spliceosome; GO:0006139 nucleobase-containing compound metabolic process; GO:0006396 RNA processing; GO:0006397 mRNA processing; GO:0006725 cellular aromatic compound metabolic process; GO:0006807 nitrogen compou…	GO:0005622 intracellular; GO:0005623 cell; GO:0005634 nucleus; GO:0005654 nucleoplasm; GO:0005681 spliceosomal complex; GO:0005737 cytoplasm; GO:0005856 cytoskeleton; GO:0005882 intermediate filament; GO:0005886 plasma membrane; GO:0005911 cell-cell junction; GO:0016020 membrane; GO:0016604 nuclear body; GO:0016607 nuclear speck; GO:0030054 cell junction; GO:0030057 desmosome; GO:0031974 membrane…	GO:0005198 structural molecule activity;			Z	KOG3756	Pinin (desmosome-associated protein)
O35691	700	S	0.825	0.00517001	Down	Pinin OS=Mus musculus OX=10090 GN=Pnn PE=1 SV=4	Pnn	0.955029	0.0170691	71.708	2	S(0.006)IS(0.955)ES(0.038)S(0.001)R	-0.77562	0.825	0.833	0.917	1.016	1.12	1.168	1.059	1.035	1.028	nucleus	K13114	PNN; pinin	mmu03015 mRNA surveillance pathway; mmu03013 RNA transport	GO:0000375 RNA splicing, via transesterification reactions; GO:0000377 RNA splicing, via transesterification reactions with bulged adenosine as nucleophile; GO:0000398 mRNA splicing, via spliceosome; GO:0006139 nucleobase-containing compound metabolic process; GO:0006396 RNA processing; GO:0006397 mRNA processing; GO:0006725 cellular aromatic compound metabolic process; GO:0006807 nitrogen compou…	GO:0005622 intracellular; GO:0005623 cell; GO:0005634 nucleus; GO:0005654 nucleoplasm; GO:0005681 spliceosomal complex; GO:0005737 cytoplasm; GO:0005856 cytoskeleton; GO:0005882 intermediate filament; GO:0005886 plasma membrane; GO:0005911 cell-cell junction; GO:0016020 membrane; GO:0016604 nuclear body; GO:0016607 nuclear speck; GO:0030054 cell junction; GO:0030057 desmosome; GO:0031974 membrane…	GO:0005198 structural molecule activity;			Z	KOG3756	Pinin (desmosome-associated protein)
O35691	440	S	0.756	0.00175277	Down	Pinin OS=Mus musculus OX=10090 GN=Pnn PE=1 SV=4	Pnn	0.999942	6.05834e-19	221.85	4	S(1)LS(1)PGKENINSQEVEK	1.8887	0.864	0.853	0.806	0.988	1.078	1.074	1.175	1.056	1.106	nucleus	K13114	PNN; pinin	mmu03015 mRNA surveillance pathway; mmu03013 RNA transport	GO:0000375 RNA splicing, via transesterification reactions; GO:0000377 RNA splicing, via transesterification reactions with bulged adenosine as nucleophile; GO:0000398 mRNA splicing, via spliceosome; GO:0006139 nucleobase-containing compound metabolic process; GO:0006396 RNA processing; GO:0006397 mRNA processing; GO:0006725 cellular aromatic compound metabolic process; GO:0006807 nitrogen compou…	GO:0005622 intracellular; GO:0005623 cell; GO:0005634 nucleus; GO:0005654 nucleoplasm; GO:0005681 spliceosomal complex; GO:0005737 cytoplasm; GO:0005856 cytoskeleton; GO:0005882 intermediate filament; GO:0005886 plasma membrane; GO:0005911 cell-cell junction; GO:0016020 membrane; GO:0016604 nuclear body; GO:0016607 nuclear speck; GO:0030054 cell junction; GO:0030057 desmosome; GO:0031974 membrane…	GO:0005198 structural molecule activity;			Z	KOG3756	Pinin (desmosome-associated protein)
O54692	438	S	0.741	0.0146058	Down	Centromere/kinetochore protein zw10 homolog OS=Mus musculus OX=10090 GN=Zw10 PE=1 SV=3	Zw10	1	1.76353e-06	143.83	3	EALPDLPS(1)PDADHK	0.77782	0.745	0.943	0.784	1.089	0.98	1.123	1.144	1.118	1.074	cytoplasm	K11578			GO:0000003 reproduction; GO:0000070 mitotic sister chromatid segregation; GO:0000075 cell cycle checkpoint; GO:0000132 establishment of mitotic spindle orientation; GO:0000226 microtubule cytoskeleton organization; GO:0000278 mitotic cell cycle; GO:0000280 nuclear division; GO:0000819 sister chromatid segregation; GO:0006810 transport; GO:0006888 endoplasmic reticulum to Golgi vesicle-mediated tr…	GO:0000775 chromosome, centromeric region; GO:0000776 kinetochore; GO:0000922 spindle pole; GO:0005622 intracellular; GO:0005623 cell; GO:0005634 nucleus; GO:0005694 chromosome; GO:0005737 cytoplasm; GO:0005783 endoplasmic reticulum; GO:0005819 spindle; GO:0005828 kinetochore microtubule; GO:0005829 cytosol; GO:0005856 cytoskeleton; GO:0005874 microtubule; GO:0005876 spindle microtubule; GO:00125…	GO:0003676 nucleic acid binding; GO:0003677 DNA binding; GO:0003690 double-stranded DNA binding; GO:0005488 binding; GO:0019237 centromeric DNA binding; GO:0043565 sequence-specific DNA binding; GO:0097159 organic cyclic compound binding; GO:1901363 heterocyclic compound binding; GO:1990837 sequence-specific double-stranded DNA binding;			D	KOG2163	Centromere/kinetochore protein zw10 involved in mitotic chromosome segregation
O54724	169	S	0.785	0.000752673	Down	Caveolae-associated protein 1 OS=Mus musculus OX=10090 GN=Cavin1 PE=1 SV=1	Cavin1	0.997726	0.000285854	106.67	2	LPAKLS(0.998)VS(0.002)K	-1.38	0.879	0.889	0.832	1.014	1.041	1.032	1.094	1.079	1.139	nucleus	K19387			GO:0006139 nucleobase-containing compound metabolic process; GO:0006351 transcription, DNA-templated; GO:0006352 DNA-templated transcription, initiation; GO:0006353 DNA-templated transcription, termination; GO:0006360 transcription by RNA polymerase I; GO:0006361 transcription initiation from RNA polymerase I promoter; GO:0006363 termination of RNA polymerase I transcription; GO:0006725 cellular …	GO:0005622 intracellular; GO:0005623 cell; GO:0005634 nucleus; GO:0005654 nucleoplasm; GO:0005737 cytoplasm; GO:0005739 mitochondrion; GO:0005886 plasma membrane; GO:0005901 caveola; GO:0016020 membrane; GO:0031974 membrane-enclosed lumen; GO:0031981 nuclear lumen; GO:0032991 protein-containing complex; GO:0043226 organelle; GO:0043227 membrane-bounded organelle; GO:0043229 intracellular organell…	GO:0003676 nucleic acid binding; GO:0003723 RNA binding; GO:0005488 binding; GO:0005515 protein binding; GO:0019843 rRNA binding; GO:0042134 rRNA primary transcript binding; GO:0042802 identical protein binding; GO:0097159 organic cyclic compound binding; GO:1901363 heterocyclic compound binding;
O54818	149	S	0.71	0.000263005	Down	Tumor protein D53 OS=Mus musculus OX=10090 GN=Tpd52l1 PE=1 SV=1	Tpd52l1	0.999316	9.94e-05	109.07	2	NSST(0.001)FKS(0.999)FEER	-0.18375	0.843	0.886	0.819	0.961	0.901	1.001	1.232	1.164	1.194	cytoplasm				GO:0000086 G2/M transition of mitotic cell cycle; GO:0000278 mitotic cell cycle; GO:0001932 regulation of protein phosphorylation; GO:0001934 positive regulation of protein phosphorylation; GO:0007049 cell cycle; GO:0009893 positive regulation of metabolic process; GO:0009966 regulation of signal transduction; GO:0009967 positive regulation of signal transduction; GO:0009987 cellular process; GO:…	GO:0005622 intracellular; GO:0005623 cell; GO:0005737 cytoplasm; GO:0005768 endosome; GO:0005769 early endosome; GO:0012505 endomembrane system; GO:0031410 cytoplasmic vesicle; GO:0031982 vesicle; GO:0043226 organelle; GO:0043227 membrane-bounded organelle; GO:0043229 intracellular organelle; GO:0048471 perinuclear region of cytoplasm; GO:0097708 intracellular vesicle;	GO:0005488 binding; GO:0005515 protein binding; GO:0042802 identical protein binding; GO:0042803 protein homodimerization activity; GO:0046982 protein heterodimerization activity; GO:0046983 protein dimerization activity;			S	KOG4010	Coiled-coil protein TPD52
O54887	63	S	0.82	0.00089316	Down	Testis-specific serine kinase substrate OS=Mus musculus OX=10090 GN=Tsks PE=1 SV=4	Tsks	1	0.0105104	54.7	4	MS(1)HEPMHWCLNLK	0.17442	0.876	0.83	0.886	0.961	1.184	1.101	1.075	1.044	1.043	nucleus	K16492			GO:0009892 negative regulation of metabolic process; GO:0010563 negative regulation of phosphorus metabolic process; GO:0010921 regulation of phosphatase activity; GO:0010923 negative regulation of phosphatase activity; GO:0019220 regulation of phosphate metabolic process; GO:0019222 regulation of metabolic process; GO:0031323 regulation of cellular metabolic process; GO:0031324 negative regulati…	GO:0001669 acrosomal vesicle; GO:0005622 intracellular; GO:0005623 cell; GO:0005737 cytoplasm; GO:0005814 centriole; GO:0005815 microtubule organizing center; GO:0005856 cytoskeleton; GO:0012505 endomembrane system; GO:0015630 microtubule cytoskeleton; GO:0030141 secretory granule; GO:0031410 cytoplasmic vesicle; GO:0031982 vesicle; GO:0043226 organelle; GO:0043227 membrane-bounded organelle; GO:…	GO:0005488 binding; GO:0005515 protein binding; GO:0019899 enzyme binding; GO:0019900 kinase binding; GO:0019901 protein kinase binding;
O55098	515	S	0.815	0.040314	Down	Serine/threonine-protein kinase 10 OS=Mus musculus OX=10090 GN=Stk10 PE=1 SV=2	Stk10	0.99531	0.000967226	112.11	2	ETGS(0.005)LS(0.995)LK	-0.98432	0.824	0.95	0.932	1.019	0.86	1.096	0.997	1.178	1.144	mitochondria	K08837	STK10; serine/threonine kinase 10 [EC:2.7.11.1]	mmu04914 Progesterone-mediated oocyte maturation	GO:0001932 regulation of protein phosphorylation; GO:0001934 positive regulation of protein phosphorylation; GO:0002682 regulation of immune system process; GO:0002685 regulation of leukocyte migration; GO:0006464 cellular protein modification process; GO:0006468 protein phosphorylation; GO:0006793 phosphorus metabolic process; GO:0006796 phosphate-containing compound metabolic process; GO:000680…	GO:0005622 intracellular; GO:0005623 cell; GO:0005737 cytoplasm; GO:0005886 plasma membrane; GO:0016020 membrane; GO:0071944 cell periphery;	GO:0003824 catalytic activity; GO:0004672 protein kinase activity; GO:0004674 protein serine/threonine kinase activity; GO:0005488 binding; GO:0005515 protein binding; GO:0016301 kinase activity; GO:0016740 transferase activity; GO:0016772 transferase activity, transferring phosphorus-containing groups; GO:0016773 phosphotransferase activity, alcohol group as acceptor; GO:0042802 identical protei…	PF00069	Protein kinase domain	T	KOG0579	Ste20-like serine/threonine protein kinase
O55137	56	S	0.784	0.0011387	Down	Acyl-coenzyme A thioesterase 1 OS=Mus musculus OX=10090 GN=Acot1 PE=1 SV=1	Acot1	1	6.42143e-05	125.89	3	ADS(1)HGELDLAR	1.7966	0.945	0.901	0.884	0.859	0.933	0.997	1.119	1.205	1.157	cytoplasm	K01068	ACOT1_2_4; acyl-coenzyme A thioesterase 1/2/4 [EC:3.1.2.2]	mmu01040 Biosynthesis of unsaturated fatty acids; mmu04913 Ovarian steroidogenesis; mmu00062 Fatty acid elongation; mmu01100 Metabolic pathways	GO:0000038 very long-chain fatty acid metabolic process; GO:0001666 response to hypoxia; GO:0001676 long-chain fatty acid metabolic process; GO:0006082 organic acid metabolic process; GO:0006139 nucleobase-containing compound metabolic process; GO:0006163 purine nucleotide metabolic process; GO:0006605 protein targeting; GO:0006625 protein targeting to peroxisome; GO:0006629 lipid metabolic proce…	GO:0005622 intracellular; GO:0005623 cell; GO:0005737 cytoplasm; GO:0005739 mitochondrion; GO:0005759 mitochondrial matrix; GO:0005777 peroxisome; GO:0005782 peroxisomal matrix; GO:0005829 cytosol; GO:0031907 microbody lumen; GO:0031974 membrane-enclosed lumen; GO:0042579 microbody; GO:0043226 organelle; GO:0043227 membrane-bounded organelle; GO:0043229 intracellular organelle; GO:0043231 intrace…	GO:0003824 catalytic activity; GO:0005102 signaling receptor binding; GO:0005488 binding; GO:0005515 protein binding; GO:0016289 CoA hydrolase activity; GO:0016290 palmitoyl-CoA hydrolase activity; GO:0016787 hydrolase activity; GO:0016788 hydrolase activity, acting on ester bonds; GO:0016790 thiolester hydrolase activity; GO:0047617 acyl-CoA hydrolase activity;	PF08840	BAAT / Acyl-CoA thioester hydrolase C terminal
O70146	541	S	0.788	0.000115293	Down	Dual specificity testis-specific protein kinase 1 OS=Mus musculus OX=10090 GN=Tesk1 PE=1 SV=3	Tesk1	1	0.0027929	92.538	3	AQHS(1)LPR	0.72597	0.866	0.893	0.862	1.029	1.009	1.015	1.119	1.084	1.124	cytoplasm	K08841			GO:0000003 reproduction; GO:0001932 regulation of protein phosphorylation; GO:0001933 negative regulation of protein phosphorylation; GO:0006464 cellular protein modification process; GO:0006468 protein phosphorylation; GO:0006469 negative regulation of protein kinase activity; GO:0006793 phosphorus metabolic process; GO:0006796 phosphate-containing compound metabolic process; GO:0006807 nitrogen…	GO:0005622 intracellular; GO:0005623 cell; GO:0005737 cytoplasm; GO:0005829 cytosol;	GO:0003824 catalytic activity; GO:0004672 protein kinase activity; GO:0004674 protein serine/threonine kinase activity; GO:0005488 binding; GO:0005515 protein binding; GO:0008022 protein C-terminus binding; GO:0016301 kinase activity; GO:0016740 transferase activity; GO:0016772 transferase activity, transferring phosphorus-containing groups; GO:0016773 phosphotransferase activity, alcohol group a…	PF07714	Protein tyrosine kinase
O70318	506	S	1.213	0.0107557	Up	Band 4.1-like protein 2 OS=Mus musculus OX=10090 GN=Epb41l2 PE=1 SV=2	Epb41l2	0.972654	0.0040698	101.65	2	FLT(0.027)LGS(0.973)K	0.50141	0.995	0.898	0.91	1.351	1.224	1.311	0.77	0.733	0.808	nucleus				GO:0006996 organelle organization; GO:0007010 cytoskeleton organization; GO:0008360 regulation of cell shape; GO:0009987 cellular process; GO:0016043 cellular component organization; GO:0022603 regulation of anatomical structure morphogenesis; GO:0022604 regulation of cell morphogenesis; GO:0030029 actin filament-based process; GO:0030036 actin cytoskeleton organization; GO:0031032 actomyosin str…	GO:0005622 intracellular; GO:0005623 cell; GO:0005634 nucleus; GO:0005654 nucleoplasm; GO:0005737 cytoplasm; GO:0005829 cytosol; GO:0005856 cytoskeleton; GO:0005886 plasma membrane; GO:0005938 cell cortex; GO:0008091 spectrin; GO:0015629 actin cytoskeleton; GO:0016020 membrane; GO:0030054 cell junction; GO:0030863 cortical cytoskeleton; GO:0030864 cortical actin cytoskeleton; GO:0031974 membrane-…	GO:0003779 actin binding; GO:0005198 structural molecule activity; GO:0005200 structural constituent of cytoskeleton; GO:0005488 binding; GO:0005515 protein binding; GO:0008092 cytoskeletal protein binding; GO:0019904 protein domain specific binding; GO:0030507 spectrin binding; GO:0042731 PH domain binding;	PF09379; PF00373; PF09380; PF04382; PF05902	FERM N-terminal domain ; FERM central domain; FERM C-terminal PH-like domain; SAB domain; 4.1 protein C-terminal domain (CTD)	S	KOG3530	FERM domain protein EHM2
O70318	86	S	0.499	0.000408086	Down	Band 4.1-like protein 2 OS=Mus musculus OX=10090 GN=Epb41l2 PE=1 SV=2	Epb41l2	0.999997	0.000435013	133.07	2	S(1)YNLVVAK	-0.5505	0.768	0.706	0.646	0.858	0.848	0.926	1.373	1.345	1.531	nucleus				GO:0006996 organelle organization; GO:0007010 cytoskeleton organization; GO:0008360 regulation of cell shape; GO:0009987 cellular process; GO:0016043 cellular component organization; GO:0022603 regulation of anatomical structure morphogenesis; GO:0022604 regulation of cell morphogenesis; GO:0030029 actin filament-based process; GO:0030036 actin cytoskeleton organization; GO:0031032 actomyosin str…	GO:0005622 intracellular; GO:0005623 cell; GO:0005634 nucleus; GO:0005654 nucleoplasm; GO:0005737 cytoplasm; GO:0005829 cytosol; GO:0005856 cytoskeleton; GO:0005886 plasma membrane; GO:0005938 cell cortex; GO:0008091 spectrin; GO:0015629 actin cytoskeleton; GO:0016020 membrane; GO:0030054 cell junction; GO:0030863 cortical cytoskeleton; GO:0030864 cortical actin cytoskeleton; GO:0031974 membrane-…	GO:0003779 actin binding; GO:0005198 structural molecule activity; GO:0005200 structural constituent of cytoskeleton; GO:0005488 binding; GO:0005515 protein binding; GO:0008092 cytoskeletal protein binding; GO:0019904 protein domain specific binding; GO:0030507 spectrin binding; GO:0042731 PH domain binding;	PF09379; PF00373; PF09380; PF04382; PF05902	FERM N-terminal domain ; FERM central domain; FERM C-terminal PH-like domain; SAB domain; 4.1 protein C-terminal domain (CTD)	S	KOG3530	FERM domain protein EHM2
O70451	482	S	1.289	0.0121195	Up	Monocarboxylate transporter 2 OS=Mus musculus OX=10090 GN=Slc16a7 PE=1 SV=1	Slc16a7	0.999999	3.28971e-08	152.13	3	ASNAHNPPSDRDKES(1)NI	0.49382	1.08	1.096	1.02	1.138	1.125	1.061	0.796	0.766	0.917	plasma membrane	K08184			GO:0006810 transport; GO:0006811 ion transport; GO:0006820 anion transport; GO:0006848 pyruvate transport; GO:0015711 organic anion transport; GO:0015718 monocarboxylic acid transport; GO:0015727 lactate transport; GO:0015849 organic acid transport; GO:0015850 organic hydroxy compound transport; GO:0034220 ion transmembrane transport; GO:0035873 lactate transmembrane transport; GO:0035879 plasma …	GO:0005622 intracellular; GO:0005623 cell; GO:0005737 cytoplasm; GO:0005886 plasma membrane; GO:0005887 integral component of plasma membrane; GO:0016020 membrane; GO:0016021 integral component of membrane; GO:0031224 intrinsic component of membrane; GO:0031226 intrinsic component of plasma membrane; GO:0071944 cell periphery;	GO:0005215 transporter activity; GO:0005342 organic acid transmembrane transporter activity; GO:0005477 pyruvate secondary active transmembrane transporter activity; GO:0008028 monocarboxylic acid transmembrane transporter activity; GO:0008509 anion transmembrane transporter activity; GO:0008514 organic anion transmembrane transporter activity; GO:0015075 ion transmembrane transporter activity; G…			G	KOG2504	Monocarboxylate transporter
O70469	124	S	0.719	0.00128378	Down	Docking protein 2 OS=Mus musculus OX=10090 GN=Dok2 PE=1 SV=1	Dok2	1	0.0115748	55.105	3	KGS(1)PGLEEK	0.74348	0.847	0.74	0.77	1.109	1.174	1.08	1.114	1.082	1.084	nucleus	K20234			GO:0000902 cell morphogenesis; GO:0000904 cell morphogenesis involved in differentiation; GO:0001932 regulation of protein phosphorylation; GO:0001933 negative regulation of protein phosphorylation; GO:0002376 immune system process; GO:0006928 movement of cell or subcellular component; GO:0006935 chemotaxis; GO:0007154 cell communication; GO:0007165 signal transduction; GO:0007166 cell surface re…	GO:0005622 intracellular; GO:0005623 cell; GO:0005737 cytoplasm; GO:0005829 cytosol;	GO:0005068 transmembrane receptor protein tyrosine kinase adaptor activity; GO:0005102 signaling receptor binding; GO:0005488 binding; GO:0005515 protein binding; GO:0019899 enzyme binding; GO:0019900 kinase binding; GO:0019901 protein kinase binding; GO:0030674 protein-macromolecule adaptor activity; GO:0030971 receptor tyrosine kinase binding; GO:0035591 signaling adaptor activity; GO:0060090 m…	PF00169; PF02174	PH domain; PTB domain (IRS-1 type)	T	KOG4047	Docking protein 1 (p62dok)
O70551	51	S	0.792	0.00281469	Down	SRSF protein kinase 1 OS=Mus musculus OX=10090 GN=Srpk1 PE=1 SV=2	Srpk1	1	1.42826e-53	258.36	4	GSAPHSESDIPEQEEEILGS(1)DDDEQEDPNDYCK	0.099054	0.929	0.842	0.863	1.058	0.978	1.007	1.068	1.144	1.113	nucleus	K15409	SRPK1; serine/threonine-protein kinase SRPK1 [EC:2.7.11.1]	mmu05168 Herpes simplex virus 1 infection	GO:0000003 reproduction; GO:0000245 spliceosomal complex assembly; GO:0000375 RNA splicing, via transesterification reactions; GO:0000377 RNA splicing, via transesterification reactions with bulged adenosine as nucleophile; GO:0000398 mRNA splicing, via spliceosome; GO:0002376 immune system process; GO:0003006 developmental process involved in reproduction; GO:0006139 nucleobase-containing compou…	GO:0005622 intracellular; GO:0005623 cell; GO:0005634 nucleus; GO:0005737 cytoplasm; GO:0005829 cytosol; GO:0005886 plasma membrane; GO:0016020 membrane; GO:0016363 nuclear matrix; GO:0031974 membrane-enclosed lumen; GO:0031981 nuclear lumen; GO:0034399 nuclear periphery; GO:0043226 organelle; GO:0043227 membrane-bounded organelle; GO:0043229 intracellular organelle; GO:0043231 intracellular memb…	GO:0000166 nucleotide binding; GO:0000287 magnesium ion binding; GO:0003824 catalytic activity; GO:0004672 protein kinase activity; GO:0004674 protein serine/threonine kinase activity; GO:0005488 binding; GO:0005524 ATP binding; GO:0008144 drug binding; GO:0016301 kinase activity; GO:0016740 transferase activity; GO:0016772 transferase activity, transferring phosphorus-containing groups; GO:00167…	PF00069	Protein kinase domain	T	KOG1290	Serine/threonine protein kinase
O70579	252	S	1.465	0.042647	Up	Peroxisomal membrane protein PMP34 OS=Mus musculus OX=10090 GN=Slc25a17 PE=1 SV=1	Slc25a17	1	0.00303834	70.488	3	NVLS(1)LLHQR	-1.0306	1.343	1.254	1.054	0.866	0.969	1.021	0.873	0.662	0.958	plasma membrane	K13354	SLC25A17; solute carrier family 25 (peroxisomal adenine nucleotide transporter), member 17	mmu04146 Peroxisome	GO:0001561 fatty acid alpha-oxidation; GO:0006082 organic acid metabolic process; GO:0006629 lipid metabolic process; GO:0006631 fatty acid metabolic process; GO:0006635 fatty acid beta-oxidation; GO:0006810 transport; GO:0006811 ion transport; GO:0006812 cation transport; GO:0006820 anion transport; GO:0006839 mitochondrial transport; GO:0006855 drug transmembrane transport; GO:0006862 nucleotid…	GO:0005622 intracellular; GO:0005623 cell; GO:0005737 cytoplasm; GO:0005739 mitochondrion; GO:0005740 mitochondrial envelope; GO:0005743 mitochondrial inner membrane; GO:0005777 peroxisome; GO:0005778 peroxisomal membrane; GO:0005779 integral component of peroxisomal membrane; GO:0016020 membrane; GO:0016021 integral component of membrane; GO:0019866 organelle inner membrane; GO:0031090 organelle…	GO:0000295 adenine nucleotide transmembrane transporter activity; GO:0005215 transporter activity; GO:0005346 purine ribonucleotide transmembrane transporter activity; GO:0005347 ATP transmembrane transporter activity; GO:0005488 binding; GO:0005515 protein binding; GO:0008324 cation transmembrane transporter activity; GO:0008509 anion transmembrane transporter activity; GO:0008514 organic anion …			C	KOG0769	Predicted mitochondrial carrier protein
O88327	373	S	0.772	0.000318389	Down	Alpha-catulin OS=Mus musculus OX=10090 GN=Ctnnal1 PE=1 SV=1	Ctnnal1	1	2.84646e-12	210.91	3	S(1)AAEELELTVLK	-0.020658	0.855	0.838	0.836	1.044	1.059	1.093	1.052	1.132	1.092	cytoplasm				GO:0007154 cell communication; GO:0007165 signal transduction; GO:0007264 small GTPase mediated signal transduction; GO:0007265 Ras protein signal transduction; GO:0007266 Rho protein signal transduction; GO:0009987 cellular process; GO:0023052 signaling; GO:0035556 intracellular signal transduction; GO:0050789 regulation of biological process; GO:0050794 regulation of cellular process; GO:005089…	GO:0005622 intracellular; GO:0005623 cell; GO:0005737 cytoplasm; GO:0005829 cytosol;				W	KOG3681	Alpha-catenin
O88379	1320	S	0.776	0.00112448	Down	Bromodomain adjacent to zinc finger domain protein 1A OS=Mus musculus OX=10090 GN=Baz1a PE=1 SV=3	Baz1a	1	0.000650851	137.69	2	S(1)APPTETR	-0.16138	0.853	0.858	0.789	1.11	1.13	1.04	1.08	1.095	1.045	nucleus	K11655			GO:0006139 nucleobase-containing compound metabolic process; GO:0006259 DNA metabolic process; GO:0006260 DNA replication; GO:0006261 DNA-dependent DNA replication; GO:0006325 chromatin organization; GO:0006338 chromatin remodeling; GO:0006725 cellular aromatic compound metabolic process; GO:0006807 nitrogen compound metabolic process; GO:0006996 organelle organization; GO:0008152 metabolic proce…	GO:0000228 nuclear chromosome; GO:0000785 chromatin; GO:0000790 nuclear chromatin; GO:0005622 intracellular; GO:0005623 cell; GO:0005634 nucleus; GO:0005694 chromosome; GO:0008623 CHRAC; GO:0031010 ISWI-type complex; GO:0031974 membrane-enclosed lumen; GO:0031981 nuclear lumen; GO:0032991 protein-containing complex; GO:0043226 organelle; GO:0043227 membrane-bounded organelle; GO:0043228 non-membr…		PF10537; PF00628; PF00439	ATP-utilising chromatin assembly and remodelling N-terminal; PHD-finger; Bromodomain	B	KOG1245	Chromatin remodeling complex WSTF-ISWI, large subunit (contains heterochromatin localization, PHD and BROMO domains)
O88448	443	S	0.793	0.00487548	Down	Kinesin light chain 2 OS=Mus musculus OX=10090 GN=Klc2 PE=1 SV=1	Klc2	0.985835	1.80894e-05	165.44	2	VDS(0.986)PT(0.014)VNTTLR	-1.9759	0.818	0.842	0.779	1.183	1.14	1.165	1.039	0.959	1.076	nucleus	K10407	KLC; kinesin light chain	mmu05020 Prion disease; mmu05022 Pathways of neurodegeneration - multiple diseases; mmu05016 Huntington disease; mmu05132 Salmonella infection; mmu05014 Amyotrophic lateral sclerosis; mmu05012 Parkinson disease; mmu05010 Alzheimer disease	GO:0002376 immune system process; GO:0002478 antigen processing and presentation of exogenous peptide antigen; GO:0002495 antigen processing and presentation of peptide antigen via MHC class II; GO:0002504 antigen processing and presentation of peptide or polysaccharide antigen via MHC class II; GO:0006810 transport; GO:0006890 retrograde vesicle-mediated transport, Golgi to endoplasmic reticulum…	GO:0005622 intracellular; GO:0005623 cell; GO:0005634 nucleus; GO:0005654 nucleoplasm; GO:0005737 cytoplasm; GO:0005739 mitochondrion; GO:0005829 cytosol; GO:0005856 cytoskeleton; GO:0005871 kinesin complex; GO:0005875 microtubule associated complex; GO:0005886 plasma membrane; GO:0005929 cilium; GO:0015630 microtubule cytoskeleton; GO:0016020 membrane; GO:0016938 kinesin I complex; GO:0031974 me…	GO:0005488 binding; GO:0005515 protein binding; GO:0008092 cytoskeletal protein binding; GO:0019894 kinesin binding;			Z	KOG1840	Kinesin light chain
O88569	212	S	0.789	0.0166322	Down	Heterogeneous nuclear ribonucleoproteins A2/B1 OS=Mus musculus OX=10090 GN=Hnrnpa2b1 PE=1 SV=2	Hnrnpa2b1	1	0.000955426	91.233	2	GGNFGFGDS(1)R	-0.57942	0.905	0.856	0.784	1.088	1.051	1.089	0.987	1.104	1.136	nucleus	K13158	HNRNPA2B1; heterogeneous nuclear ribonucleoprotein A2/B1	mmu05014 Amyotrophic lateral sclerosis	GO:0000003 reproduction; GO:0000375 RNA splicing, via transesterification reactions; GO:0000377 RNA splicing, via transesterification reactions with bulged adenosine as nucleophile; GO:0000398 mRNA splicing, via spliceosome; GO:0000723 telomere maintenance; GO:0003006 developmental process involved in reproduction; GO:0006139 nucleobase-containing compound metabolic process; GO:0006259 DNA metabo…	GO:0000781 chromosome, telomeric region; GO:0000785 chromatin; GO:0005576 extracellular region; GO:0005615 extracellular space; GO:0005622 intracellular; GO:0005623 cell; GO:0005634 nucleus; GO:0005654 nucleoplasm; GO:0005681 spliceosomal complex; GO:0005694 chromosome; GO:0005737 cytoplasm; GO:0015030 Cajal body; GO:0016363 nuclear matrix; GO:0016604 nuclear body; GO:0031974 membrane-enclosed lu…	GO:0001067 regulatory region nucleic acid binding; GO:0001069 regulatory region RNA binding; GO:0003676 nucleic acid binding; GO:0003677 DNA binding; GO:0003697 single-stranded DNA binding; GO:0003723 RNA binding; GO:0003729 mRNA binding; GO:0003730 mRNA 3'-UTR binding; GO:0005488 binding; GO:0005515 protein binding; GO:0019899 enzyme binding; GO:0035198 miRNA binding; GO:0042162 telomeric DNA bi…	PF00076	RNA recognition motif. (a.k.a. RRM, RBD, or RNP domain)	A	KOG0118	FOG: RRM domain
O88569	85	S	0.799	0.00959818	Down	Heterogeneous nuclear ribonucleoproteins A2/B1 OS=Mus musculus OX=10090 GN=Hnrnpa2b1 PE=1 SV=2	Hnrnpa2b1	1	0.00139283	118.67	3	PHS(1)IDGR	0.22069	0.916	0.894	0.859	0.978	1.045	0.969	1.018	1.151	1.17	nucleus	K13158	HNRNPA2B1; heterogeneous nuclear ribonucleoprotein A2/B1	mmu05014 Amyotrophic lateral sclerosis	GO:0000003 reproduction; GO:0000375 RNA splicing, via transesterification reactions; GO:0000377 RNA splicing, via transesterification reactions with bulged adenosine as nucleophile; GO:0000398 mRNA splicing, via spliceosome; GO:0000723 telomere maintenance; GO:0003006 developmental process involved in reproduction; GO:0006139 nucleobase-containing compound metabolic process; GO:0006259 DNA metabo…	GO:0000781 chromosome, telomeric region; GO:0000785 chromatin; GO:0005576 extracellular region; GO:0005615 extracellular space; GO:0005622 intracellular; GO:0005623 cell; GO:0005634 nucleus; GO:0005654 nucleoplasm; GO:0005681 spliceosomal complex; GO:0005694 chromosome; GO:0005737 cytoplasm; GO:0015030 Cajal body; GO:0016363 nuclear matrix; GO:0016604 nuclear body; GO:0031974 membrane-enclosed lu…	GO:0001067 regulatory region nucleic acid binding; GO:0001069 regulatory region RNA binding; GO:0003676 nucleic acid binding; GO:0003677 DNA binding; GO:0003697 single-stranded DNA binding; GO:0003723 RNA binding; GO:0003729 mRNA binding; GO:0003730 mRNA 3'-UTR binding; GO:0005488 binding; GO:0005515 protein binding; GO:0019899 enzyme binding; GO:0035198 miRNA binding; GO:0042162 telomeric DNA bi…	PF00076	RNA recognition motif. (a.k.a. RRM, RBD, or RNP domain)	A	KOG0118	FOG: RRM domain
O88643	144	S	0.681	0.000980911	Down	Serine/threonine-protein kinase PAK 1 OS=Mus musculus OX=10090 GN=Pak1 PE=1 SV=1	Pak1	0.835812	0.00328855	110.87	2	YMS(0.836)FT(0.164)DK	-1.2617	0.81	0.787	0.714	1.119	1.098	1.077	1.173	1.084	1.138	cytoplasm,nucleus	K04409	PAK1; p21-activated kinase 1 [EC:2.7.11.1]	mmu04810 Regulation of actin cytoskeleton; mmu04012 ErbB signaling pathway; mmu04510 Focal adhesion; mmu04392 Hippo signaling pathway - multiple species; mmu04014 Ras signaling pathway; mmu05205 Proteoglycans in cancer; mmu04650 Natural killer cell mediated cytotoxicity; mmu05170 Human immunodeficiency virus 1 infection; mmu04625 C-type lectin receptor signaling pathway; mmu04010 MAPK signaling p…	GO:0000165 MAPK cascade; GO:0000186 activation of MAPKK activity; GO:0000902 cell morphogenesis; GO:0001505 regulation of neurotransmitter levels; GO:0001558 regulation of cell growth; GO:0001666 response to hypoxia; GO:0001763 morphogenesis of a branching structure; GO:0001932 regulation of protein phosphorylation; GO:0001934 positive regulation of protein phosphorylation; GO:0002009 morphogenes…	GO:0001726 ruffle; GO:0005622 intracellular; GO:0005623 cell; GO:0005634 nucleus; GO:0005635 nuclear envelope; GO:0005737 cytoplasm; GO:0005829 cytosol; GO:0005886 plasma membrane; GO:0005911 cell-cell junction; GO:0005912 adherens junction; GO:0005925 focal adhesion; GO:0012505 endomembrane system; GO:0014069 postsynaptic density; GO:0014704 intercalated disc; GO:0016020 membrane; GO:0030016 myo…	GO:0003824 catalytic activity; GO:0004672 protein kinase activity; GO:0004674 protein serine/threonine kinase activity; GO:0004709 MAP kinase kinase kinase activity; GO:0005488 binding; GO:0005515 protein binding; GO:0005518 collagen binding; GO:0016301 kinase activity; GO:0016740 transferase activity; GO:0016772 transferase activity, transferring phosphorus-containing groups; GO:0016773 phosphot…	PF00786; PF00069	P21-Rho-binding domain; Protein kinase domain	T	KOG0578	p21-activated serine/threonine protein kinase
O88735	308	S	0.803	0.0499887	Down	Ensconsin OS=Mus musculus OX=10090 GN=Map7 PE=1 SV=1	Map7	1	0.000282488	94.544	3	EHVPFHVS(1)PGAR	-0.84105	0.76	0.941	0.902	1.109	0.995	1.053	1.127	0.984	1.129	nucleus	K10433			GO:0000003 reproduction; GO:0000226 microtubule cytoskeleton organization; GO:0000902 cell morphogenesis; GO:0001101 response to acid chemical; GO:0001578 microtubule bundle formation; GO:0002064 epithelial cell development; GO:0003006 developmental process involved in reproduction; GO:0006629 lipid metabolic process; GO:0006643 membrane lipid metabolic process; GO:0006664 glycolipid metabolic pr…	GO:0005622 intracellular; GO:0005623 cell; GO:0005737 cytoplasm; GO:0005829 cytosol; GO:0005856 cytoskeleton; GO:0005875 microtubule associated complex; GO:0005886 plasma membrane; GO:0015630 microtubule cytoskeleton; GO:0016020 membrane; GO:0016323 basolateral plasma membrane; GO:0030424 axon; GO:0032991 protein-containing complex; GO:0042995 cell projection; GO:0043005 neuron projection; GO:004…	GO:0005102 signaling receptor binding; GO:0005198 structural molecule activity; GO:0005488 binding; GO:0005515 protein binding;
O88792	285	S	0.51	4.58821e-06	Down	Junctional adhesion molecule A OS=Mus musculus OX=10090 GN=F11r PE=1 SV=2	F11r	0.97551	7.57966e-06	134.32	2	VIYSQPS(0.976)T(0.024)R	0.74965	0.718	0.718	0.707	0.794	0.892	0.97	1.348	1.417	1.436	extracellular	K06089	F11R; junctional adhesion molecule 1	mmu04670 Leukocyte transendothelial migration; mmu04514 Cell adhesion molecules; mmu04530 Tight junction	GO:0001817 regulation of cytokine production; GO:0001885 endothelial cell development; GO:0002064 epithelial cell development; GO:0002376 immune system process; GO:0003008 system process; GO:0003013 circulatory system process; GO:0003158 endothelium development; GO:0006810 transport; GO:0006928 movement of cell or subcellular component; GO:0006950 response to stress; GO:0006952 defense response; …	GO:0005622 intracellular; GO:0005623 cell; GO:0005737 cytoplasm; GO:0005886 plasma membrane; GO:0005911 cell-cell junction; GO:0005923 bicellular tight junction; GO:0016020 membrane; GO:0030054 cell junction; GO:0031410 cytoplasmic vesicle; GO:0031982 vesicle; GO:0036056 filtration diaphragm; GO:0036057 slit diaphragm; GO:0043226 organelle; GO:0043227 membrane-bounded organelle; GO:0043229 intrac…	GO:0005488 binding; GO:0005515 protein binding; GO:0019904 protein domain specific binding; GO:0030165 PDZ domain binding;	PF07686; PF13927	Immunoglobulin V-set domain; Immunoglobulin domain
O88852	74	S	0.83	0.00232664	Down	Testis-specific Y-encoded-like protein 1 OS=Mus musculus OX=10090 GN=Tspyl1 PE=2 SV=1	Tspyl1	0.975053	0.0102108	64.918	2	QGES(0.975)PPS(0.025)VR	1.6164	0.875	0.894	0.929	1.051	0.995	1.008	1.051	1.126	1.072	nucleus	K11284				GO:0005622 intracellular; GO:0005623 cell; GO:0005634 nucleus; GO:0005730 nucleolus; GO:0031974 membrane-enclosed lumen; GO:0031981 nuclear lumen; GO:0043226 organelle; GO:0043227 membrane-bounded organelle; GO:0043228 non-membrane-bounded organelle; GO:0043229 intracellular organelle; GO:0043231 intracellular membrane-bounded organelle; GO:0043232 intracellular non-membrane-bounded organelle; GO…	GO:0005488 binding; GO:0005515 protein binding; GO:0019899 enzyme binding;			L	KOG1508	DNA replication factor/protein phosphatase inhibitor SET/SPR-2
O88987	204	S	1.228	0.0214976	Up	A-kinase anchor protein 3 OS=Mus musculus OX=10090 GN=Akap3 PE=1 SV=2	Akap3	0.995032	1.42529e-08	154.79	3	APGSGDRAS(0.995)GS(0.005)SQAPGLR	-0.055107	1.175	1.047	1.264	0.902	0.898	0.876	0.944	0.959	0.935	cytoplasm	K16520			GO:0000003 reproduction; GO:0007154 cell communication; GO:0007165 signal transduction; GO:0007166 cell surface receptor signaling pathway; GO:0007167 enzyme linked receptor protein signaling pathway; GO:0007178 transmembrane receptor protein serine/threonine kinase signaling pathway; GO:0007338 single fertilization; GO:0007340 acrosome reaction; GO:0008104 protein localization; GO:0009566 fertil…	GO:0001669 acrosomal vesicle; GO:0005622 intracellular; GO:0005623 cell; GO:0005737 cytoplasm; GO:0005929 cilium; GO:0012505 endomembrane system; GO:0030141 secretory granule; GO:0031410 cytoplasmic vesicle; GO:0031514 motile cilium; GO:0031982 vesicle; GO:0035686 sperm fibrous sheath; GO:0036126 sperm flagellum; GO:0042995 cell projection; GO:0043226 organelle; GO:0043227 membrane-bounded organe…	GO:0005488 binding; GO:0005515 protein binding; GO:0051018 protein kinase A binding;
O88987	576	S	0.794	0.00150252	Down	A-kinase anchor protein 3 OS=Mus musculus OX=10090 GN=Akap3 PE=1 SV=2	Akap3	1	0.00692883	66.435	3	LKS(1)PPHK	-0.082086	0.867	0.877	0.869	1.021	1.052	1.024	1.035	1.113	1.142	cytoplasm	K16520			GO:0000003 reproduction; GO:0007154 cell communication; GO:0007165 signal transduction; GO:0007166 cell surface receptor signaling pathway; GO:0007167 enzyme linked receptor protein signaling pathway; GO:0007178 transmembrane receptor protein serine/threonine kinase signaling pathway; GO:0007338 single fertilization; GO:0007340 acrosome reaction; GO:0008104 protein localization; GO:0009566 fertil…	GO:0001669 acrosomal vesicle; GO:0005622 intracellular; GO:0005623 cell; GO:0005737 cytoplasm; GO:0005929 cilium; GO:0012505 endomembrane system; GO:0030141 secretory granule; GO:0031410 cytoplasmic vesicle; GO:0031514 motile cilium; GO:0031982 vesicle; GO:0035686 sperm fibrous sheath; GO:0036126 sperm flagellum; GO:0042995 cell projection; GO:0043226 organelle; GO:0043227 membrane-bounded organe…	GO:0005488 binding; GO:0005515 protein binding; GO:0051018 protein kinase A binding;
O88987	260	S	0.788	0.00712185	Down	A-kinase anchor protein 3 OS=Mus musculus OX=10090 GN=Akap3 PE=1 SV=2	Akap3	1	0.00144832	137.13	3	S(1)LPGDQK	-0.26925	0.893	0.868	0.772	1.093	1.009	1.153	1.038	1.084	1.091	cytoplasm	K16520			GO:0000003 reproduction; GO:0007154 cell communication; GO:0007165 signal transduction; GO:0007166 cell surface receptor signaling pathway; GO:0007167 enzyme linked receptor protein signaling pathway; GO:0007178 transmembrane receptor protein serine/threonine kinase signaling pathway; GO:0007338 single fertilization; GO:0007340 acrosome reaction; GO:0008104 protein localization; GO:0009566 fertil…	GO:0001669 acrosomal vesicle; GO:0005622 intracellular; GO:0005623 cell; GO:0005737 cytoplasm; GO:0005929 cilium; GO:0012505 endomembrane system; GO:0030141 secretory granule; GO:0031410 cytoplasmic vesicle; GO:0031514 motile cilium; GO:0031982 vesicle; GO:0035686 sperm fibrous sheath; GO:0036126 sperm flagellum; GO:0042995 cell projection; GO:0043226 organelle; GO:0043227 membrane-bounded organe…	GO:0005488 binding; GO:0005515 protein binding; GO:0051018 protein kinase A binding;
Q7TPR4	140	S	0.821	0.00543949	Down	Alpha-actinin-1 OS=Mus musculus OX=10090 GN=Actn1 PE=1 SV=1	Actn1	0.999956	0.000177876	102.58	3	FAIQDIS(1)VEETSAK	0.3067	0.878	0.886	0.839	1.127	1.117	0.984	1.117	1.001	1.052	cytoplasm,nucleus	K05699	ACTN1_4; actinin alpha 1/4	mmu05203 Viral carcinogenesis; mmu04810 Regulation of actin cytoskeleton; mmu05146 Amoebiasis; mmu04510 Focal adhesion; mmu05322 Systemic lupus erythematosus; mmu04670 Leukocyte transendothelial migration; mmu04520 Adherens junction; mmu04530 Tight junction	GO:0000902 cell morphogenesis; GO:0000904 cell morphogenesis involved in differentiation; GO:0002376 immune system process; GO:0002520 immune system development; GO:0002576 platelet degranulation; GO:0006810 transport; GO:0006887 exocytosis; GO:0006996 organelle organization; GO:0007010 cytoskeleton organization; GO:0007015 actin filament organization; GO:0007044 cell-substrate junction assembly;…	GO:0001725 stress fiber; GO:0001726 ruffle; GO:0005576 extracellular region; GO:0005622 intracellular; GO:0005623 cell; GO:0005634 nucleus; GO:0005737 cytoplasm; GO:0005829 cytosol; GO:0005856 cytoskeleton; GO:0005886 plasma membrane; GO:0005903 brush border; GO:0005911 cell-cell junction; GO:0005912 adherens junction; GO:0005915 zonula adherens; GO:0005916 fascia adherens; GO:0005923 bicellular …	GO:0003676 nucleic acid binding; GO:0003712 transcription coregulator activity; GO:0003713 transcription coactivator activity; GO:0003723 RNA binding; GO:0003725 double-stranded RNA binding; GO:0003779 actin binding; GO:0005102 signaling receptor binding; GO:0005178 integrin binding; GO:0005488 binding; GO:0005515 protein binding; GO:0008092 cytoskeletal protein binding; GO:0017166 vinculin bindi…	PF00307; PF00435; PF08726	Calponin homology (CH) domain; Spectrin repeat; Ca2+ insensitive EF hand	Z	KOG0035	Ca2+-binding actin-bundling protein (actinin), alpha chain (EF-Hand protein superfamily)
O89086	135	S	0.832	0.0177229	Down	RNA-binding protein 3 OS=Mus musculus OX=10090 GN=Rbm3 PE=1 SV=1	Rbm3	0.955212	0.000268144	102.52	2	DYS(0.045)GS(0.955)QGGYDR	-2.43	0.902	0.913	0.806	1.076	1.072	1.082	1.003	1.049	1.098	nucleus	K13186			GO:0006139 nucleobase-containing compound metabolic process; GO:0006396 RNA processing; GO:0006412 translation; GO:0006417 regulation of translation; GO:0006518 peptide metabolic process; GO:0006725 cellular aromatic compound metabolic process; GO:0006807 nitrogen compound metabolic process; GO:0006950 response to stress; GO:0008152 metabolic process; GO:0009058 biosynthetic process; GO:0009059 m…	GO:0005622 intracellular; GO:0005623 cell; GO:0005634 nucleus; GO:0005654 nucleoplasm; GO:0005730 nucleolus; GO:0005737 cytoplasm; GO:0030425 dendrite; GO:0031974 membrane-enclosed lumen; GO:0031981 nuclear lumen; GO:0036477 somatodendritic compartment; GO:0042995 cell projection; GO:0043005 neuron projection; GO:0043226 organelle; GO:0043227 membrane-bounded organelle; GO:0043228 non-membrane-bo…	GO:0005488 binding; GO:0043021 ribonucleoprotein complex binding; GO:0043023 ribosomal large subunit binding; GO:0044877 protein-containing complex binding;	PF00076	RNA recognition motif. (a.k.a. RRM, RBD, or RNP domain)	A	KOG0118	FOG: RRM domain
O89086	143	S	0.707	0.00227044	Down	RNA-binding protein 3 OS=Mus musculus OX=10090 GN=Rbm3 PE=1 SV=1	Rbm3	0.906389	0.0221121	63.216	2	Y(0.065)S(0.906)GGNY(0.028)R	0.51357	0.777	0.9	0.774	1.027	1.034	1.022	1.149	1.175	1.143	nucleus	K13186			GO:0006139 nucleobase-containing compound metabolic process; GO:0006396 RNA processing; GO:0006412 translation; GO:0006417 regulation of translation; GO:0006518 peptide metabolic process; GO:0006725 cellular aromatic compound metabolic process; GO:0006807 nitrogen compound metabolic process; GO:0006950 response to stress; GO:0008152 metabolic process; GO:0009058 biosynthetic process; GO:0009059 m…	GO:0005622 intracellular; GO:0005623 cell; GO:0005634 nucleus; GO:0005654 nucleoplasm; GO:0005730 nucleolus; GO:0005737 cytoplasm; GO:0030425 dendrite; GO:0031974 membrane-enclosed lumen; GO:0031981 nuclear lumen; GO:0036477 somatodendritic compartment; GO:0042995 cell projection; GO:0043005 neuron projection; GO:0043226 organelle; GO:0043227 membrane-bounded organelle; GO:0043228 non-membrane-bo…	GO:0005488 binding; GO:0043021 ribonucleoprotein complex binding; GO:0043023 ribosomal large subunit binding; GO:0044877 protein-containing complex binding;	PF00076	RNA recognition motif. (a.k.a. RRM, RBD, or RNP domain)	A	KOG0118	FOG: RRM domain
P02088	81	S	0.806	0.00313742	Down	Hemoglobin subunit beta-1 OS=Mus musculus OX=10090 GN=Hbb-b1 PE=1 SV=2	Hbb-b1	1	1.41407e-19	230.62	3	VITAFNDGLNHLDS(1)LK	1.1692	0.872	0.917	0.82	1.024	1.047	1.084	1.058	1.081	1.098	cytoplasm	K13823	HBB; hemoglobin subunit beta	mmu05144 Malaria; mmu05143 African trypanosomiasis	GO:0000302 response to reactive oxygen species; GO:0001505 regulation of neurotransmitter levels; GO:0001775 cell activation; GO:0001932 regulation of protein phosphorylation; GO:0002252 immune effector process; GO:0002262 myeloid cell homeostasis; GO:0002263 cell activation involved in immune response; GO:0002274 myeloid leukocyte activation; GO:0002275 myeloid cell activation involved in immune…	GO:0005576 extracellular region; GO:0005615 extracellular space; GO:0005622 intracellular; GO:0005623 cell; GO:0005737 cytoplasm; GO:0005829 cytosol; GO:0005833 hemoglobin complex; GO:0012505 endomembrane system; GO:0030139 endocytic vesicle; GO:0030141 secretory granule; GO:0031410 cytoplasmic vesicle; GO:0031838 haptoglobin-hemoglobin complex; GO:0031974 membrane-enclosed lumen; GO:0031982 vesi…	GO:0005344 oxygen carrier activity; GO:0005488 binding; GO:0005515 protein binding; GO:0008144 drug binding; GO:0019825 oxygen binding; GO:0030492 hemoglobin binding; GO:0031721 hemoglobin alpha binding; GO:0031722 hemoglobin beta binding; GO:0036094 small molecule binding; GO:0140104 molecular carrier activity;	PF00042	Globin	C	KOG3378	Globins and related hemoproteins
P02831	185	S	1.252	0.0197999	Up	Homeobox protein Hox-A3 OS=Mus musculus OX=10090 GN=Hoxa3 PE=1 SV=2	Hoxa3	0.999816	0.000134341	90.435	4	TSGSSSGESCAGDKS(1)PPGQASSK	-0.43333	1.152	1.112	1.26	0.701	0.909	1.051	0.885	1.028	0.902	nucleus	K09303			GO:0001501 skeletal system development; GO:0001503 ossification; GO:0001525 angiogenesis; GO:0001568 blood vessel development; GO:0001944 vasculature development; GO:0001974 blood vessel remodeling; GO:0002376 immune system process; GO:0002520 immune system development; GO:0003002 regionalization; GO:0006355 regulation of transcription, DNA-templated; GO:0006357 regulation of transcription by RNA…	GO:0005622 intracellular; GO:0005623 cell; GO:0005634 nucleus; GO:0005654 nucleoplasm; GO:0031974 membrane-enclosed lumen; GO:0031981 nuclear lumen; GO:0043226 organelle; GO:0043227 membrane-bounded organelle; GO:0043229 intracellular organelle; GO:0043231 intracellular membrane-bounded organelle; GO:0043233 organelle lumen; GO:0070013 intracellular organelle lumen;	GO:0000981 DNA-binding transcription factor activity, RNA polymerase II-specific; GO:0003700 DNA-binding transcription factor activity; GO:0005488 binding; GO:0005515 protein binding; GO:0019904 protein domain specific binding; GO:0071837 HMG box domain binding; GO:0140110 transcription regulator activity;	PF00046	Homeobox domain	K	KOG0489	Transcription factor zerknullt and related HOX domain proteins
P04919	18	S	0.823	0.0233306	Down	Band 3 anion transport protein OS=Mus musculus OX=10090 GN=Slc4a1 PE=1 SV=1	Slc4a1	1	3.11006e-221	471.62	3	DHEEVLEIPDRDS(1)EEELENIIGQIAYR	0.65963	0.89	0.879	0.907	0.973	1.057	1.041	1.106	0.977	1.169	plasma membrane	K06573	SLC4A1; solute carrier family 4 (anion exchanger), member 1	mmu04966 Collecting duct acid secretion	GO:0000302 response to reactive oxygen species; GO:0001101 response to acid chemical; GO:0002682 regulation of immune system process; GO:0002684 positive regulation of immune system process; GO:0002694 regulation of leukocyte activation; GO:0002696 positive regulation of leukocyte activation; GO:0006810 transport; GO:0006811 ion transport; GO:0006812 cation transport; GO:0006814 sodium ion transp…	GO:0005622 intracellular; GO:0005623 cell; GO:0005737 cytoplasm; GO:0005856 cytoskeleton; GO:0005886 plasma membrane; GO:0005887 integral component of plasma membrane; GO:0005911 cell-cell junction; GO:0005938 cell cortex; GO:0009986 cell surface; GO:0014704 intercalated disc; GO:0016020 membrane; GO:0016021 integral component of membrane; GO:0016323 basolateral plasma membrane; GO:0030016 myofib…	GO:0003779 actin binding; GO:0005215 transporter activity; GO:0005452 inorganic anion exchanger activity; GO:0005488 binding; GO:0005515 protein binding; GO:0008022 protein C-terminus binding; GO:0008092 cytoskeletal protein binding; GO:0008324 cation transmembrane transporter activity; GO:0008509 anion transmembrane transporter activity; GO:0008510 sodium:bicarbonate symporter activity; GO:00085…	PF07565	Band 3 cytoplasmic domain	P	KOG1172	Na+-independent Cl/HCO3 exchanger AE1 and related transporters (SLC4 family)
P68373	158	S	0.826	0.00278325	Down	Tubulin alpha-1C chain OS=Mus musculus OX=10090 GN=Tuba1c PE=1 SV=1	Tuba1c	0.998491	0.0100868	83.647	2	LS(0.998)VDY(0.002)GK	-0.98064	0.886	0.895	0.866	1.079	1.048	1.022	1.111	1.013	1.079	cytoskeleton	K07374	TUBA; tubulin alpha	mmu05020 Prion disease; mmu05016 Huntington disease; mmu05132 Salmonella infection; mmu05014 Amyotrophic lateral sclerosis; mmu05010 Alzheimer disease; mmu04540 Gap junction; mmu04210 Apoptosis; mmu05022 Pathways of neurodegeneration - multiple diseases; mmu04145 Phagosome; mmu04530 Tight junction; mmu05012 Parkinson disease	GO:0006810 transport; GO:0007017 microtubule-based process; GO:0009987 cellular process; GO:0030705 cytoskeleton-dependent intracellular transport; GO:0046907 intracellular transport; GO:0051179 localization; GO:0051234 establishment of localization; GO:0051301 cell division; GO:0051641 cellular localization; GO:0051649 establishment of localization in cell;	GO:0005622 intracellular; GO:0005623 cell; GO:0005634 nucleus; GO:0005737 cytoplasm; GO:0005856 cytoskeleton; GO:0005874 microtubule; GO:0005881 cytoplasmic microtubule; GO:0015630 microtubule cytoskeleton; GO:0016020 membrane; GO:0043226 organelle; GO:0043227 membrane-bounded organelle; GO:0043228 non-membrane-bounded organelle; GO:0043229 intracellular organelle; GO:0043231 intracellular membra…	GO:0005198 structural molecule activity;	PF00091; PF03953	Tubulin/FtsZ family, GTPase domain; Tubulin C-terminal domain	Z	KOG1376	Alpha tubulin
P06909	1198	S	1.353	0.000448436	Up	Complement factor H OS=Mus musculus OX=10090 GN=Cfh PE=1 SV=2	Cfh	0.942216	5.38853e-12	173.28	2	IYS(0.058)HS(0.942)GEDIEFGCK	0.32905	1.175	1.143	1.072	1.053	1.012	1.039	0.821	0.84	0.844	nucleus	K04004	CFH; complement factor H	mmu05150 Staphylococcus aureus infection; mmu04610 Complement and coagulation cascades	GO:0002252 immune effector process; GO:0002253 activation of immune response; GO:0002376 immune system process; GO:0002673 regulation of acute inflammatory response; GO:0002682 regulation of immune system process; GO:0002684 positive regulation of immune system process; GO:0002697 regulation of immune effector process; GO:0002920 regulation of humoral immune response; GO:0006807 nitrogen compound…	GO:0005576 extracellular region; GO:0005615 extracellular space; GO:0005622 intracellular; GO:0005623 cell; GO:0005634 nucleus; GO:0005737 cytoplasm; GO:0005886 plasma membrane; GO:0016020 membrane; GO:0043226 organelle; GO:0043227 membrane-bounded organelle; GO:0043229 intracellular organelle; GO:0043231 intracellular membrane-bounded organelle; GO:0071944 cell periphery;	GO:0001846 opsonin binding; GO:0001848 complement binding; GO:0001851 complement component C3b binding; GO:0005488 binding; GO:0005515 protein binding; GO:0005539 glycosaminoglycan binding; GO:0008201 heparin binding; GO:0043167 ion binding; GO:0043168 anion binding; GO:0043394 proteoglycan binding; GO:0043395 heparan sulfate proteoglycan binding; GO:0097367 carbohydrate derivative binding; GO:19…	PF00084	Sushi domain (SCR repeat)
P08228	108	S	0.807	0.00178389	Down	Superoxide dismutase [Cu-Zn] OS=Mus musculus OX=10090 GN=Sod1 PE=1 SV=2	Sod1	0.999914	1.84666e-08	182.02	3	VISLS(1)GEHSIIGR	0.38222	0.864	0.813	0.782	1.125	1.243	1.127	1.018	1.018	1.011	cytoplasm	K04565	SOD1; superoxide dismutase, Cu-Zn family [EC:1.15.1.1]	mmu05020 Prion disease; mmu04146 Peroxisome; mmu05022 Pathways of neurodegeneration - multiple diseases; mmu05016 Huntington disease; mmu05014 Amyotrophic lateral sclerosis; mmu04213 Longevity regulating pathway - multiple species	GO:0000003 reproduction; GO:0000187 activation of MAPK activity; GO:0000209 protein polyubiquitination; GO:0000302 response to reactive oxygen species; GO:0000303 response to superoxide; GO:0000305 response to oxygen radical; GO:0000902 cell morphogenesis; GO:0000904 cell morphogenesis involved in differentiation; GO:0001541 ovarian follicle development; GO:0001817 regulation of cytokine producti…	GO:0000323 lytic vacuole; GO:0005576 extracellular region; GO:0005615 extracellular space; GO:0005622 intracellular; GO:0005623 cell; GO:0005634 nucleus; GO:0005654 nucleoplasm; GO:0005737 cytoplasm; GO:0005739 mitochondrion; GO:0005740 mitochondrial envelope; GO:0005758 mitochondrial intermembrane space; GO:0005759 mitochondrial matrix; GO:0005764 lysosome; GO:0005773 vacuole; GO:0005777 peroxis…	GO:0003824 catalytic activity; GO:0004784 superoxide dismutase activity; GO:0004842 ubiquitin-protein transferase activity; GO:0005488 binding; GO:0005507 copper ion binding; GO:0005515 protein binding; GO:0008270 zinc ion binding; GO:0016209 antioxidant activity; GO:0016491 oxidoreductase activity; GO:0016721 oxidoreductase activity, acting on superoxide radicals as acceptor; GO:0016740 transfer…	PF00080	Copper/zinc superoxide dismutase (SODC)	P	KOG0441	Cu2+/Zn2+ superoxide dismutase SOD1
P09041	186	S	0.717	0.000268649	Down	Phosphoglycerate kinase 2 OS=Mus musculus OX=10090 GN=Pgk2 PE=1 SV=4	Pgk2	1	0.00316485	107.15	2	AS(1)GFLMK	-0.78589	0.833	0.824	0.818	0.949	1.02	1.102	1.11	1.213	1.131	cytoplasm	K00927	PGK; phosphoglycerate kinase [EC:2.7.2.3]	mmu01230 Biosynthesis of amino acids; mmu01200 Carbon metabolism; mmu01100 Metabolic pathways; mmu00010 Glycolysis / Gluconeogenesis; mmu04066 HIF-1 signaling pathway	GO:0005975 carbohydrate metabolic process; GO:0006082 organic acid metabolic process; GO:0006090 pyruvate metabolic process; GO:0006091 generation of precursor metabolites and energy; GO:0006096 glycolytic process; GO:0006139 nucleobase-containing compound metabolic process; GO:0006163 purine nucleotide metabolic process; GO:0006164 purine nucleotide biosynthetic process; GO:0006165 nucleoside di…	GO:0005623 cell; GO:0005929 cilium; GO:0031514 motile cilium; GO:0035686 sperm fibrous sheath; GO:0036126 sperm flagellum; GO:0042995 cell projection; GO:0043226 organelle; GO:0097729 9+2 motile cilium; GO:0120025 plasma membrane bounded cell projection;	GO:0000166 nucleotide binding; GO:0003824 catalytic activity; GO:0004618 phosphoglycerate kinase activity; GO:0005488 binding; GO:0005524 ATP binding; GO:0008144 drug binding; GO:0016301 kinase activity; GO:0016740 transferase activity; GO:0016772 transferase activity, transferring phosphorus-containing groups; GO:0016774 phosphotransferase activity, carboxyl group as acceptor; GO:0017076 purine …	PF00162	Phosphoglycerate kinase	G	KOG1367	3-phosphoglycerate kinase
P09242	110	S	0.693	0.000287295	Down	Alkaline phosphatase, tissue-nonspecific isozyme OS=Mus musculus OX=10090 GN=Alpl PE=1 SV=2	Alpl	0.999926	1.39685e-14	171.08	3	TYNTNAQVPDS(1)AGTATAYLCGVK	-0.3956	0.787	0.814	0.743	1.064	1.061	1.15	1.092	1.146	1.142	extracellular	K01077	E3.1.3.1; alkaline phosphatase [EC:3.1.3.1]	mmu00730 Thiamine metabolism; mmu00790 Folate biosynthesis; mmu01100 Metabolic pathways; mmu01240 Biosynthesis of cofactors	GO:0000003 reproduction; GO:0001501 skeletal system development; GO:0001503 ossification; GO:0001958 endochondral ossification; GO:0002237 response to molecule of bacterial origin; GO:0003006 developmental process involved in reproduction; GO:0006793 phosphorus metabolic process; GO:0006796 phosphate-containing compound metabolic process; GO:0007275 multicellular organism development; GO:0007584 …	GO:0005576 extracellular region; GO:0005615 extracellular space; GO:0005623 cell; GO:0005886 plasma membrane; GO:0016020 membrane; GO:0031012 extracellular matrix; GO:0031224 intrinsic component of membrane; GO:0031225 anchored component of membrane; GO:0031226 intrinsic component of plasma membrane; GO:0043226 organelle; GO:0043227 membrane-bounded organelle; GO:0043230 extracellular organelle; …	GO:0003824 catalytic activity; GO:0004035 alkaline phosphatase activity; GO:0016462 pyrophosphatase activity; GO:0016787 hydrolase activity; GO:0016788 hydrolase activity, acting on ester bonds; GO:0016791 phosphatase activity; GO:0016817 hydrolase activity, acting on acid anhydrides; GO:0016818 hydrolase activity, acting on acid anhydrides, in phosphorus-containing anhydrides; GO:0042578 phospho…	PF00245	Alkaline phosphatase	P	KOG4126	Alkaline phosphatase
P09411	203	S	0.778	0.000370777	Down	Phosphoglycerate kinase 1 OS=Mus musculus OX=10090 GN=Pgk1 PE=1 SV=4	Pgk1	1	2.906e-08	149.85	4	ALES(1)PERPFLAILGGAK	-0.56956	0.873	0.886	0.857	0.974	0.962	1.086	1.119	1.082	1.161	cytoplasm	K00927	PGK; phosphoglycerate kinase [EC:2.7.2.3]	mmu01230 Biosynthesis of amino acids; mmu01200 Carbon metabolism; mmu01100 Metabolic pathways; mmu00010 Glycolysis / Gluconeogenesis; mmu04066 HIF-1 signaling pathway	GO:0001666 response to hypoxia; GO:0005975 carbohydrate metabolic process; GO:0005996 monosaccharide metabolic process; GO:0006006 glucose metabolic process; GO:0006007 glucose catabolic process; GO:0006082 organic acid metabolic process; GO:0006090 pyruvate metabolic process; GO:0006091 generation of precursor metabolites and energy; GO:0006094 gluconeogenesis; GO:0006096 glycolytic process; GO:…	GO:0005576 extracellular region; GO:0005615 extracellular space; GO:0005622 intracellular; GO:0005623 cell; GO:0005737 cytoplasm; GO:0005829 cytosol; GO:0016020 membrane; GO:0045121 membrane raft; GO:0098589 membrane region; GO:0098805 whole membrane; GO:0098857 membrane microdomain;	GO:0000166 nucleotide binding; GO:0003824 catalytic activity; GO:0004618 phosphoglycerate kinase activity; GO:0005488 binding; GO:0005524 ATP binding; GO:0008144 drug binding; GO:0015036 disulfide oxidoreductase activity; GO:0016301 kinase activity; GO:0016491 oxidoreductase activity; GO:0016651 oxidoreductase activity, acting on NAD(P)H; GO:0016667 oxidoreductase activity, acting on a sulfur gro…	PF00162	Phosphoglycerate kinase	F	KOG1367	3-phosphoglycerate kinase
P0C7L0	478	S	0.615	0.000795477	Down	WAS/WASL-interacting protein family member 3 OS=Mus musculus OX=10090 GN=Wipf3 PE=1 SV=1	Wipf3	0.998956	0.0281102	60.064	2	NS(0.001)QLS(0.999)LK	1.4097	0.713	0.83	0.733	0.967	1.03	1.026	1.185	1.222	1.294	nucleus	K19475	WIPF; WAS/WASL-interacting protein	mmu05135 Yersinia infection; mmu04144 Endocytosis	GO:0002252 immune effector process; GO:0002253 activation of immune response; GO:0002376 immune system process; GO:0002429 immune response-activating cell surface receptor signaling pathway; GO:0002431 Fc receptor mediated stimulatory signaling pathway; GO:0002433 immune response-regulating cell surface receptor signaling pathway involved in phagocytosis; GO:0002682 regulation of immune system pr…	GO:0005622 intracellular; GO:0005623 cell; GO:0005737 cytoplasm; GO:0005829 cytosol;	GO:0005488 binding; GO:0005515 protein binding; GO:0017124 SH3 domain binding; GO:0019904 protein domain specific binding;			Z	KOG4462	WASP-interacting protein VRP1/WIP, contains WH2 domain
P0C7L0	203	S	0.814	0.0202877	Down	WAS/WASL-interacting protein family member 3 OS=Mus musculus OX=10090 GN=Wipf3 PE=1 SV=1	Wipf3	0.998684	5.81386e-05	83.491	5	PVPPRPSVPAPPPPT(0.001)PPPPPPPPLPPAS(0.999)PIK	0.27086	0.879	0.938	0.815	0.962	1.149	1.022	1.014	1.067	1.154	nucleus	K19475	WIPF; WAS/WASL-interacting protein	mmu05135 Yersinia infection; mmu04144 Endocytosis	GO:0002252 immune effector process; GO:0002253 activation of immune response; GO:0002376 immune system process; GO:0002429 immune response-activating cell surface receptor signaling pathway; GO:0002431 Fc receptor mediated stimulatory signaling pathway; GO:0002433 immune response-regulating cell surface receptor signaling pathway involved in phagocytosis; GO:0002682 regulation of immune system pr…	GO:0005622 intracellular; GO:0005623 cell; GO:0005737 cytoplasm; GO:0005829 cytosol;	GO:0005488 binding; GO:0005515 protein binding; GO:0017124 SH3 domain binding; GO:0019904 protein domain specific binding;			Z	KOG4462	WASP-interacting protein VRP1/WIP, contains WH2 domain
P10637	696	S	1.284	0.0349569	Up	Microtubule-associated protein tau OS=Mus musculus OX=10090 GN=Mapt PE=1 SV=3	Mapt	0.969047	0.000149063	90.697	2	SPVVSGDT(0.031)S(0.969)PR	-0.30895	1.202	1.23	1.118	0.824	0.815	1.047	1.066	0.839	0.86	nucleus	K04380	MAPT; microtubule-associated protein tau	mmu04010 MAPK signaling pathway; mmu05022 Pathways of neurodegeneration - multiple diseases; mmu05012 Parkinson disease; mmu05010 Alzheimer disease	GO:0000003 reproduction; GO:0000226 microtubule cytoskeleton organization; GO:0000302 response to reactive oxygen species; GO:0000902 cell morphogenesis; GO:0000904 cell morphogenesis involved in differentiation; GO:0001558 regulation of cell growth; GO:0001764 neuron migration; GO:0001774 microglial cell activation; GO:0001775 cell activation; GO:0002274 myeloid leukocyte activation; GO:0002376 …	GO:0005576 extracellular region; GO:0005622 intracellular; GO:0005623 cell; GO:0005634 nucleus; GO:0005654 nucleoplasm; GO:0005737 cytoplasm; GO:0005739 mitochondrion; GO:0005829 cytosol; GO:0005856 cytoskeleton; GO:0005874 microtubule; GO:0005875 microtubule associated complex; GO:0005886 plasma membrane; GO:0005929 cilium; GO:0005930 axoneme; GO:0009898 cytoplasmic side of plasma membrane; GO:0…	GO:0003676 nucleic acid binding; GO:0003677 DNA binding; GO:0003680 AT DNA binding; GO:0003690 double-stranded DNA binding; GO:0003697 single-stranded DNA binding; GO:0003723 RNA binding; GO:0003779 actin binding; GO:0005102 signaling receptor binding; GO:0005488 binding; GO:0005515 protein binding; GO:0005543 phospholipid binding; GO:0008017 microtubule binding; GO:0008092 cytoskeletal protein b…			Z	KOG2418	Microtubule-associated protein TAU
P12382	775	S	0.831	0.000485637	Down	ATP-dependent 6-phosphofructokinase, liver type OS=Mus musculus OX=10090 GN=Pfkl PE=1 SV=4	Pfkl	0.999261	0.00161675	92.239	3	RT(0.001)LS(0.999)IDK	-0.067637	0.945	0.923	0.915	0.977	0.98	0.911	1.13	1.083	1.135	cytoplasm	K00850	pfkA; 6-phosphofructokinase 1 [EC:2.7.1.11]	mmu01230 Biosynthesis of amino acids; mmu01200 Carbon metabolism; mmu00030 Pentose phosphate pathway; mmu05230 Central carbon metabolism in cancer; mmu04922 Glucagon signaling pathway; mmu01100 Metabolic pathways; mmu00051 Fructose and mannose metabolism; mmu04919 Thyroid hormone signaling pathway; mmu04152 AMPK signaling pathway; mmu00052 Galactose metabolism; mmu00010 Glycolysis / Gluconeogenes…	GO:0001775 cell activation; GO:0002252 immune effector process; GO:0002263 cell activation involved in immune response; GO:0002274 myeloid leukocyte activation; GO:0002275 myeloid cell activation involved in immune response; GO:0002283 neutrophil activation involved in immune response; GO:0002366 leukocyte activation involved in immune response; GO:0002376 immune system process; GO:0002443 leukoc…	GO:0005576 extracellular region; GO:0005622 intracellular; GO:0005623 cell; GO:0005737 cytoplasm; GO:0005829 cytosol; GO:0005945 6-phosphofructokinase complex; GO:0012505 endomembrane system; GO:0030141 secretory granule; GO:0031410 cytoplasmic vesicle; GO:0031974 membrane-enclosed lumen; GO:0031982 vesicle; GO:0031983 vesicle lumen; GO:0032991 protein-containing complex; GO:0034774 secretory gra…	GO:0000166 nucleotide binding; GO:0003824 catalytic activity; GO:0003872 6-phosphofructokinase activity; GO:0004331 fructose-2,6-bisphosphate 2-phosphatase activity; GO:0005488 binding; GO:0005515 protein binding; GO:0005524 ATP binding; GO:0008144 drug binding; GO:0008443 phosphofructokinase activity; GO:0016301 kinase activity; GO:0016740 transferase activity; GO:0016772 transferase activity, t…	PF00365	Phosphofructokinase	F	KOG2440	Pyrophosphate-dependent phosphofructo-1-kinase
P14152	242	S	0.8	0.003821	Down	Malate dehydrogenase, cytoplasmic OS=Mus musculus OX=10090 GN=Mdh1 PE=1 SV=3	Mdh1	0.93926	0.000100254	130.2	3	KLS(0.061)S(0.939)AMSAAK	-0.030458	0.916	0.847	0.821	1.075	1.001	1.11	1.074	1.045	1.112	cytoplasm	K00025	MDH1; malate dehydrogenase [EC:1.1.1.37]	mmu00620 Pyruvate metabolism; mmu01200 Carbon metabolism; mmu00630 Glyoxylate and dicarboxylate metabolism; mmu00270 Cysteine and methionine metabolism; mmu01100 Metabolic pathways; mmu00020 Citrate cycle (TCA cycle); mmu04964 Proximal tubule bicarbonate reclamation	GO:0005975 carbohydrate metabolic process; GO:0005996 monosaccharide metabolic process; GO:0006006 glucose metabolic process; GO:0006082 organic acid metabolic process; GO:0006091 generation of precursor metabolites and energy; GO:0006094 gluconeogenesis; GO:0006099 tricarboxylic acid cycle; GO:0006101 citrate metabolic process; GO:0006107 oxaloacetate metabolic process; GO:0006108 malate metabol…	GO:0005622 intracellular; GO:0005623 cell; GO:0005737 cytoplasm; GO:0005739 mitochondrion; GO:0005829 cytosol; GO:0043209 myelin sheath; GO:0043226 organelle; GO:0043227 membrane-bounded organelle; GO:0043229 intracellular organelle; GO:0043231 intracellular membrane-bounded organelle;	GO:0000166 nucleotide binding; GO:0003824 catalytic activity; GO:0004470 malic enzyme activity; GO:0005488 binding; GO:0016491 oxidoreductase activity; GO:0016614 oxidoreductase activity, acting on CH-OH group of donors; GO:0016615 malate dehydrogenase activity; GO:0016616 oxidoreductase activity, acting on the CH-OH group of donors, NAD or NADP as acceptor; GO:0030060 L-malate dehydrogenase acti…	PF02866	lactate/malate dehydrogenase, alpha/beta C-terminal domain	C	KOG1496	Malate dehydrogenase
P14211	115	S	1.784	0.000535827	Up	Calreticulin OS=Mus musculus OX=10090 GN=Calr PE=1 SV=1	Calr	1	0.00404124	64.73	3	LFPS(1)GLDQK	-0.14249	1.428	1.263	1.45	0.739	0.881	0.918	0.777	0.723	0.821	endoplasmic reticulum	K08057	CALR; calreticulin	mmu04612 Antigen processing and presentation; mmu05166 Human T-cell leukemia virus 1 infection; mmu05142 Chagas disease; mmu05169 Epstein-Barr virus infection; mmu05168 Herpes simplex virus 1 infection; mmu05163 Human cytomegalovirus infection; mmu05170 Human immunodeficiency virus 1 infection; mmu04145 Phagosome; mmu04141 Protein processing in endoplasmic reticulum	GO:0000003 reproduction; GO:0000122 negative regulation of transcription by RNA polymerase II; GO:0002376 immune system process; GO:0002396 MHC protein complex assembly; GO:0002397 MHC class I protein complex assembly; GO:0002474 antigen processing and presentation of peptide antigen via MHC class I; GO:0002478 antigen processing and presentation of exogenous peptide antigen; GO:0002479 antigen p…	GO:0001669 acrosomal vesicle; GO:0005576 extracellular region; GO:0005615 extracellular space; GO:0005622 intracellular; GO:0005623 cell; GO:0005634 nucleus; GO:0005635 nuclear envelope; GO:0005737 cytoplasm; GO:0005783 endoplasmic reticulum; GO:0005788 endoplasmic reticulum lumen; GO:0005789 endoplasmic reticulum membrane; GO:0005790 smooth endoplasmic reticulum; GO:0005793 endoplasmic reticulum…	GO:0001846 opsonin binding; GO:0001848 complement binding; GO:0001849 complement component C1q complex binding; GO:0003676 nucleic acid binding; GO:0003677 DNA binding; GO:0003723 RNA binding; GO:0003729 mRNA binding; GO:0005102 signaling receptor binding; GO:0005178 integrin binding; GO:0005488 binding; GO:0005506 iron ion binding; GO:0005509 calcium ion binding; GO:0005515 protein binding; GO:0…			O	KOG0674	Calreticulin
P14602	15	S	0.817	0.00464982	Down	Heat shock protein beta-1 OS=Mus musculus OX=10090 GN=Hspb1 PE=1 SV=3	Hspb1	0.997966	0.000641686	143.21	2	S(0.002)PS(0.998)WEPFR	0.29265	0.891	0.991	0.917	0.904	0.912	0.961	1.173	1.111	1.14	mitochondria	K04455	HSPB1; heat shock protein beta-1	mmu04010 MAPK signaling pathway; mmu04370 VEGF signaling pathway; mmu05146 Amoebiasis	GO:0000003 reproduction; GO:0000302 response to reactive oxygen species; GO:0001101 response to acid chemical; GO:0001817 regulation of cytokine production; GO:0001819 positive regulation of cytokine production; GO:0001932 regulation of protein phosphorylation; GO:0001933 negative regulation of protein phosphorylation; GO:0002931 response to ischemia; GO:0006417 regulation of translation; GO:0006…	GO:0000502 proteasome complex; GO:0005622 intracellular; GO:0005623 cell; GO:0005634 nucleus; GO:0005737 cytoplasm; GO:0005829 cytosol; GO:0005856 cytoskeleton; GO:0005886 plasma membrane; GO:0014069 postsynaptic density; GO:0016020 membrane; GO:0030016 myofibril; GO:0030017 sarcomere; GO:0030018 Z disc; GO:0030424 axon; GO:0030425 dendrite; GO:0031430 M band; GO:0031672 A band; GO:0031674 I band…	GO:0004857 enzyme inhibitor activity; GO:0004860 protein kinase inhibitor activity; GO:0005080 protein kinase C binding; GO:0005488 binding; GO:0005515 protein binding; GO:0008426 protein kinase C inhibitor activity; GO:0019207 kinase regulator activity; GO:0019210 kinase inhibitor activity; GO:0019887 protein kinase regulator activity; GO:0019899 enzyme binding; GO:0019900 kinase binding; GO:001…			O	KOG3591	Alpha crystallins
P14869	304	S	0.79	3.18885e-05	Down	60S acidic ribosomal protein P0 OS=Mus musculus OX=10090 GN=Rplp0 PE=1 SV=3	Rplp0	1	4.98128e-32	233.83	2	EES(1)EES(1)DEDMGFGLFD	0.52614	0.869	0.886	0.86	0.985	0.991	1.099	1.115	1.088	1.107	cytoplasm,nucleus	K02941	RP-LP0; large subunit ribosomal protein LP0	mmu03010 Ribosome; mmu05171 Coronavirus disease - COVID-19	GO:0006810 transport; GO:0007275 multicellular organism development; GO:0007589 body fluid secretion; GO:0007595 lactation; GO:0009719 response to endogenous stimulus; GO:0009987 cellular process; GO:0010033 response to organic substance; GO:0010035 response to inorganic substance; GO:0010243 response to organonitrogen compound; GO:0010269 response to selenium ion; GO:0014070 response to organic …	GO:0005622 intracellular; GO:0005623 cell; GO:0005634 nucleus; GO:0005737 cytoplasm; GO:0005783 endoplasmic reticulum; GO:0005829 cytosol; GO:0005840 ribosome; GO:0012505 endomembrane system; GO:0015934 large ribosomal subunit; GO:0016020 membrane; GO:0022625 cytosolic large ribosomal subunit; GO:0022626 cytosolic ribosome; GO:0030425 dendrite; GO:0032991 protein-containing complex; GO:0035770 ri…	GO:0003735 structural constituent of ribosome; GO:0005198 structural molecule activity; GO:0005488 binding; GO:0033218 amide binding; GO:0042277 peptide binding;			J	KOG0815	60S acidic ribosomal protein P0
P14869	307	S	0.628	4.67598e-05	Down	60S acidic ribosomal protein P0 OS=Mus musculus OX=10090 GN=Rplp0 PE=1 SV=3	Rplp0	1	3.44264e-89	355.79	2	EES(1)EES(1)DEDMGFGLFD	0.52614	0.765	0.779	0.746	1.001	1.029	1.035	1.164	1.245	1.235	cytoplasm,nucleus	K02941	RP-LP0; large subunit ribosomal protein LP0	mmu03010 Ribosome; mmu05171 Coronavirus disease - COVID-19	GO:0006810 transport; GO:0007275 multicellular organism development; GO:0007589 body fluid secretion; GO:0007595 lactation; GO:0009719 response to endogenous stimulus; GO:0009987 cellular process; GO:0010033 response to organic substance; GO:0010035 response to inorganic substance; GO:0010243 response to organonitrogen compound; GO:0010269 response to selenium ion; GO:0014070 response to organic …	GO:0005622 intracellular; GO:0005623 cell; GO:0005634 nucleus; GO:0005737 cytoplasm; GO:0005783 endoplasmic reticulum; GO:0005829 cytosol; GO:0005840 ribosome; GO:0012505 endomembrane system; GO:0015934 large ribosomal subunit; GO:0016020 membrane; GO:0022625 cytosolic large ribosomal subunit; GO:0022626 cytosolic ribosome; GO:0030425 dendrite; GO:0032991 protein-containing complex; GO:0035770 ri…	GO:0003735 structural constituent of ribosome; GO:0005198 structural molecule activity; GO:0005488 binding; GO:0033218 amide binding; GO:0042277 peptide binding;			J	KOG0815	60S acidic ribosomal protein P0
P14873	541	S	0.818	0.01394	Down	Microtubule-associated protein 1B OS=Mus musculus OX=10090 GN=Map1b PE=1 SV=2	Map1b	0.999888	0.000194339	96.666	4	ADS(1)RESLKPATK	0.091014	0.928	0.833	0.823	1.06	1.08	1.119	1.077	0.992	1.088	nucleus	K10429			GO:0000226 microtubule cytoskeleton organization; GO:0000902 cell morphogenesis; GO:0000904 cell morphogenesis involved in differentiation; GO:0001558 regulation of cell growth; GO:0001578 microtubule bundle formation; GO:0001764 neuron migration; GO:0006810 transport; GO:0006928 movement of cell or subcellular component; GO:0006950 response to stress; GO:0006996 organelle organization; GO:000701…	GO:0001750 photoreceptor outer segment; GO:0005622 intracellular; GO:0005623 cell; GO:0005737 cytoplasm; GO:0005829 cytosol; GO:0005856 cytoskeleton; GO:0005874 microtubule; GO:0005875 microtubule associated complex; GO:0005886 plasma membrane; GO:0005929 cilium; GO:0014069 postsynaptic density; GO:0015630 microtubule cytoskeleton; GO:0016020 membrane; GO:0030424 axon; GO:0030425 dendrite; GO:003…	GO:0003779 actin binding; GO:0005198 structural molecule activity; GO:0005488 binding; GO:0005515 protein binding; GO:0005519 cytoskeletal regulatory protein binding; GO:0005543 phospholipid binding; GO:0008017 microtubule binding; GO:0008092 cytoskeletal protein binding; GO:0008289 lipid binding; GO:0015631 tubulin binding; GO:0043167 ion binding; GO:0043168 anion binding; GO:0044877 protein-con…			Z	KOG3592	Microtubule-associated proteins
P14873	1621	S	0.776	0.00153543	Down	Microtubule-associated protein 1B OS=Mus musculus OX=10090 GN=Map1b PE=1 SV=2	Map1b	0.999967	5.59638e-05	126.51	2	PMSISPPDFS(1)PK	-2.0234	0.904	0.863	0.819	1.002	1.052	1.03	1.074	1.131	1.126	nucleus	K10429			GO:0000226 microtubule cytoskeleton organization; GO:0000902 cell morphogenesis; GO:0000904 cell morphogenesis involved in differentiation; GO:0001558 regulation of cell growth; GO:0001578 microtubule bundle formation; GO:0001764 neuron migration; GO:0006810 transport; GO:0006928 movement of cell or subcellular component; GO:0006950 response to stress; GO:0006996 organelle organization; GO:000701…	GO:0001750 photoreceptor outer segment; GO:0005622 intracellular; GO:0005623 cell; GO:0005737 cytoplasm; GO:0005829 cytosol; GO:0005856 cytoskeleton; GO:0005874 microtubule; GO:0005875 microtubule associated complex; GO:0005886 plasma membrane; GO:0005929 cilium; GO:0014069 postsynaptic density; GO:0015630 microtubule cytoskeleton; GO:0016020 membrane; GO:0030424 axon; GO:0030425 dendrite; GO:003…	GO:0003779 actin binding; GO:0005198 structural molecule activity; GO:0005488 binding; GO:0005515 protein binding; GO:0005519 cytoskeletal regulatory protein binding; GO:0005543 phospholipid binding; GO:0008017 microtubule binding; GO:0008092 cytoskeletal protein binding; GO:0008289 lipid binding; GO:0015631 tubulin binding; GO:0043167 ion binding; GO:0043168 anion binding; GO:0044877 protein-con…			Z	KOG3592	Microtubule-associated proteins
P14873	829	S	0.782	0.00467473	Down	Microtubule-associated protein 1B OS=Mus musculus OX=10090 GN=Map1b PE=1 SV=2	Map1b	0.999975	2.81514e-16	175.46	3	S(1)LMS(1)S(1)PEDLTK	-0.94942	0.928	0.83	0.814	1.021	1.077	1.042	1.065	1.106	1.116	nucleus	K10429			GO:0000226 microtubule cytoskeleton organization; GO:0000902 cell morphogenesis; GO:0000904 cell morphogenesis involved in differentiation; GO:0001558 regulation of cell growth; GO:0001578 microtubule bundle formation; GO:0001764 neuron migration; GO:0006810 transport; GO:0006928 movement of cell or subcellular component; GO:0006950 response to stress; GO:0006996 organelle organization; GO:000701…	GO:0001750 photoreceptor outer segment; GO:0005622 intracellular; GO:0005623 cell; GO:0005737 cytoplasm; GO:0005829 cytosol; GO:0005856 cytoskeleton; GO:0005874 microtubule; GO:0005875 microtubule associated complex; GO:0005886 plasma membrane; GO:0005929 cilium; GO:0014069 postsynaptic density; GO:0015630 microtubule cytoskeleton; GO:0016020 membrane; GO:0030424 axon; GO:0030425 dendrite; GO:003…	GO:0003779 actin binding; GO:0005198 structural molecule activity; GO:0005488 binding; GO:0005515 protein binding; GO:0005519 cytoskeletal regulatory protein binding; GO:0005543 phospholipid binding; GO:0008017 microtubule binding; GO:0008092 cytoskeletal protein binding; GO:0008289 lipid binding; GO:0015631 tubulin binding; GO:0043167 ion binding; GO:0043168 anion binding; GO:0044877 protein-con…			Z	KOG3592	Microtubule-associated proteins
P14873	1789	S	0.805	0.00108187	Down	Microtubule-associated protein 1B OS=Mus musculus OX=10090 GN=Map1b PE=1 SV=2	Map1b	0.999843	1.18793e-104	371.31	2	ESS(1)PLYSPGFSDSTSAAK	0.037892	0.865	0.856	0.857	1.078	1.075	1.068	1.063	1.023	1.117	nucleus	K10429			GO:0000226 microtubule cytoskeleton organization; GO:0000902 cell morphogenesis; GO:0000904 cell morphogenesis involved in differentiation; GO:0001558 regulation of cell growth; GO:0001578 microtubule bundle formation; GO:0001764 neuron migration; GO:0006810 transport; GO:0006928 movement of cell or subcellular component; GO:0006950 response to stress; GO:0006996 organelle organization; GO:000701…	GO:0001750 photoreceptor outer segment; GO:0005622 intracellular; GO:0005623 cell; GO:0005737 cytoplasm; GO:0005829 cytosol; GO:0005856 cytoskeleton; GO:0005874 microtubule; GO:0005875 microtubule associated complex; GO:0005886 plasma membrane; GO:0005929 cilium; GO:0014069 postsynaptic density; GO:0015630 microtubule cytoskeleton; GO:0016020 membrane; GO:0030424 axon; GO:0030425 dendrite; GO:003…	GO:0003779 actin binding; GO:0005198 structural molecule activity; GO:0005488 binding; GO:0005515 protein binding; GO:0005519 cytoskeletal regulatory protein binding; GO:0005543 phospholipid binding; GO:0008017 microtubule binding; GO:0008092 cytoskeletal protein binding; GO:0008289 lipid binding; GO:0015631 tubulin binding; GO:0043167 ion binding; GO:0043168 anion binding; GO:0044877 protein-con…			Z	KOG3592	Microtubule-associated proteins
P14873	934	S	0.812	0.00130734	Down	Microtubule-associated protein 1B OS=Mus musculus OX=10090 GN=Map1b PE=1 SV=2	Map1b	0.997935	1.37512e-71	307.57	4	QGVDDIEKFEDEGAGFEES(0.002)S(0.998)ETGDYEEK	0.16151	0.868	0.908	0.871	1.001	1.034	1.056	1.041	1.115	1.105	nucleus	K10429			GO:0000226 microtubule cytoskeleton organization; GO:0000902 cell morphogenesis; GO:0000904 cell morphogenesis involved in differentiation; GO:0001558 regulation of cell growth; GO:0001578 microtubule bundle formation; GO:0001764 neuron migration; GO:0006810 transport; GO:0006928 movement of cell or subcellular component; GO:0006950 response to stress; GO:0006996 organelle organization; GO:000701…	GO:0001750 photoreceptor outer segment; GO:0005622 intracellular; GO:0005623 cell; GO:0005737 cytoplasm; GO:0005829 cytosol; GO:0005856 cytoskeleton; GO:0005874 microtubule; GO:0005875 microtubule associated complex; GO:0005886 plasma membrane; GO:0005929 cilium; GO:0014069 postsynaptic density; GO:0015630 microtubule cytoskeleton; GO:0016020 membrane; GO:0030424 axon; GO:0030425 dendrite; GO:003…	GO:0003779 actin binding; GO:0005198 structural molecule activity; GO:0005488 binding; GO:0005515 protein binding; GO:0005519 cytoskeletal regulatory protein binding; GO:0005543 phospholipid binding; GO:0008017 microtubule binding; GO:0008092 cytoskeletal protein binding; GO:0008289 lipid binding; GO:0015631 tubulin binding; GO:0043167 ion binding; GO:0043168 anion binding; GO:0044877 protein-con…			Z	KOG3592	Microtubule-associated proteins
P14873	1013	S	0.788	4.86698e-05	Down	Microtubule-associated protein 1B OS=Mus musculus OX=10090 GN=Map1b PE=1 SV=2	Map1b	1	1.24881e-60	307.25	3	GEAEQS(1)EEEGEEEDKAEDAR	0.68954	0.855	0.863	0.841	1.023	1.078	1.094	1.06	1.091	1.095	nucleus	K10429			GO:0000226 microtubule cytoskeleton organization; GO:0000902 cell morphogenesis; GO:0000904 cell morphogenesis involved in differentiation; GO:0001558 regulation of cell growth; GO:0001578 microtubule bundle formation; GO:0001764 neuron migration; GO:0006810 transport; GO:0006928 movement of cell or subcellular component; GO:0006950 response to stress; GO:0006996 organelle organization; GO:000701…	GO:0001750 photoreceptor outer segment; GO:0005622 intracellular; GO:0005623 cell; GO:0005737 cytoplasm; GO:0005829 cytosol; GO:0005856 cytoskeleton; GO:0005874 microtubule; GO:0005875 microtubule associated complex; GO:0005886 plasma membrane; GO:0005929 cilium; GO:0014069 postsynaptic density; GO:0015630 microtubule cytoskeleton; GO:0016020 membrane; GO:0030424 axon; GO:0030425 dendrite; GO:003…	GO:0003779 actin binding; GO:0005198 structural molecule activity; GO:0005488 binding; GO:0005515 protein binding; GO:0005519 cytoskeletal regulatory protein binding; GO:0005543 phospholipid binding; GO:0008017 microtubule binding; GO:0008092 cytoskeletal protein binding; GO:0008289 lipid binding; GO:0015631 tubulin binding; GO:0043167 ion binding; GO:0043168 anion binding; GO:0044877 protein-con…			Z	KOG3592	Microtubule-associated proteins
P14873	561	S	0.799	0.00598697	Down	Microtubule-associated protein 1B OS=Mus musculus OX=10090 GN=Map1b PE=1 SV=2	Map1b	0.999992	4.90528e-05	120.24	3	KES(1)KEETPEVTK	-0.43083	0.892	0.841	0.869	1.009	1.055	1.078	1.1	1.008	1.148	nucleus	K10429			GO:0000226 microtubule cytoskeleton organization; GO:0000902 cell morphogenesis; GO:0000904 cell morphogenesis involved in differentiation; GO:0001558 regulation of cell growth; GO:0001578 microtubule bundle formation; GO:0001764 neuron migration; GO:0006810 transport; GO:0006928 movement of cell or subcellular component; GO:0006950 response to stress; GO:0006996 organelle organization; GO:000701…	GO:0001750 photoreceptor outer segment; GO:0005622 intracellular; GO:0005623 cell; GO:0005737 cytoplasm; GO:0005829 cytosol; GO:0005856 cytoskeleton; GO:0005874 microtubule; GO:0005875 microtubule associated complex; GO:0005886 plasma membrane; GO:0005929 cilium; GO:0014069 postsynaptic density; GO:0015630 microtubule cytoskeleton; GO:0016020 membrane; GO:0030424 axon; GO:0030425 dendrite; GO:003…	GO:0003779 actin binding; GO:0005198 structural molecule activity; GO:0005488 binding; GO:0005515 protein binding; GO:0005519 cytoskeletal regulatory protein binding; GO:0005543 phospholipid binding; GO:0008017 microtubule binding; GO:0008092 cytoskeletal protein binding; GO:0008289 lipid binding; GO:0015631 tubulin binding; GO:0043167 ion binding; GO:0043168 anion binding; GO:0044877 protein-con…			Z	KOG3592	Microtubule-associated proteins
P14873	1497	S	0.763	0.000367371	Down	Microtubule-associated protein 1B OS=Mus musculus OX=10090 GN=Map1b PE=1 SV=2	Map1b	0.945133	9.7153e-145	410.42	3	LGGDVS(0.945)PT(0.055)QIDVSQFGSFK	1.4473	0.82	0.852	0.794	1.121	1.058	1.124	1.062	1.063	1.105	nucleus	K10429			GO:0000226 microtubule cytoskeleton organization; GO:0000902 cell morphogenesis; GO:0000904 cell morphogenesis involved in differentiation; GO:0001558 regulation of cell growth; GO:0001578 microtubule bundle formation; GO:0001764 neuron migration; GO:0006810 transport; GO:0006928 movement of cell or subcellular component; GO:0006950 response to stress; GO:0006996 organelle organization; GO:000701…	GO:0001750 photoreceptor outer segment; GO:0005622 intracellular; GO:0005623 cell; GO:0005737 cytoplasm; GO:0005829 cytosol; GO:0005856 cytoskeleton; GO:0005874 microtubule; GO:0005875 microtubule associated complex; GO:0005886 plasma membrane; GO:0005929 cilium; GO:0014069 postsynaptic density; GO:0015630 microtubule cytoskeleton; GO:0016020 membrane; GO:0030424 axon; GO:0030425 dendrite; GO:003…	GO:0003779 actin binding; GO:0005198 structural molecule activity; GO:0005488 binding; GO:0005515 protein binding; GO:0005519 cytoskeletal regulatory protein binding; GO:0005543 phospholipid binding; GO:0008017 microtubule binding; GO:0008092 cytoskeletal protein binding; GO:0008289 lipid binding; GO:0015631 tubulin binding; GO:0043167 ion binding; GO:0043168 anion binding; GO:0044877 protein-con…			Z	KOG3592	Microtubule-associated proteins
P14873	1438	S	0.808	0.00198742	Down	Microtubule-associated protein 1B OS=Mus musculus OX=10090 GN=Map1b PE=1 SV=2	Map1b	0.999947	1.86265e-49	276.37	4	QGFPDRES(1)PVSDLTSTGLYQDK	0.22295	0.886	0.876	0.847	1.053	1.063	1.045	1.037	1.132	1.06	nucleus	K10429			GO:0000226 microtubule cytoskeleton organization; GO:0000902 cell morphogenesis; GO:0000904 cell morphogenesis involved in differentiation; GO:0001558 regulation of cell growth; GO:0001578 microtubule bundle formation; GO:0001764 neuron migration; GO:0006810 transport; GO:0006928 movement of cell or subcellular component; GO:0006950 response to stress; GO:0006996 organelle organization; GO:000701…	GO:0001750 photoreceptor outer segment; GO:0005622 intracellular; GO:0005623 cell; GO:0005737 cytoplasm; GO:0005829 cytosol; GO:0005856 cytoskeleton; GO:0005874 microtubule; GO:0005875 microtubule associated complex; GO:0005886 plasma membrane; GO:0005929 cilium; GO:0014069 postsynaptic density; GO:0015630 microtubule cytoskeleton; GO:0016020 membrane; GO:0030424 axon; GO:0030425 dendrite; GO:003…	GO:0003779 actin binding; GO:0005198 structural molecule activity; GO:0005488 binding; GO:0005515 protein binding; GO:0005519 cytoskeletal regulatory protein binding; GO:0005543 phospholipid binding; GO:0008017 microtubule binding; GO:0008092 cytoskeletal protein binding; GO:0008289 lipid binding; GO:0015631 tubulin binding; GO:0043167 ion binding; GO:0043168 anion binding; GO:0044877 protein-con…			Z	KOG3592	Microtubule-associated proteins
P14873	1073	S	0.826	0.0106094	Down	Microtubule-associated protein 1B OS=Mus musculus OX=10090 GN=Map1b PE=1 SV=2	Map1b	0.999718	0.000472777	131.12	2	QPGIQS(1)PSR	4.3708	0.802	0.877	0.891	1.1	0.933	1.286	1.056	0.983	1.072	nucleus	K10429			GO:0000226 microtubule cytoskeleton organization; GO:0000902 cell morphogenesis; GO:0000904 cell morphogenesis involved in differentiation; GO:0001558 regulation of cell growth; GO:0001578 microtubule bundle formation; GO:0001764 neuron migration; GO:0006810 transport; GO:0006928 movement of cell or subcellular component; GO:0006950 response to stress; GO:0006996 organelle organization; GO:000701…	GO:0001750 photoreceptor outer segment; GO:0005622 intracellular; GO:0005623 cell; GO:0005737 cytoplasm; GO:0005829 cytosol; GO:0005856 cytoskeleton; GO:0005874 microtubule; GO:0005875 microtubule associated complex; GO:0005886 plasma membrane; GO:0005929 cilium; GO:0014069 postsynaptic density; GO:0015630 microtubule cytoskeleton; GO:0016020 membrane; GO:0030424 axon; GO:0030425 dendrite; GO:003…	GO:0003779 actin binding; GO:0005198 structural molecule activity; GO:0005488 binding; GO:0005515 protein binding; GO:0005519 cytoskeletal regulatory protein binding; GO:0005543 phospholipid binding; GO:0008017 microtubule binding; GO:0008092 cytoskeletal protein binding; GO:0008289 lipid binding; GO:0015631 tubulin binding; GO:0043167 ion binding; GO:0043168 anion binding; GO:0044877 protein-con…			Z	KOG3592	Microtubule-associated proteins
P14873	1649	S	0.569	0.000214658	Down	Microtubule-associated protein 1B OS=Mus musculus OX=10090 GN=Map1b PE=1 SV=2	Map1b	0.999976	1.02431e-79	339.39	3	SEQSSMSIEFGQES(1)PEHSLAMDFSR	-1.0895	0.755	0.848	0.749	0.889	0.815	0.813	1.341	1.364	1.426	nucleus	K10429			GO:0000226 microtubule cytoskeleton organization; GO:0000902 cell morphogenesis; GO:0000904 cell morphogenesis involved in differentiation; GO:0001558 regulation of cell growth; GO:0001578 microtubule bundle formation; GO:0001764 neuron migration; GO:0006810 transport; GO:0006928 movement of cell or subcellular component; GO:0006950 response to stress; GO:0006996 organelle organization; GO:000701…	GO:0001750 photoreceptor outer segment; GO:0005622 intracellular; GO:0005623 cell; GO:0005737 cytoplasm; GO:0005829 cytosol; GO:0005856 cytoskeleton; GO:0005874 microtubule; GO:0005875 microtubule associated complex; GO:0005886 plasma membrane; GO:0005929 cilium; GO:0014069 postsynaptic density; GO:0015630 microtubule cytoskeleton; GO:0016020 membrane; GO:0030424 axon; GO:0030425 dendrite; GO:003…	GO:0003779 actin binding; GO:0005198 structural molecule activity; GO:0005488 binding; GO:0005515 protein binding; GO:0005519 cytoskeletal regulatory protein binding; GO:0005543 phospholipid binding; GO:0008017 microtubule binding; GO:0008092 cytoskeletal protein binding; GO:0008289 lipid binding; GO:0015631 tubulin binding; GO:0043167 ion binding; GO:0043168 anion binding; GO:0044877 protein-con…			Z	KOG3592	Microtubule-associated proteins
P14873	2267	S	0.799	0.000475359	Down	Microtubule-associated protein 1B OS=Mus musculus OX=10090 GN=Map1b PE=1 SV=2	Map1b	0.99998	0.00135911	77.221	4	SKPLAAS(1)PKPGALK	-0.26906	0.864	0.888	0.828	1.045	1.071	1.073	1.069	1.069	1.092	nucleus	K10429			GO:0000226 microtubule cytoskeleton organization; GO:0000902 cell morphogenesis; GO:0000904 cell morphogenesis involved in differentiation; GO:0001558 regulation of cell growth; GO:0001578 microtubule bundle formation; GO:0001764 neuron migration; GO:0006810 transport; GO:0006928 movement of cell or subcellular component; GO:0006950 response to stress; GO:0006996 organelle organization; GO:000701…	GO:0001750 photoreceptor outer segment; GO:0005622 intracellular; GO:0005623 cell; GO:0005737 cytoplasm; GO:0005829 cytosol; GO:0005856 cytoskeleton; GO:0005874 microtubule; GO:0005875 microtubule associated complex; GO:0005886 plasma membrane; GO:0005929 cilium; GO:0014069 postsynaptic density; GO:0015630 microtubule cytoskeleton; GO:0016020 membrane; GO:0030424 axon; GO:0030425 dendrite; GO:003…	GO:0003779 actin binding; GO:0005198 structural molecule activity; GO:0005488 binding; GO:0005515 protein binding; GO:0005519 cytoskeletal regulatory protein binding; GO:0005543 phospholipid binding; GO:0008017 microtubule binding; GO:0008092 cytoskeletal protein binding; GO:0008289 lipid binding; GO:0015631 tubulin binding; GO:0043167 ion binding; GO:0043168 anion binding; GO:0044877 protein-con…			Z	KOG3592	Microtubule-associated proteins
P14873	2030	S	0.816	0.00866737	Down	Microtubule-associated protein 1B OS=Mus musculus OX=10090 GN=Map1b PE=1 SV=2	Map1b	0.999978	3.41903e-84	352.62	2	S(1)PDTSAYCYETMEK	0.48206	0.888	0.917	0.857	1.003	1.002	1.071	1.008	1.12	1.134	nucleus	K10429			GO:0000226 microtubule cytoskeleton organization; GO:0000902 cell morphogenesis; GO:0000904 cell morphogenesis involved in differentiation; GO:0001558 regulation of cell growth; GO:0001578 microtubule bundle formation; GO:0001764 neuron migration; GO:0006810 transport; GO:0006928 movement of cell or subcellular component; GO:0006950 response to stress; GO:0006996 organelle organization; GO:000701…	GO:0001750 photoreceptor outer segment; GO:0005622 intracellular; GO:0005623 cell; GO:0005737 cytoplasm; GO:0005829 cytosol; GO:0005856 cytoskeleton; GO:0005874 microtubule; GO:0005875 microtubule associated complex; GO:0005886 plasma membrane; GO:0005929 cilium; GO:0014069 postsynaptic density; GO:0015630 microtubule cytoskeleton; GO:0016020 membrane; GO:0030424 axon; GO:0030425 dendrite; GO:003…	GO:0003779 actin binding; GO:0005198 structural molecule activity; GO:0005488 binding; GO:0005515 protein binding; GO:0005519 cytoskeletal regulatory protein binding; GO:0005543 phospholipid binding; GO:0008017 microtubule binding; GO:0008092 cytoskeletal protein binding; GO:0008289 lipid binding; GO:0015631 tubulin binding; GO:0043167 ion binding; GO:0043168 anion binding; GO:0044877 protein-con…			Z	KOG3592	Microtubule-associated proteins
P14873	1307	S	0.75	0.000294956	Down	Microtubule-associated protein 1B OS=Mus musculus OX=10090 GN=Map1b PE=1 SV=2	Map1b	1	2.44714e-49	280.41	3	S(0.014)VS(0.986)PGVTQAVVEEHCAS(1)PEEK	-0.36573	0.868	0.924	0.902	0.892	0.868	0.956	1.165	1.194	1.232	nucleus	K10429			GO:0000226 microtubule cytoskeleton organization; GO:0000902 cell morphogenesis; GO:0000904 cell morphogenesis involved in differentiation; GO:0001558 regulation of cell growth; GO:0001578 microtubule bundle formation; GO:0001764 neuron migration; GO:0006810 transport; GO:0006928 movement of cell or subcellular component; GO:0006950 response to stress; GO:0006996 organelle organization; GO:000701…	GO:0001750 photoreceptor outer segment; GO:0005622 intracellular; GO:0005623 cell; GO:0005737 cytoplasm; GO:0005829 cytosol; GO:0005856 cytoskeleton; GO:0005874 microtubule; GO:0005875 microtubule associated complex; GO:0005886 plasma membrane; GO:0005929 cilium; GO:0014069 postsynaptic density; GO:0015630 microtubule cytoskeleton; GO:0016020 membrane; GO:0030424 axon; GO:0030425 dendrite; GO:003…	GO:0003779 actin binding; GO:0005198 structural molecule activity; GO:0005488 binding; GO:0005515 protein binding; GO:0005519 cytoskeletal regulatory protein binding; GO:0005543 phospholipid binding; GO:0008017 microtubule binding; GO:0008092 cytoskeletal protein binding; GO:0008289 lipid binding; GO:0015631 tubulin binding; GO:0043167 ion binding; GO:0043168 anion binding; GO:0044877 protein-con…			Z	KOG3592	Microtubule-associated proteins
P14873	598	S	0.8	9.14154e-05	Down	Microtubule-associated protein 1B OS=Mus musculus OX=10090 GN=Map1b PE=1 SV=2	Map1b	0.997425	6.63799e-05	144.27	3	TES(0.997)KPS(0.003)VTEK	0.03888	0.837	0.848	0.85	1.104	1.062	1.13	1.053	1.034	1.082	nucleus	K10429			GO:0000226 microtubule cytoskeleton organization; GO:0000902 cell morphogenesis; GO:0000904 cell morphogenesis involved in differentiation; GO:0001558 regulation of cell growth; GO:0001578 microtubule bundle formation; GO:0001764 neuron migration; GO:0006810 transport; GO:0006928 movement of cell or subcellular component; GO:0006950 response to stress; GO:0006996 organelle organization; GO:000701…	GO:0001750 photoreceptor outer segment; GO:0005622 intracellular; GO:0005623 cell; GO:0005737 cytoplasm; GO:0005829 cytosol; GO:0005856 cytoskeleton; GO:0005874 microtubule; GO:0005875 microtubule associated complex; GO:0005886 plasma membrane; GO:0005929 cilium; GO:0014069 postsynaptic density; GO:0015630 microtubule cytoskeleton; GO:0016020 membrane; GO:0030424 axon; GO:0030425 dendrite; GO:003…	GO:0003779 actin binding; GO:0005198 structural molecule activity; GO:0005488 binding; GO:0005515 protein binding; GO:0005519 cytoskeletal regulatory protein binding; GO:0005543 phospholipid binding; GO:0008017 microtubule binding; GO:0008092 cytoskeletal protein binding; GO:0008289 lipid binding; GO:0015631 tubulin binding; GO:0043167 ion binding; GO:0043168 anion binding; GO:0044877 protein-con…			Z	KOG3592	Microtubule-associated proteins
P14873	1911	S	0.794	0.00371482	Down	Microtubule-associated protein 1B OS=Mus musculus OX=10090 GN=Map1b PE=1 SV=2	Map1b	0.999627	1.96893e-35	262.05	3	TIKS(1)PCDSGYSYETIEK	-0.52477	0.897	0.868	0.827	1.048	1.042	1.055	1.071	1.042	1.151	nucleus	K10429			GO:0000226 microtubule cytoskeleton organization; GO:0000902 cell morphogenesis; GO:0000904 cell morphogenesis involved in differentiation; GO:0001558 regulation of cell growth; GO:0001578 microtubule bundle formation; GO:0001764 neuron migration; GO:0006810 transport; GO:0006928 movement of cell or subcellular component; GO:0006950 response to stress; GO:0006996 organelle organization; GO:000701…	GO:0001750 photoreceptor outer segment; GO:0005622 intracellular; GO:0005623 cell; GO:0005737 cytoplasm; GO:0005829 cytosol; GO:0005856 cytoskeleton; GO:0005874 microtubule; GO:0005875 microtubule associated complex; GO:0005886 plasma membrane; GO:0005929 cilium; GO:0014069 postsynaptic density; GO:0015630 microtubule cytoskeleton; GO:0016020 membrane; GO:0030424 axon; GO:0030425 dendrite; GO:003…	GO:0003779 actin binding; GO:0005198 structural molecule activity; GO:0005488 binding; GO:0005515 protein binding; GO:0005519 cytoskeletal regulatory protein binding; GO:0005543 phospholipid binding; GO:0008017 microtubule binding; GO:0008092 cytoskeletal protein binding; GO:0008289 lipid binding; GO:0015631 tubulin binding; GO:0043167 ion binding; GO:0043168 anion binding; GO:0044877 protein-con…			Z	KOG3592	Microtubule-associated proteins
P14873	1877	S	0.75	0.00333255	Down	Microtubule-associated protein 1B OS=Mus musculus OX=10090 GN=Map1b PE=1 SV=2	Map1b	1	1.33028e-84	325.67	4	TPGDFNYAYQKPENAAGS(1)PDEEDYDYESQEK	-0.34836	0.862	0.912	0.856	0.901	1.042	0.919	1.163	1.089	1.256	nucleus	K10429			GO:0000226 microtubule cytoskeleton organization; GO:0000902 cell morphogenesis; GO:0000904 cell morphogenesis involved in differentiation; GO:0001558 regulation of cell growth; GO:0001578 microtubule bundle formation; GO:0001764 neuron migration; GO:0006810 transport; GO:0006928 movement of cell or subcellular component; GO:0006950 response to stress; GO:0006996 organelle organization; GO:000701…	GO:0001750 photoreceptor outer segment; GO:0005622 intracellular; GO:0005623 cell; GO:0005737 cytoplasm; GO:0005829 cytosol; GO:0005856 cytoskeleton; GO:0005874 microtubule; GO:0005875 microtubule associated complex; GO:0005886 plasma membrane; GO:0005929 cilium; GO:0014069 postsynaptic density; GO:0015630 microtubule cytoskeleton; GO:0016020 membrane; GO:0030424 axon; GO:0030425 dendrite; GO:003…	GO:0003779 actin binding; GO:0005198 structural molecule activity; GO:0005488 binding; GO:0005515 protein binding; GO:0005519 cytoskeletal regulatory protein binding; GO:0005543 phospholipid binding; GO:0008017 microtubule binding; GO:0008092 cytoskeletal protein binding; GO:0008289 lipid binding; GO:0015631 tubulin binding; GO:0043167 ion binding; GO:0043168 anion binding; GO:0044877 protein-con…			Z	KOG3592	Microtubule-associated proteins
P14873	1391	S	0.813	0.0180987	Down	Microtubule-associated protein 1B OS=Mus musculus OX=10090 GN=Map1b PE=1 SV=2	Map1b	0.999918	1.23815e-08	132.17	4	VLS(1)PLRS(1)PPLLGS(0.217)ES(0.768)PY(0.015)EDFLSADSK	1.4934	0.98	0.911	0.821	1.12	1.008	0.823	1.122	1.075	1.139	nucleus	K10429			GO:0000226 microtubule cytoskeleton organization; GO:0000902 cell morphogenesis; GO:0000904 cell morphogenesis involved in differentiation; GO:0001558 regulation of cell growth; GO:0001578 microtubule bundle formation; GO:0001764 neuron migration; GO:0006810 transport; GO:0006928 movement of cell or subcellular component; GO:0006950 response to stress; GO:0006996 organelle organization; GO:000701…	GO:0001750 photoreceptor outer segment; GO:0005622 intracellular; GO:0005623 cell; GO:0005737 cytoplasm; GO:0005829 cytosol; GO:0005856 cytoskeleton; GO:0005874 microtubule; GO:0005875 microtubule associated complex; GO:0005886 plasma membrane; GO:0005929 cilium; GO:0014069 postsynaptic density; GO:0015630 microtubule cytoskeleton; GO:0016020 membrane; GO:0030424 axon; GO:0030425 dendrite; GO:003…	GO:0003779 actin binding; GO:0005198 structural molecule activity; GO:0005488 binding; GO:0005515 protein binding; GO:0005519 cytoskeletal regulatory protein binding; GO:0005543 phospholipid binding; GO:0008017 microtubule binding; GO:0008092 cytoskeletal protein binding; GO:0008289 lipid binding; GO:0015631 tubulin binding; GO:0043167 ion binding; GO:0043168 anion binding; GO:0044877 protein-con…			Z	KOG3592	Microtubule-associated proteins
P14873	1775	S	0.807	0.0086383	Down	Microtubule-associated protein 1B OS=Mus musculus OX=10090 GN=Map1b PE=1 SV=2	Map1b	1	2.81121e-05	120.63	4	VQSLEGEKLS(1)PK	0.027322	0.874	0.95	0.833	1.029	0.974	1.047	1.052	1.14	1.101	nucleus	K10429			GO:0000226 microtubule cytoskeleton organization; GO:0000902 cell morphogenesis; GO:0000904 cell morphogenesis involved in differentiation; GO:0001558 regulation of cell growth; GO:0001578 microtubule bundle formation; GO:0001764 neuron migration; GO:0006810 transport; GO:0006928 movement of cell or subcellular component; GO:0006950 response to stress; GO:0006996 organelle organization; GO:000701…	GO:0001750 photoreceptor outer segment; GO:0005622 intracellular; GO:0005623 cell; GO:0005737 cytoplasm; GO:0005829 cytosol; GO:0005856 cytoskeleton; GO:0005874 microtubule; GO:0005875 microtubule associated complex; GO:0005886 plasma membrane; GO:0005929 cilium; GO:0014069 postsynaptic density; GO:0015630 microtubule cytoskeleton; GO:0016020 membrane; GO:0030424 axon; GO:0030425 dendrite; GO:003…	GO:0003779 actin binding; GO:0005198 structural molecule activity; GO:0005488 binding; GO:0005515 protein binding; GO:0005519 cytoskeletal regulatory protein binding; GO:0005543 phospholipid binding; GO:0008017 microtubule binding; GO:0008092 cytoskeletal protein binding; GO:0008289 lipid binding; GO:0015631 tubulin binding; GO:0043167 ion binding; GO:0043168 anion binding; GO:0044877 protein-con…			Z	KOG3592	Microtubule-associated proteins
Q62167	71	S	0.832	0.00958366	Down	ATP-dependent RNA helicase DDX3X OS=Mus musculus OX=10090 GN=Ddx3x PE=1 SV=3	Ddx3x	0.814993	0.00228836	73.775	3	DKDAYS(0.185)S(0.815)FGSR	-0.52123	0.919	0.832	0.874	1.03	1.031	1.159	1.091	1.067	0.997	nucleus	K11594	DDX3X; ATP-dependent RNA helicase DDX3X [EC:3.6.4.13]	mmu05203 Viral carcinogenesis; mmu04622 RIG-I-like receptor signaling pathway; mmu05161 Hepatitis B	GO:0001558 regulation of cell growth; GO:0001775 cell activation; GO:0001817 regulation of cytokine production; GO:0001819 positive regulation of cytokine production; GO:0001932 regulation of protein phosphorylation; GO:0001934 positive regulation of protein phosphorylation; GO:0002252 immune effector process; GO:0002263 cell activation involved in immune response; GO:0002274 myeloid leukocyte ac…	GO:0005576 extracellular region; GO:0005622 intracellular; GO:0005623 cell; GO:0005634 nucleus; GO:0005654 nucleoplasm; GO:0005730 nucleolus; GO:0005737 cytoplasm; GO:0005739 mitochondrion; GO:0005740 mitochondrial envelope; GO:0005741 mitochondrial outer membrane; GO:0005829 cytosol; GO:0010494 cytoplasmic stress granule; GO:0012505 endomembrane system; GO:0016020 membrane; GO:0016604 nuclear bo…	GO:0003676 nucleic acid binding; GO:0003677 DNA binding; GO:0003678 DNA helicase activity; GO:0003723 RNA binding; GO:0003724 RNA helicase activity; GO:0003725 double-stranded RNA binding; GO:0003727 single-stranded RNA binding; GO:0003729 mRNA binding; GO:0003824 catalytic activity; GO:0003924 GTPase activity; GO:0004386 helicase activity; GO:0005488 binding; GO:0005515 protein binding; GO:00080…	PF00270	DEAD/DEAH box helicase	A	KOG0335	ATP-dependent RNA helicase
P16951	248	S	0.827	0.0138192	Down	Cyclic AMP-dependent transcription factor ATF-2 OS=Mus musculus OX=10090 GN=Atf2 PE=1 SV=2	Atf2	0.785765	1.03505e-08	129.73	4	PVTMVPSVPGIPGPS(0.214)S(0.786)PQPVQS(0.001)EAK	0.55715	0.823	0.879	0.823	1.175	1.151	1.097	0.941	1.04	1.072	nucleus	K04450	ATF2; cyclic AMP-dependent transcription factor ATF-2	mmu04922 Glucagon signaling pathway; mmu05030 Cocaine addiction; mmu05161 Hepatitis B; mmu05166 Human T-cell leukemia virus 1 infection; mmu04928 Parathyroid hormone synthesis, secretion and action; mmu04927 Cortisol synthesis and secretion; mmu04211 Longevity regulating pathway; mmu05163 Human cytomegalovirus infection; mmu04022 cGMP-PKG signaling pathway; mmu04010 MAPK signaling pathway; mmu050…	GO:0000075 cell cycle checkpoint; GO:0000077 DNA damage checkpoint; GO:0000122 negative regulation of transcription by RNA polymerase II; GO:0000278 mitotic cell cycle; GO:0001101 response to acid chemical; GO:0001817 regulation of cytokine production; GO:0001819 positive regulation of cytokine production; GO:0003007 heart morphogenesis; GO:0003151 outflow tract morphogenesis; GO:0006139 nucleoba…	GO:0005622 intracellular; GO:0005623 cell; GO:0005634 nucleus; GO:0005654 nucleoplasm; GO:0005694 chromosome; GO:0005737 cytoplasm; GO:0005739 mitochondrion; GO:0005740 mitochondrial envelope; GO:0005741 mitochondrial outer membrane; GO:0016020 membrane; GO:0019867 outer membrane; GO:0031090 organelle membrane; GO:0031966 mitochondrial membrane; GO:0031967 organelle envelope; GO:0031968 organelle…	GO:0000976 transcription regulatory region sequence-specific DNA binding; GO:0000977 RNA polymerase II transcription regulatory region sequence-specific DNA binding; GO:0000978 RNA polymerase II cis-regulatory region sequence-specific DNA binding; GO:0000981 DNA-binding transcription factor activity, RNA polymerase II-specific; GO:0000987 cis-regulatory region sequence-specific DNA binding; GO:00…			K	KOG1414	Transcriptional activator FOSB/c-Fos and related bZIP transcription factors
P18581	645	S	0.809	0.0111346	Down	Cationic amino acid transporter 2 OS=Mus musculus OX=10090 GN=Slc7a2 PE=1 SV=3	Slc7a2	1	6.42752e-05	112.5	3	NLS(1)LPFILHEK	0.13903	1.004	0.877	0.898	0.933	0.898	0.956	1.197	1.109	1.128	plasma membrane	K13864			GO:0001505 regulation of neurotransmitter levels; GO:0001775 cell activation; GO:0002274 myeloid leukocyte activation; GO:0002376 immune system process; GO:0002532 production of molecular mediator involved in inflammatory response; GO:0002537 nitric oxide production involved in inflammatory response; GO:0002682 regulation of immune system process; GO:0002694 regulation of leukocyte activation; GO…	GO:0005623 cell; GO:0005886 plasma membrane; GO:0005887 integral component of plasma membrane; GO:0016020 membrane; GO:0016021 integral component of membrane; GO:0030054 cell junction; GO:0031224 intrinsic component of membrane; GO:0031226 intrinsic component of plasma membrane; GO:0071944 cell periphery;	GO:0000064 L-ornithine transmembrane transporter activity; GO:0005215 transporter activity; GO:0005287 high-affinity basic amino acid transmembrane transporter activity; GO:0005289 high-affinity arginine transmembrane transporter activity; GO:0005292 high-affinity lysine transmembrane transporter activity; GO:0005342 organic acid transmembrane transporter activity; GO:0008324 cation transmembrane…	PF13906	C-terminus of AA_permease	E	KOG1286	Amino acid transporters
P18653	369	S	0.74	0.00430249	Down	Ribosomal protein S6 kinase alpha-1 OS=Mus musculus OX=10090 GN=Rps6ka1 PE=1 SV=1	Rps6ka1	0.999952	4.00657e-06	136.96	3	GFS(1)FVATGLMEDDGKPR	0.0049689	0.778	0.843	0.88	1.109	0.923	1.088	1.047	1.149	1.183	nucleus	K04373	RPS6KA; ribosomal protein S6 kinase alpha-1/2/3/6 [EC:2.7.11.1]	mmu04914 Progesterone-mediated oocyte maturation; mmu04114 Oocyte meiosis; mmu04010 MAPK signaling pathway; mmu04720 Long-term potentiation; mmu04714 Thermogenesis; mmu04931 Insulin resistance; mmu05135 Yersinia infection; mmu04150 mTOR signaling pathway; mmu04722 Neurotrophin signaling pathway	GO:0001558 regulation of cell growth; GO:0001889 liver development; GO:0006355 regulation of transcription, DNA-templated; GO:0006357 regulation of transcription by RNA polymerase II; GO:0006417 regulation of translation; GO:0006464 cellular protein modification process; GO:0006468 protein phosphorylation; GO:0006793 phosphorus metabolic process; GO:0006796 phosphate-containing compound metabolic…	GO:0005622 intracellular; GO:0005623 cell; GO:0005634 nucleus; GO:0005654 nucleoplasm; GO:0005737 cytoplasm; GO:0005819 spindle; GO:0005829 cytosol; GO:0005856 cytoskeleton; GO:0015630 microtubule cytoskeleton; GO:0031974 membrane-enclosed lumen; GO:0031981 nuclear lumen; GO:0043226 organelle; GO:0043227 membrane-bounded organelle; GO:0043228 non-membrane-bounded organelle; GO:0043229 intracellul…	GO:0003824 catalytic activity; GO:0004672 protein kinase activity; GO:0004674 protein serine/threonine kinase activity; GO:0004711 ribosomal protein S6 kinase activity; GO:0004712 protein serine/threonine/tyrosine kinase activity; GO:0004857 enzyme inhibitor activity; GO:0004866 endopeptidase inhibitor activity; GO:0004869 cysteine-type endopeptidase inhibitor activity; GO:0005488 binding; GO:000…	PF00069	Protein kinase domain	T	KOG0603	Ribosomal protein S6 kinase
P19091	630	S	0.757	0.00724771	Down	Androgen receptor OS=Mus musculus OX=10090 GN=Ar PE=1 SV=1	Ar	0.999985	4.09464e-26	213.2	3	LQEEGENSNAGS(1)PTEDPSQK	-0.2672	0.92	0.826	0.792	1.045	0.995	1.071	1.09	1.19	1.071	nucleus	K08557	AR; androgen receptor	mmu04114 Oocyte meiosis; mmu05215 Prostate cancer; mmu05200 Pathways in cancer	GO:0000003 reproduction; GO:0000122 negative regulation of transcription by RNA polymerase II; GO:0000902 cell morphogenesis; GO:0000904 cell morphogenesis involved in differentiation; GO:0001655 urogenital system development; GO:0001701 in utero embryonic development; GO:0001763 morphogenesis of a branching structure; GO:0001932 regulation of protein phosphorylation; GO:0001934 positive regulati…	GO:0000228 nuclear chromosome; GO:0000785 chromatin; GO:0000790 nuclear chromatin; GO:0005622 intracellular; GO:0005623 cell; GO:0005634 nucleus; GO:0005654 nucleoplasm; GO:0005694 chromosome; GO:0005737 cytoplasm; GO:0005886 plasma membrane; GO:0016020 membrane; GO:0016604 nuclear body; GO:0016607 nuclear speck; GO:0030424 axon; GO:0030425 dendrite; GO:0031974 membrane-enclosed lumen; GO:0031981…	GO:0000166 nucleotide binding; GO:0000976 transcription regulatory region sequence-specific DNA binding; GO:0000977 RNA polymerase II transcription regulatory region sequence-specific DNA binding; GO:0000978 RNA polymerase II cis-regulatory region sequence-specific DNA binding; GO:0000981 DNA-binding transcription factor activity, RNA polymerase II-specific; GO:0000987 cis-regulatory region seque…	PF00105; PF00104	Zinc finger, C4 type (two domains); Ligand-binding domain of nuclear hormone receptor	K	KOG3575	FOG: Hormone receptors
P19426	115	S	0.79	0.000727951	Down	Negative elongation factor E OS=Mus musculus OX=10090 GN=Nelfe PE=1 SV=2	Nelfe	0.993466	4.40659e-17	229.17	2	S(0.007)MS(0.993)ADEDLQEPSR	1.3547	0.87	0.911	0.844	1.033	1.006	1.012	1.084	1.13	1.109	nucleus	K15182			GO:0000122 negative regulation of transcription by RNA polymerase II; GO:0006139 nucleobase-containing compound metabolic process; GO:0006351 transcription, DNA-templated; GO:0006354 DNA-templated transcription, elongation; GO:0006355 regulation of transcription, DNA-templated; GO:0006357 regulation of transcription by RNA polymerase II; GO:0006366 transcription by RNA polymerase II; GO:0006368 t…	GO:0005622 intracellular; GO:0005623 cell; GO:0005634 nucleus; GO:0005654 nucleoplasm; GO:0005886 plasma membrane; GO:0008023 transcription elongation factor complex; GO:0016020 membrane; GO:0016604 nuclear body; GO:0031974 membrane-enclosed lumen; GO:0031981 nuclear lumen; GO:0032021 NELF complex; GO:0032991 protein-containing complex; GO:0043226 organelle; GO:0043227 membrane-bounded organelle;…		PF00076	RNA recognition motif. (a.k.a. RRM, RBD, or RNP domain)
P20152	438	S	0.828	0.0227826	Down	Vimentin OS=Mus musculus OX=10090 GN=Vim PE=1 SV=3	Vim	0.866857	1.77172e-06	140.27	4	ETNLESLPLVDT(0.133)HS(0.867)KR	0.22224	0.803	0.872	0.955	1.125	0.958	1.112	1.06	1.09	1.026	nucleus	K07606	VIM; vimentin	mmu05206 MicroRNAs in cancer; mmu05169 Epstein-Barr virus infection	GO:0000003 reproduction; GO:0001654 eye development; GO:0001701 in utero embryonic development; GO:0001890 placenta development; GO:0001893 maternal placenta development; GO:0002064 epithelial cell development; GO:0002088 lens development in camera-type eye; GO:0002376 immune system process; GO:0003006 developmental process involved in reproduction; GO:0006417 regulation of translation; GO:000695…	GO:0005622 intracellular; GO:0005623 cell; GO:0005634 nucleus; GO:0005737 cytoplasm; GO:0005777 peroxisome; GO:0005829 cytosol; GO:0005844 polysome; GO:0005856 cytoskeleton; GO:0005882 intermediate filament; GO:0005886 plasma membrane; GO:0016020 membrane; GO:0030139 endocytic vesicle; GO:0030424 axon; GO:0030496 midbody; GO:0031252 cell leading edge; GO:0031410 cytoplasmic vesicle; GO:0031982 ve…	GO:0003676 nucleic acid binding; GO:0003723 RNA binding; GO:0003725 double-stranded RNA binding; GO:0005198 structural molecule activity; GO:0005200 structural constituent of cytoskeleton; GO:0005212 structural constituent of eye lens; GO:0005488 binding; GO:0005515 protein binding; GO:0008022 protein C-terminus binding; GO:0019215 intermediate filament binding; GO:0019899 enzyme binding; GO:0019…			Z	KOG0977	Nuclear envelope protein lamin, intermediate filament superfamily
P20152	72	S	0.734	0.00612074	Down	Vimentin OS=Mus musculus OX=10090 GN=Vim PE=1 SV=3	Vim	0.985331	0.000478534	96.82	3	LRS(0.985)S(0.015)VPGVR	0.48603	0.901	0.905	0.768	0.888	1.055	0.978	1.123	1.217	1.165	nucleus	K07606	VIM; vimentin	mmu05206 MicroRNAs in cancer; mmu05169 Epstein-Barr virus infection	GO:0000003 reproduction; GO:0001654 eye development; GO:0001701 in utero embryonic development; GO:0001890 placenta development; GO:0001893 maternal placenta development; GO:0002064 epithelial cell development; GO:0002088 lens development in camera-type eye; GO:0002376 immune system process; GO:0003006 developmental process involved in reproduction; GO:0006417 regulation of translation; GO:000695…	GO:0005622 intracellular; GO:0005623 cell; GO:0005634 nucleus; GO:0005737 cytoplasm; GO:0005777 peroxisome; GO:0005829 cytosol; GO:0005844 polysome; GO:0005856 cytoskeleton; GO:0005882 intermediate filament; GO:0005886 plasma membrane; GO:0016020 membrane; GO:0030139 endocytic vesicle; GO:0030424 axon; GO:0030496 midbody; GO:0031252 cell leading edge; GO:0031410 cytoplasmic vesicle; GO:0031982 ve…	GO:0003676 nucleic acid binding; GO:0003723 RNA binding; GO:0003725 double-stranded RNA binding; GO:0005198 structural molecule activity; GO:0005200 structural constituent of cytoskeleton; GO:0005212 structural constituent of eye lens; GO:0005488 binding; GO:0005515 protein binding; GO:0008022 protein C-terminus binding; GO:0019215 intermediate filament binding; GO:0019899 enzyme binding; GO:0019…			Z	KOG0977	Nuclear envelope protein lamin, intermediate filament superfamily
P20152	7	S	0.707	0.0166566	Down	Vimentin OS=Mus musculus OX=10090 GN=Vim PE=1 SV=3	Vim	0.907388	0.000825892	118.71	2	SVS(0.907)S(0.064)S(0.025)S(0.003)YR	0.49811	0.966	0.77	0.805	0.929	0.875	1.06	1.107	1.327	1.161	nucleus	K07606	VIM; vimentin	mmu05206 MicroRNAs in cancer; mmu05169 Epstein-Barr virus infection	GO:0000003 reproduction; GO:0001654 eye development; GO:0001701 in utero embryonic development; GO:0001890 placenta development; GO:0001893 maternal placenta development; GO:0002064 epithelial cell development; GO:0002088 lens development in camera-type eye; GO:0002376 immune system process; GO:0003006 developmental process involved in reproduction; GO:0006417 regulation of translation; GO:000695…	GO:0005622 intracellular; GO:0005623 cell; GO:0005634 nucleus; GO:0005737 cytoplasm; GO:0005777 peroxisome; GO:0005829 cytosol; GO:0005844 polysome; GO:0005856 cytoskeleton; GO:0005882 intermediate filament; GO:0005886 plasma membrane; GO:0016020 membrane; GO:0030139 endocytic vesicle; GO:0030424 axon; GO:0030496 midbody; GO:0031252 cell leading edge; GO:0031410 cytoplasmic vesicle; GO:0031982 ve…	GO:0003676 nucleic acid binding; GO:0003723 RNA binding; GO:0003725 double-stranded RNA binding; GO:0005198 structural molecule activity; GO:0005200 structural constituent of cytoskeleton; GO:0005212 structural constituent of eye lens; GO:0005488 binding; GO:0005515 protein binding; GO:0008022 protein C-terminus binding; GO:0019215 intermediate filament binding; GO:0019899 enzyme binding; GO:0019…			Z	KOG0977	Nuclear envelope protein lamin, intermediate filament superfamily
P20152	9	S	0.776	0.00305714	Down	Vimentin OS=Mus musculus OX=10090 GN=Vim PE=1 SV=3	Vim	0.950608	0.00107909	106.88	2	SVSS(0.005)S(0.951)S(0.045)YR	-0.60604	0.886	0.822	0.789	1.068	1.073	1.146	1.029	1.088	1.099	nucleus	K07606	VIM; vimentin	mmu05206 MicroRNAs in cancer; mmu05169 Epstein-Barr virus infection	GO:0000003 reproduction; GO:0001654 eye development; GO:0001701 in utero embryonic development; GO:0001890 placenta development; GO:0001893 maternal placenta development; GO:0002064 epithelial cell development; GO:0002088 lens development in camera-type eye; GO:0002376 immune system process; GO:0003006 developmental process involved in reproduction; GO:0006417 regulation of translation; GO:000695…	GO:0005622 intracellular; GO:0005623 cell; GO:0005634 nucleus; GO:0005737 cytoplasm; GO:0005777 peroxisome; GO:0005829 cytosol; GO:0005844 polysome; GO:0005856 cytoskeleton; GO:0005882 intermediate filament; GO:0005886 plasma membrane; GO:0016020 membrane; GO:0030139 endocytic vesicle; GO:0030424 axon; GO:0030496 midbody; GO:0031252 cell leading edge; GO:0031410 cytoplasmic vesicle; GO:0031982 ve…	GO:0003676 nucleic acid binding; GO:0003723 RNA binding; GO:0003725 double-stranded RNA binding; GO:0005198 structural molecule activity; GO:0005200 structural constituent of cytoskeleton; GO:0005212 structural constituent of eye lens; GO:0005488 binding; GO:0005515 protein binding; GO:0008022 protein C-terminus binding; GO:0019215 intermediate filament binding; GO:0019899 enzyme binding; GO:0019…			Z	KOG0977	Nuclear envelope protein lamin, intermediate filament superfamily
P20152	10	S	0.728	0.029641	Down	Vimentin OS=Mus musculus OX=10090 GN=Vim PE=1 SV=3	Vim	0.991179	0.00441532	65.719	2	SVS(0.001)S(0.004)S(0.004)S(0.991)YRR	-0.063239	0.737	0.964	0.789	1.104	0.945	1.042	1.11	1.26	1.05	nucleus	K07606	VIM; vimentin	mmu05206 MicroRNAs in cancer; mmu05169 Epstein-Barr virus infection	GO:0000003 reproduction; GO:0001654 eye development; GO:0001701 in utero embryonic development; GO:0001890 placenta development; GO:0001893 maternal placenta development; GO:0002064 epithelial cell development; GO:0002088 lens development in camera-type eye; GO:0002376 immune system process; GO:0003006 developmental process involved in reproduction; GO:0006417 regulation of translation; GO:000695…	GO:0005622 intracellular; GO:0005623 cell; GO:0005634 nucleus; GO:0005737 cytoplasm; GO:0005777 peroxisome; GO:0005829 cytosol; GO:0005844 polysome; GO:0005856 cytoskeleton; GO:0005882 intermediate filament; GO:0005886 plasma membrane; GO:0016020 membrane; GO:0030139 endocytic vesicle; GO:0030424 axon; GO:0030496 midbody; GO:0031252 cell leading edge; GO:0031410 cytoplasmic vesicle; GO:0031982 ve…	GO:0003676 nucleic acid binding; GO:0003723 RNA binding; GO:0003725 double-stranded RNA binding; GO:0005198 structural molecule activity; GO:0005200 structural constituent of cytoskeleton; GO:0005212 structural constituent of eye lens; GO:0005488 binding; GO:0005515 protein binding; GO:0008022 protein C-terminus binding; GO:0019215 intermediate filament binding; GO:0019899 enzyme binding; GO:0019…			Z	KOG0977	Nuclear envelope protein lamin, intermediate filament superfamily
P23198	95	S	0.825	0.00245087	Down	Chromobox protein homolog 3 OS=Mus musculus OX=10090 GN=Cbx3 PE=1 SV=2	Cbx3	0.998321	1.59709e-23	247.29	3	RKS(0.999)LS(0.998)DS(0.986)ES(0.016)DDS(0.001)K	-0.47025	0.88	0.923	0.856	1.03	1.017	1.071	1.054	1.056	1.113	nucleus	K11586			GO:0006325 chromatin organization; GO:0006338 chromatin remodeling; GO:0006355 regulation of transcription, DNA-templated; GO:0006996 organelle organization; GO:0009889 regulation of biosynthetic process; GO:0009890 negative regulation of biosynthetic process; GO:0009892 negative regulation of metabolic process; GO:0009987 cellular process; GO:0010468 regulation of gene expression; GO:0010556 reg…	GO:0000228 nuclear chromosome; GO:0000775 chromosome, centromeric region; GO:0000779 condensed chromosome, centromeric region; GO:0000785 chromatin; GO:0000790 nuclear chromatin; GO:0000791 euchromatin; GO:0000792 heterochromatin; GO:0000793 condensed chromosome; GO:0005622 intracellular; GO:0005623 cell; GO:0005634 nucleus; GO:0005635 nuclear envelope; GO:0005637 nuclear inner membrane; GO:00056…	GO:0000976 transcription regulatory region sequence-specific DNA binding; GO:0001067 regulatory region nucleic acid binding; GO:0003676 nucleic acid binding; GO:0003677 DNA binding; GO:0003690 double-stranded DNA binding; GO:0005488 binding; GO:0005515 protein binding; GO:0019899 enzyme binding; GO:0019904 protein domain specific binding; GO:0042802 identical protein binding; GO:0043565 sequence-…	PF00385; PF01393	Chromo (CHRromatin Organisation MOdifier) domain; Chromo shadow domain	B	KOG1911	Heterochromatin-associated protein HP1 and related CHROMO domain proteins
P25976	484	S	0.816	0.00526828	Down	Nucleolar transcription factor 1 OS=Mus musculus OX=10090 GN=Ubtf PE=1 SV=1	Ubtf	1	0.0343497	44.299	3	GKLPES(1)PK	-0.19603	0.928	0.941	0.867	1.025	0.954	0.93	1.06	1.136	1.158	nucleus	K09273			GO:0000183 rDNA heterochromatin assembly; GO:0001188 RNA polymerase I preinitiation complex assembly; GO:0006139 nucleobase-containing compound metabolic process; GO:0006325 chromatin organization; GO:0006342 chromatin silencing; GO:0006351 transcription, DNA-templated; GO:0006352 DNA-templated transcription, initiation; GO:0006353 DNA-templated transcription, termination; GO:0006354 DNA-template…	GO:0001650 fibrillar center; GO:0005622 intracellular; GO:0005623 cell; GO:0005634 nucleus; GO:0005654 nucleoplasm; GO:0005730 nucleolus; GO:0031974 membrane-enclosed lumen; GO:0031981 nuclear lumen; GO:0043226 organelle; GO:0043227 membrane-bounded organelle; GO:0043228 non-membrane-bounded organelle; GO:0043229 intracellular organelle; GO:0043231 intracellular membrane-bounded organelle; GO:004…	GO:0000976 transcription regulatory region sequence-specific DNA binding; GO:0000981 DNA-binding transcription factor activity, RNA polymerase II-specific; GO:0000987 cis-regulatory region sequence-specific DNA binding; GO:0001046 core promoter sequence-specific DNA binding; GO:0001067 regulatory region nucleic acid binding; GO:0001163 RNA polymerase I transcription regulatory region sequence-spe…	PF00505; PF09011	HMG (high mobility group) box; Domain of unknown function (DUF1898)	K	KOG0381	HMG box-containing protein
P26645	27	S	0.789	0.00143749	Down	Myristoylated alanine-rich C-kinase substrate OS=Mus musculus OX=10090 GN=Marcks PE=1 SV=2	Marcks	0.972697	1.15059e-06	129.08	4	GEATAERPGEAAVAS(0.023)S(0.973)PS(0.004)K	0.54272	0.859	0.911	0.834	1.018	1.025	1.05	1.068	1.107	1.127	nucleus	K12561	MARCKS; myristoylated alanine-rich C-kinase substrate	mmu05206 MicroRNAs in cancer; mmu04666 Fc gamma R-mediated phagocytosis	GO:0001932 regulation of protein phosphorylation; GO:0001934 positive regulation of protein phosphorylation; GO:0003229 ventricular cardiac muscle tissue development; GO:0006810 transport; GO:0006886 intracellular protein transport; GO:0006996 organelle organization; GO:0007010 cytoskeleton organization; GO:0007015 actin filament organization; GO:0007155 cell adhesion; GO:0007275 multicellular or…	GO:0000323 lytic vacuole; GO:0001520 outer dense fiber; GO:0001674 female germ cell nucleus; GO:0005622 intracellular; GO:0005623 cell; GO:0005634 nucleus; GO:0005737 cytoplasm; GO:0005764 lysosome; GO:0005773 vacuole; GO:0005813 centrosome; GO:0005815 microtubule organizing center; GO:0005829 cytosol; GO:0005856 cytoskeleton; GO:0005886 plasma membrane; GO:0005929 cilium; GO:0005938 cell cortex;…	GO:0001786 phosphatidylserine binding; GO:0003779 actin binding; GO:0005080 protein kinase C binding; GO:0005488 binding; GO:0005515 protein binding; GO:0005516 calmodulin binding; GO:0005543 phospholipid binding; GO:0008092 cytoskeletal protein binding; GO:0008289 lipid binding; GO:0019899 enzyme binding; GO:0019900 kinase binding; GO:0019901 protein kinase binding; GO:0042802 identical protein …
P26645	163	S	0.667	0.000332909	Down	Myristoylated alanine-rich C-kinase substrate OS=Mus musculus OX=10090 GN=Marcks PE=1 SV=2	Marcks	1	0.000668137	104.2	4	S(1)FKLS(1)GFS(1)FKK	-0.23413	0.784	0.798	0.718	1.085	1.074	1.092	1.142	1.127	1.181	nucleus	K12561	MARCKS; myristoylated alanine-rich C-kinase substrate	mmu05206 MicroRNAs in cancer; mmu04666 Fc gamma R-mediated phagocytosis	GO:0001932 regulation of protein phosphorylation; GO:0001934 positive regulation of protein phosphorylation; GO:0003229 ventricular cardiac muscle tissue development; GO:0006810 transport; GO:0006886 intracellular protein transport; GO:0006996 organelle organization; GO:0007010 cytoskeleton organization; GO:0007015 actin filament organization; GO:0007155 cell adhesion; GO:0007275 multicellular or…	GO:0000323 lytic vacuole; GO:0001520 outer dense fiber; GO:0001674 female germ cell nucleus; GO:0005622 intracellular; GO:0005623 cell; GO:0005634 nucleus; GO:0005737 cytoplasm; GO:0005764 lysosome; GO:0005773 vacuole; GO:0005813 centrosome; GO:0005815 microtubule organizing center; GO:0005829 cytosol; GO:0005856 cytoskeleton; GO:0005886 plasma membrane; GO:0005929 cilium; GO:0005938 cell cortex;…	GO:0001786 phosphatidylserine binding; GO:0003779 actin binding; GO:0005080 protein kinase C binding; GO:0005488 binding; GO:0005515 protein binding; GO:0005516 calmodulin binding; GO:0005543 phospholipid binding; GO:0008092 cytoskeletal protein binding; GO:0008289 lipid binding; GO:0019899 enzyme binding; GO:0019900 kinase binding; GO:0019901 protein kinase binding; GO:0042802 identical protein …
P27546	914	S	0.801	0.000191962	Down	Microtubule-associated protein 4 OS=Mus musculus OX=10090 GN=Map4 PE=1 SV=3	Map4	0.867438	0.000666081	128.52	3	VGS(0.867)T(0.133)ENIK	0.4721	0.854	0.857	0.828	1.087	1.066	1.14	1.031	1.06	1.077	nucleus	K10431			GO:0000226 microtubule cytoskeleton organization; GO:0000278 mitotic cell cycle; GO:0006928 movement of cell or subcellular component; GO:0006996 organelle organization; GO:0007010 cytoskeleton organization; GO:0007017 microtubule-based process; GO:0007018 microtubule-based movement; GO:0007049 cell cycle; GO:0007051 spindle organization; GO:0007052 mitotic spindle organization; GO:0007163 establ…	GO:0005622 intracellular; GO:0005623 cell; GO:0005737 cytoplasm; GO:0005819 spindle; GO:0005829 cytosol; GO:0005856 cytoskeleton; GO:0005875 microtubule associated complex; GO:0005886 plasma membrane; GO:0005929 cilium; GO:0005930 axoneme; GO:0014069 postsynaptic density; GO:0015630 microtubule cytoskeleton; GO:0016020 membrane; GO:0030424 axon; GO:0032279 asymmetric synapse; GO:0032838 plasma me…	GO:0005198 structural molecule activity; GO:0005488 binding; GO:0005515 protein binding; GO:0008017 microtubule binding; GO:0008092 cytoskeletal protein binding; GO:0015631 tubulin binding;			Z	KOG2418	Microtubule-associated protein TAU
P27661	122	S	0.813	0.00945099	Down	Histone H2AX OS=Mus musculus OX=10090 GN=H2ax PE=1 SV=2	H2ax	0.986535	9.56721e-05	144.92	3	KS(0.998)S(0.987)AT(0.015)VGPK	1.224	0.902	0.816	0.816	1.102	1.147	1.1	1.029	0.992	1.096	nucleus	K11251	H2A; histone H2A	mmu05322 Systemic lupus erythematosus; mmu04217 Necroptosis; mmu05034 Alcoholism	GO:0000003 reproduction; GO:0000724 double-strand break repair via homologous recombination; GO:0000725 recombinational repair; GO:0006139 nucleobase-containing compound metabolic process; GO:0006259 DNA metabolic process; GO:0006281 DNA repair; GO:0006302 double-strand break repair; GO:0006310 DNA recombination; GO:0006325 chromatin organization; GO:0006342 chromatin silencing; GO:0006355 regula…	GO:0000228 nuclear chromosome; GO:0000785 chromatin; GO:0000790 nuclear chromatin; GO:0000793 condensed chromosome; GO:0000794 condensed nuclear chromosome; GO:0000803 sex chromosome; GO:0001673 male germ cell nucleus; GO:0001741 XY body; GO:0005622 intracellular; GO:0005623 cell; GO:0005634 nucleus; GO:0005654 nucleoplasm; GO:0005657 replication fork; GO:0005694 chromosome; GO:0005813 centrosome…	GO:0003676 nucleic acid binding; GO:0003677 DNA binding; GO:0003684 damaged DNA binding; GO:0005488 binding; GO:0005515 protein binding; GO:0019899 enzyme binding; GO:0042393 histone binding; GO:0097159 organic cyclic compound binding; GO:1901363 heterocyclic compound binding;	PF00125	Core histone H2A/H2B/H3/H4	B	KOG1756	Histone 2A
P27699	142	S	0.807	2.58052e-05	Down	cAMP-responsive element modulator OS=Mus musculus OX=10090 GN=Crem PE=1 SV=2	Crem	0.932593	4.30515e-07	162.79	2	ILNELS(0.933)S(0.067)DVPGIPK	1.2546	0.814	0.805	0.808	1.219	1.1	1.247	1.003	1.018	0.986	nucleus	K09052	CREM; cAMP response element modulator	mmu04261 Adrenergic signaling in cardiomyocytes	GO:0000003 reproduction; GO:0000122 negative regulation of transcription by RNA polymerase II; GO:0005975 carbohydrate metabolic process; GO:0005996 monosaccharide metabolic process; GO:0006006 glucose metabolic process; GO:0006082 organic acid metabolic process; GO:0006355 regulation of transcription, DNA-templated; GO:0006357 regulation of transcription by RNA polymerase II; GO:0006629 lipid me…	GO:0005622 intracellular; GO:0005623 cell; GO:0005634 nucleus; GO:0005667 transcription regulator complex; GO:0005737 cytoplasm; GO:0032991 protein-containing complex; GO:0043226 organelle; GO:0043227 membrane-bounded organelle; GO:0043229 intracellular organelle; GO:0043231 intracellular membrane-bounded organelle;	GO:0000976 transcription regulatory region sequence-specific DNA binding; GO:0000977 RNA polymerase II transcription regulatory region sequence-specific DNA binding; GO:0000978 RNA polymerase II cis-regulatory region sequence-specific DNA binding; GO:0000981 DNA-binding transcription factor activity, RNA polymerase II-specific; GO:0000987 cis-regulatory region sequence-specific DNA binding; GO:00…			K	KOG3584	cAMP response element binding protein and related transcription factors
P28662	61	S	0.794	0.00350677	Down	Brain protein I3 OS=Mus musculus OX=10090 GN=Bri3 PE=2 SV=2	Bri3	0.999896	0.00908414	61.78	3	VYNIHS(1)R	0.73619	0.843	0.87	0.854	0.958	1.072	1.169	1.033	1.156	1.043	plasma membrane				GO:0001775 cell activation; GO:0002252 immune effector process; GO:0002263 cell activation involved in immune response; GO:0002274 myeloid leukocyte activation; GO:0002275 myeloid cell activation involved in immune response; GO:0002283 neutrophil activation involved in immune response; GO:0002366 leukocyte activation involved in immune response; GO:0002376 immune system process; GO:0002443 leukoc…	GO:0000323 lytic vacuole; GO:0005622 intracellular; GO:0005623 cell; GO:0005737 cytoplasm; GO:0005764 lysosome; GO:0005765 lysosomal membrane; GO:0005766 primary lysosome; GO:0005773 vacuole; GO:0005774 vacuolar membrane; GO:0005886 plasma membrane; GO:0012505 endomembrane system; GO:0012506 vesicle membrane; GO:0016020 membrane; GO:0030141 secretory granule; GO:0030659 cytoplasmic vesicle membra…	GO:0005488 binding; GO:0005515 protein binding; GO:0042802 identical protein binding;			S	KOG4517	Uncharacterized conserved protein
P28667	104	S	0.764	0.000387023	Down	MARCKS-related protein OS=Mus musculus OX=10090 GN=Marcksl1 PE=1 SV=2	Marcksl1	1	0.00101809	98.048	4	KPFKLS(1)GLS(1)FK	-0.25263	0.894	0.856	0.839	0.991	1.015	1.017	1.163	1.102	1.124	nucleus	K13536	MARCKSL1; MARCKS-related protein	mmu05140 Leishmaniasis; mmu04666 Fc gamma R-mediated phagocytosis	GO:0008284 positive regulation of cell population proliferation; GO:0042127 regulation of cell population proliferation; GO:0048518 positive regulation of biological process; GO:0048522 positive regulation of cellular process; GO:0050789 regulation of biological process; GO:0050794 regulation of cellular process; GO:0065007 biological regulation;	GO:0005623 cell; GO:0005886 plasma membrane; GO:0016020 membrane; GO:0071944 cell periphery;
P28738	383	S	0.698	0.0137367	Down	Kinesin heavy chain isoform 5C OS=Mus musculus OX=10090 GN=Kif5c PE=1 SV=3	Kif5c	1	0.0314318	43.408	4	NGEAVPEDEQIS(1)AKDQK	-1.4237	0.789	0.876	0.728	1.069	1.06	1.052	1.094	1.039	1.294	cytoplasm	K10396	KIF5; kinesin family member 5	mmu04728 Dopaminergic synapse; mmu05020 Prion disease; mmu05016 Huntington disease; mmu05132 Salmonella infection; mmu05014 Amyotrophic lateral sclerosis; mmu05010 Alzheimer disease; mmu05223 Non-small cell lung cancer; mmu05022 Pathways of neurodegeneration - multiple diseases; mmu04144 Endocytosis; mmu05012 Parkinson disease	GO:0000902 cell morphogenesis; GO:0000904 cell morphogenesis involved in differentiation; GO:0006139 nucleobase-containing compound metabolic process; GO:0006163 purine nucleotide metabolic process; GO:0006403 RNA localization; GO:0006725 cellular aromatic compound metabolic process; GO:0006753 nucleoside phosphate metabolic process; GO:0006793 phosphorus metabolic process; GO:0006796 phosphate-c…	GO:0005622 intracellular; GO:0005623 cell; GO:0005737 cytoplasm; GO:0005856 cytoskeleton; GO:0005871 kinesin complex; GO:0005875 microtubule associated complex; GO:0005929 cilium; GO:0015630 microtubule cytoskeleton; GO:0030424 axon; GO:0030425 dendrite; GO:0030426 growth cone; GO:0030427 site of polarized growth; GO:0032991 protein-containing complex; GO:0035253 ciliary rootlet; GO:0036477 somat…	GO:0003774 motor activity; GO:0003777 microtubule motor activity; GO:0003824 catalytic activity; GO:0005102 signaling receptor binding; GO:0005488 binding; GO:0005515 protein binding; GO:0008017 microtubule binding; GO:0008092 cytoskeletal protein binding; GO:0008574 ATP-dependent microtubule motor activity, plus-end-directed; GO:0015631 tubulin binding; GO:0016462 pyrophosphatase activity; GO:00…	PF00225	Kinesin motor domain	Z	KOG0240	Kinesin (SMY1 subfamily)
P28741	689	S	0.773	0.0110146	Down	Kinesin-like protein KIF3A OS=Mus musculus OX=10090 GN=Kif3a PE=1 SV=2	Kif3a	0.997021	7.515e-07	162.46	3	S(0.997)AKPET(0.003)VIDSLLQ	0.66951	0.862	0.834	0.886	1.023	1.058	0.996	1	1.142	1.199	nucleus	K10394	KIF3A; kinesin family member 3A	mmu04340 Hedgehog signaling pathway	GO:0000226 microtubule cytoskeleton organization; GO:0001655 urogenital system development; GO:0001701 in utero embryonic development; GO:0001822 kidney development; GO:0001947 heart looping; GO:0002009 morphogenesis of an epithelium; GO:0003002 regionalization; GO:0003007 heart morphogenesis; GO:0003143 embryonic heart tube morphogenesis; GO:0006928 movement of cell or subcellular component; GO:…	GO:0005622 intracellular; GO:0005623 cell; GO:0005737 cytoplasm; GO:0005813 centrosome; GO:0005814 centriole; GO:0005815 microtubule organizing center; GO:0005829 cytosol; GO:0005856 cytoskeleton; GO:0005871 kinesin complex; GO:0005875 microtubule associated complex; GO:0005929 cilium; GO:0005930 axoneme; GO:0015630 microtubule cytoskeleton; GO:0016939 kinesin II complex; GO:0030424 axon; GO:0031…	GO:0003774 motor activity; GO:0003777 microtubule motor activity; GO:0003824 catalytic activity; GO:0005488 binding; GO:0005515 protein binding; GO:0008017 microtubule binding; GO:0008092 cytoskeletal protein binding; GO:0015631 tubulin binding; GO:0016462 pyrophosphatase activity; GO:0016787 hydrolase activity; GO:0016817 hydrolase activity, acting on acid anhydrides; GO:0016818 hydrolase activi…	PF00225	Kinesin motor domain	Z	KOG4280	Kinesin-like protein
P29699	314	S	0.796	0.00352948	Down	Alpha-2-HS-glycoprotein OS=Mus musculus OX=10090 GN=Ahsg PE=1 SV=1	Ahsg	0.999902	1.23477e-60	299.34	3	HAFSPVASVESAS(1)GETLHSPK	-0.65478	0.953	0.853	0.882	0.935	0.954	1.046	1.087	1.149	1.142	extracellular	K23409			GO:0000003 reproduction; GO:0001501 skeletal system development; GO:0001503 ossification; GO:0001558 regulation of cell growth; GO:0001775 cell activation; GO:0001932 regulation of protein phosphorylation; GO:0001933 negative regulation of protein phosphorylation; GO:0002252 immune effector process; GO:0002263 cell activation involved in immune response; GO:0002274 myeloid leukocyte activation; G…	GO:0005576 extracellular region; GO:0005615 extracellular space; GO:0005622 intracellular; GO:0005623 cell; GO:0005737 cytoplasm; GO:0005783 endoplasmic reticulum; GO:0005788 endoplasmic reticulum lumen; GO:0005794 Golgi apparatus; GO:0005886 plasma membrane; GO:0012505 endomembrane system; GO:0016020 membrane; GO:0030141 secretory granule; GO:0031012 extracellular matrix; GO:0031091 platelet alp…	GO:0004857 enzyme inhibitor activity; GO:0004860 protein kinase inhibitor activity; GO:0004866 endopeptidase inhibitor activity; GO:0019207 kinase regulator activity; GO:0019210 kinase inhibitor activity; GO:0019887 protein kinase regulator activity; GO:0030234 enzyme regulator activity; GO:0030292 protein tyrosine kinase inhibitor activity; GO:0030294 receptor signaling protein tyrosine kinase i…	PF00031	Cystatin domain
P30415	245	S	0.832	0.00971253	Down	NK-tumor recognition protein OS=Mus musculus OX=10090 GN=Nktr PE=1 SV=4	Nktr	0.936312	8.19736e-05	105.95	2	EMS(0.598)S(0.466)S(0.936)EEPRR	-0.071968	0.866	0.908	0.938	0.954	0.969	1.106	1.043	1.156	1.06	nucleus	K12740			GO:0000413 protein peptidyl-prolyl isomerization; GO:0006464 cellular protein modification process; GO:0006807 nitrogen compound metabolic process; GO:0008152 metabolic process; GO:0009987 cellular process; GO:0018193 peptidyl-amino acid modification; GO:0018208 peptidyl-proline modification; GO:0019538 protein metabolic process; GO:0036211 protein modification process; GO:0043170 macromolecule m…	GO:0005622 intracellular; GO:0005623 cell; GO:0005634 nucleus; GO:0005654 nucleoplasm; GO:0005737 cytoplasm; GO:0005739 mitochondrion; GO:0005829 cytosol; GO:0005886 plasma membrane; GO:0016020 membrane; GO:0031974 membrane-enclosed lumen; GO:0031981 nuclear lumen; GO:0043226 organelle; GO:0043227 membrane-bounded organelle; GO:0043229 intracellular organelle; GO:0043231 intracellular membrane-bo…	GO:0003755 peptidyl-prolyl cis-trans isomerase activity; GO:0003824 catalytic activity; GO:0005488 binding; GO:0008144 drug binding; GO:0016018 cyclosporin A binding; GO:0016853 isomerase activity; GO:0016859 cis-trans isomerase activity; GO:0033218 amide binding; GO:0042277 peptide binding; GO:0140096 catalytic activity, acting on a protein;	PF00160	Cyclophilin type peptidyl-prolyl cis-trans isomerase/CLD	O	KOG0546	HSP90 co-chaperone CPR7/Cyclophilin
P30999	349	S	0.83	0.0112996	Down	Catenin delta-1 OS=Mus musculus OX=10090 GN=Ctnnd1 PE=1 SV=2	Ctnnd1	1	5.33282e-05	139.15	2	GS(1)LAS(1)LDS(1)LRK	0.85691	0.967	0.844	0.917	0.996	0.957	1.032	1.079	1.129	1.08	nucleus	K05690	CTNND1; catenin (cadherin-associated protein), delta 1	mmu04015 Rap1 signaling pathway; mmu04670 Leukocyte transendothelial migration; mmu04520 Adherens junction	GO:0001655 urogenital system development; GO:0001738 morphogenesis of a polarized epithelium; GO:0001822 kidney development; GO:0001932 regulation of protein phosphorylation; GO:0001934 positive regulation of protein phosphorylation; GO:0002009 morphogenesis of an epithelium; GO:0006464 cellular protein modification process; GO:0006497 protein lipidation; GO:0006807 nitrogen compound metabolic pr…	GO:0005622 intracellular; GO:0005623 cell; GO:0005634 nucleus; GO:0005737 cytoplasm; GO:0005829 cytosol; GO:0005886 plasma membrane; GO:0005901 caveola; GO:0005911 cell-cell junction; GO:0005912 adherens junction; GO:0005915 zonula adherens; GO:0005923 bicellular tight junction; GO:0016020 membrane; GO:0016600 flotillin complex; GO:0030027 lamellipodium; GO:0030054 cell junction; GO:0030424 axon;…	GO:0003824 catalytic activity; GO:0005102 signaling receptor binding; GO:0005488 binding; GO:0005515 protein binding; GO:0016409 palmitoyltransferase activity; GO:0016740 transferase activity; GO:0016746 transferase activity, transferring acyl groups; GO:0016747 transferase activity, transferring acyl groups other than amino-acyl groups; GO:0019899 enzyme binding; GO:0019900 kinase binding; GO:00…			K	KOG1048	Neural adherens junction protein Plakophilin and related Armadillo repeat proteins
P31324	112	S	0.762	0.000910848	Down	cAMP-dependent protein kinase type II-beta regulatory subunit OS=Mus musculus OX=10090 GN=Prkar2b PE=1 SV=3	Prkar2b	1	1.44515e-19	203.75	3	RAS(1)VCAEAYNPDEEEDDAESR	-0.0689	0.839	0.84	0.87	1.01	1.072	1.026	1.163	1.056	1.124	cytoplasm,nucleus	K04739	PRKAR; cAMP-dependent protein kinase regulator	mmu04910 Insulin signaling pathway	GO:0000086 G2/M transition of mitotic cell cycle; GO:0000278 mitotic cell cycle; GO:0001932 regulation of protein phosphorylation; GO:0001933 negative regulation of protein phosphorylation; GO:0001934 positive regulation of protein phosphorylation; GO:0003008 system process; GO:0003014 renal system process; GO:0003091 renal water homeostasis; GO:0006082 organic acid metabolic process; GO:0006469 …	GO:0005622 intracellular; GO:0005623 cell; GO:0005737 cytoplasm; GO:0005739 mitochondrion; GO:0005740 mitochondrial envelope; GO:0005743 mitochondrial inner membrane; GO:0005813 centrosome; GO:0005815 microtubule organizing center; GO:0005829 cytosol; GO:0005856 cytoskeleton; GO:0005886 plasma membrane; GO:0005929 cilium; GO:0005952 cAMP-dependent protein kinase complex; GO:0015630 microtubule cy…	GO:0000166 nucleotide binding; GO:0004857 enzyme inhibitor activity; GO:0004860 protein kinase inhibitor activity; GO:0004862 cAMP-dependent protein kinase inhibitor activity; GO:0005488 binding; GO:0005515 protein binding; GO:0008603 cAMP-dependent protein kinase regulator activity; GO:0017076 purine nucleotide binding; GO:0019207 kinase regulator activity; GO:0019210 kinase inhibitor activity; …	PF02197; PF00027	Regulatory subunit of type II PKA R-subunit; Cyclic nucleotide-binding domain	T	KOG1113	cAMP-dependent protein kinase types I and II, regulatory subunit
P32020	420	S	0.747	0.000170043	Down	Non-specific lipid-transfer protein OS=Mus musculus OX=10090 GN=Scp2 PE=1 SV=3	Scp2	0.946789	0.000414305	82.593	3	T(0.049)HQVS(0.947)AAPT(0.004)SSAGDGFK	0.098352	0.865	0.835	0.898	0.959	0.966	0.999	1.16	1.169	1.15	cytoplasm	K08764	SCP2; sterol carrier protein 2 [EC:2.3.1.176]	mmu01040 Biosynthesis of unsaturated fatty acids; mmu00120 Primary bile acid biosynthesis; mmu04146 Peroxisome; mmu03320 PPAR signaling pathway; mmu01100 Metabolic pathways; mmu01212 Fatty acid metabolism	GO:0006066 alcohol metabolic process; GO:0006139 nucleobase-containing compound metabolic process; GO:0006163 purine nucleotide metabolic process; GO:0006629 lipid metabolic process; GO:0006637 acyl-CoA metabolic process; GO:0006694 steroid biosynthetic process; GO:0006700 C21-steroid hormone biosynthetic process; GO:0006701 progesterone biosynthetic process; GO:0006725 cellular aromatic compound…	GO:0005622 intracellular; GO:0005623 cell; GO:0005634 nucleus; GO:0005654 nucleoplasm; GO:0005737 cytoplasm; GO:0005739 mitochondrion; GO:0005740 mitochondrial envelope; GO:0005741 mitochondrial outer membrane; GO:0005777 peroxisome; GO:0005782 peroxisomal matrix; GO:0005783 endoplasmic reticulum; GO:0005829 cytosol; GO:0012505 endomembrane system; GO:0016020 membrane; GO:0019867 outer membrane; …	GO:0000062 fatty-acyl-CoA binding; GO:0000166 nucleotide binding; GO:0003824 catalytic activity; GO:0003988 acetyl-CoA C-acyltransferase activity; GO:0005102 signaling receptor binding; GO:0005215 transporter activity; GO:0005319 lipid transporter activity; GO:0005488 binding; GO:0005496 steroid binding; GO:0005504 fatty acid binding; GO:0005515 protein binding; GO:0005548 phospholipid transporte…	PF00108; PF02803	Thiolase, N-terminal domain; Thiolase, C-terminal domain	I	KOG4170	2-enoyl-CoA hydratase/3-hydroxyacyl-CoA dehydrogenase/Peroxisomal 3-ketoacyl-CoA-thiolase, sterol-binding domain and related enzymes
P32037	471	S	0.815	0.000223598	Down	Solute carrier family 2, facilitated glucose transporter member 3 OS=Mus musculus OX=10090 GN=Slc2a3 PE=1 SV=1	Slc2a3	1	1.24601e-45	262.98	2	AFEGQAHS(1)GK	-0.42536	0.903	0.912	0.905	0.966	0.946	1.032	1.078	1.122	1.136	plasma membrane	K08142			GO:0001775 cell activation; GO:0002252 immune effector process; GO:0002263 cell activation involved in immune response; GO:0002274 myeloid leukocyte activation; GO:0002275 myeloid cell activation involved in immune response; GO:0002283 neutrophil activation involved in immune response; GO:0002366 leukocyte activation involved in immune response; GO:0002376 immune system process; GO:0002443 leukoc…	GO:0001669 acrosomal vesicle; GO:0002080 acrosomal membrane; GO:0005622 intracellular; GO:0005623 cell; GO:0005737 cytoplasm; GO:0005886 plasma membrane; GO:0005887 integral component of plasma membrane; GO:0005901 caveola; GO:0008021 synaptic vesicle; GO:0012505 endomembrane system; GO:0012506 vesicle membrane; GO:0016020 membrane; GO:0016021 integral component of membrane; GO:0030133 transport …	GO:0005215 transporter activity; GO:0005355 glucose transmembrane transporter activity; GO:0005488 binding; GO:0005515 protein binding; GO:0005536 glucose binding; GO:0008509 anion transmembrane transporter activity; GO:0008514 organic anion transmembrane transporter activity; GO:0015075 ion transmembrane transporter activity; GO:0015144 carbohydrate transmembrane transporter activity; GO:0015145…			G	KOG0569	Permease of the major facilitator superfamily
P32507	424	S	0.826	2.57721e-05	Down	Nectin-2 OS=Mus musculus OX=10090 GN=Nectin2 PE=1 SV=2	Nectin2	0.999999	8.08928e-78	319.29	4	AKLEEPEMPSQLFTLGASEHS(1)PVK	-0.035013	0.921	0.928	0.904	0.989	0.944	0.983	1.118	1.103	1.11	extracellular	K06531	PVRL2; poliovirus receptor-related protein 2	mmu05168 Herpes simplex virus 1 infection; mmu04520 Adherens junction; mmu04514 Cell adhesion molecules	GO:0000003 reproduction; GO:0001675 acrosome assembly; GO:0001910 regulation of leukocyte mediated cytotoxicity; GO:0001912 positive regulation of leukocyte mediated cytotoxicity; GO:0001914 regulation of T cell mediated cytotoxicity; GO:0001916 positive regulation of T cell mediated cytotoxicity; GO:0002682 regulation of immune system process; GO:0002684 positive regulation of immune system proc…	GO:0005623 cell; GO:0005886 plasma membrane; GO:0005887 integral component of plasma membrane; GO:0005911 cell-cell junction; GO:0005912 adherens junction; GO:0005915 zonula adherens; GO:0009986 cell surface; GO:0016020 membrane; GO:0016021 integral component of membrane; GO:0030054 cell junction; GO:0031224 intrinsic component of membrane; GO:0031226 intrinsic component of plasma membrane; GO:00…	GO:0005102 signaling receptor binding; GO:0005488 binding; GO:0005515 protein binding; GO:0015026 coreceptor activity; GO:0038023 signaling receptor activity; GO:0042802 identical protein binding; GO:0042803 protein homodimerization activity; GO:0046983 protein dimerization activity; GO:0050839 cell adhesion molecule binding; GO:0060089 molecular transducer activity;	PF07686; PF08205	Immunoglobulin V-set domain; CD80-like C2-set immunoglobulin domain
P35710	414	S	0.828	0.0244251	Down	Transcription factor SOX-5 OS=Mus musculus OX=10090 GN=Sox5 PE=1 SV=2	Sox5	0.971955	0.00369044	65.467	3	S(0.005)PAS(0.005)PT(0.018)S(0.972)PHMPALR	0.011915	0.862	0.938	0.859	1.119	0.964	1.048	0.98	1.139	1.091	nucleus	K09269			GO:0001501 skeletal system development; GO:0001701 in utero embryonic development; GO:0006139 nucleobase-containing compound metabolic process; GO:0006351 transcription, DNA-templated; GO:0006355 regulation of transcription, DNA-templated; GO:0006357 regulation of transcription by RNA polymerase II; GO:0006366 transcription by RNA polymerase II; GO:0006725 cellular aromatic compound metabolic pro…	GO:0005622 intracellular; GO:0005623 cell; GO:0005634 nucleus; GO:0005667 transcription regulator complex; GO:0032991 protein-containing complex; GO:0043226 organelle; GO:0043227 membrane-bounded organelle; GO:0043229 intracellular organelle; GO:0043231 intracellular membrane-bounded organelle;	GO:0000981 DNA-binding transcription factor activity, RNA polymerase II-specific; GO:0001067 regulatory region nucleic acid binding; GO:0003676 nucleic acid binding; GO:0003677 DNA binding; GO:0003700 DNA-binding transcription factor activity; GO:0005488 binding; GO:0005515 protein binding; GO:0046982 protein heterodimerization activity; GO:0046983 protein dimerization activity; GO:0097159 organi…	PF00505	HMG (high mobility group) box	K	KOG0528	HMG-box transcription factor SOX5
P39447	1614	S	0.732	0.00784103	Down	Tight junction protein ZO-1 OS=Mus musculus OX=10090 GN=Tjp1 PE=1 SV=2	Tjp1	0.984316	1.85284e-93	358.8	3	AVPVS(0.984)PS(0.016)AVEEDEDEDGHTVVATAR	-0.0085641	0.849	0.788	0.858	0.893	1.162	1.041	1.144	1.022	1.243	nucleus	K05701	TJP1; tight junction protein 1	mmu04540 Gap junction; mmu04520 Adherens junction; mmu04530 Tight junction	GO:0001701 in utero embryonic development; GO:0001824 blastocyst development; GO:0001825 blastocyst formation; GO:0001885 endothelial cell development; GO:0002064 epithelial cell development; GO:0003008 system process; GO:0003158 endothelium development; GO:0007043 cell-cell junction assembly; GO:0007154 cell communication; GO:0007165 signal transduction; GO:0007267 cell-cell signaling; GO:000727…	GO:0005622 intracellular; GO:0005623 cell; GO:0005634 nucleus; GO:0005737 cytoplasm; GO:0005829 cytosol; GO:0005886 plasma membrane; GO:0005911 cell-cell junction; GO:0005912 adherens junction; GO:0005923 bicellular tight junction; GO:0009986 cell surface; GO:0014704 intercalated disc; GO:0016020 membrane; GO:0016323 basolateral plasma membrane; GO:0016324 apical plasma membrane; GO:0016327 apico…	GO:0005488 binding; GO:0005515 protein binding; GO:0008022 protein C-terminus binding; GO:0019904 protein domain specific binding; GO:0071253 connexin binding;	PF00595; PF07653; PF00625	PDZ domain (Also known as DHR or GLGF); Variant SH3 domain; Guanylate kinase	T	KOG3580	Tight junction proteins
P39447	175	S	0.828	0.0073738	Down	Tight junction protein ZO-1 OS=Mus musculus OX=10090 GN=Tjp1 PE=1 SV=2	Tjp1	0.999891	0.000183	101.05	3	S(1)VAS(1)S(0.999)QPAKPT(0.001)K	2.2478	0.904	0.883	0.813	1.063	1.027	1.171	1.085	1.039	1.015	nucleus	K05701	TJP1; tight junction protein 1	mmu04540 Gap junction; mmu04520 Adherens junction; mmu04530 Tight junction	GO:0001701 in utero embryonic development; GO:0001824 blastocyst development; GO:0001825 blastocyst formation; GO:0001885 endothelial cell development; GO:0002064 epithelial cell development; GO:0003008 system process; GO:0003158 endothelium development; GO:0007043 cell-cell junction assembly; GO:0007154 cell communication; GO:0007165 signal transduction; GO:0007267 cell-cell signaling; GO:000727…	GO:0005622 intracellular; GO:0005623 cell; GO:0005634 nucleus; GO:0005737 cytoplasm; GO:0005829 cytosol; GO:0005886 plasma membrane; GO:0005911 cell-cell junction; GO:0005912 adherens junction; GO:0005923 bicellular tight junction; GO:0009986 cell surface; GO:0014704 intercalated disc; GO:0016020 membrane; GO:0016323 basolateral plasma membrane; GO:0016324 apical plasma membrane; GO:0016327 apico…	GO:0005488 binding; GO:0005515 protein binding; GO:0008022 protein C-terminus binding; GO:0019904 protein domain specific binding; GO:0071253 connexin binding;	PF00595; PF07653; PF00625	PDZ domain (Also known as DHR or GLGF); Variant SH3 domain; Guanylate kinase	T	KOG3580	Tight junction proteins
P40124	309	S	0.794	0.037379	Down	Adenylyl cyclase-associated protein 1 OS=Mus musculus OX=10090 GN=Cap1 PE=1 SV=4	Cap1	0.832079	0.00016932	100.77	4	PQT(0.015)S(0.153)PS(0.832)PKPATK	0.24746	0.797	0.753	0.668	1.317	1.369	1.303	0.885	0.874	1.034	cytoplasm	K17261			GO:0000902 cell morphogenesis; GO:0001667 ameboidal-type cell migration; GO:0001775 cell activation; GO:0002252 immune effector process; GO:0002263 cell activation involved in immune response; GO:0002274 myeloid leukocyte activation; GO:0002275 myeloid cell activation involved in immune response; GO:0002283 neutrophil activation involved in immune response; GO:0002366 leukocyte activation involve…	GO:0000323 lytic vacuole; GO:0005576 extracellular region; GO:0005622 intracellular; GO:0005623 cell; GO:0005737 cytoplasm; GO:0005764 lysosome; GO:0005766 primary lysosome; GO:0005773 vacuole; GO:0005775 vacuolar lumen; GO:0005829 cytosol; GO:0005856 cytoskeleton; GO:0005938 cell cortex; GO:0012505 endomembrane system; GO:0015629 actin cytoskeleton; GO:0030141 secretory granule; GO:0030863 corti…	GO:0003779 actin binding; GO:0005488 binding; GO:0005515 protein binding; GO:0008092 cytoskeletal protein binding; GO:0008179 adenylate cyclase binding; GO:0019899 enzyme binding;			TZ	KOG2675	Adenylate cyclase-associated protein (CAP/Srv2p)
P41233	2234	S	0.776	0.00119912	Down	Phospholipid-transporting ATPase ABCA1 OS=Mus musculus OX=10090 GN=Abca1 PE=1 SV=4	Abca1	1	8.09541e-05	112.36	4	DQSDDDHLKDLS(1)LHK	-0.72332	0.832	0.896	0.849	0.979	1.056	1.065	1.061	1.139	1.123	plasma membrane	K05641	ABCA1; ATP-binding cassette, subfamily A (ABC1), member 1	mmu04979 Cholesterol metabolism; mmu02010 ABC transporters; mmu04975 Fat digestion and absorption	GO:0001101 response to acid chemical; GO:0001816 cytokine production; GO:0002237 response to molecule of bacterial origin; GO:0002790 peptide secretion; GO:0006066 alcohol metabolic process; GO:0006464 cellular protein modification process; GO:0006497 protein lipidation; GO:0006629 lipid metabolic process; GO:0006807 nitrogen compound metabolic process; GO:0006810 transport; GO:0006811 ion transp…	GO:0005622 intracellular; GO:0005623 cell; GO:0005737 cytoplasm; GO:0005783 endoplasmic reticulum; GO:0005789 endoplasmic reticulum membrane; GO:0005794 Golgi apparatus; GO:0005886 plasma membrane; GO:0005887 integral component of plasma membrane; GO:0009897 external side of plasma membrane; GO:0009986 cell surface; GO:0012505 endomembrane system; GO:0016020 membrane; GO:0016021 integral componen…	GO:0000149 SNARE binding; GO:0000166 nucleotide binding; GO:0003824 catalytic activity; GO:0004888 transmembrane signaling receptor activity; GO:0005102 signaling receptor binding; GO:0005215 transporter activity; GO:0005319 lipid transporter activity; GO:0005488 binding; GO:0005496 steroid binding; GO:0005515 protein binding; GO:0005524 ATP binding; GO:0005543 phospholipid binding; GO:0005548 ph…	PF00005	ABC transporter	I	KOG0059	Lipid exporter ABCA1 and related proteins, ABC superfamily
P42128	458	S	0.746	0.004207	Down	Forkhead box protein K1 OS=Mus musculus OX=10090 GN=Foxk1 PE=1 SV=2	Foxk1	0.989181	8.22615e-07	123.56	4	YS(0.002)QS(0.007)APGS(0.989)PVS(0.003)AQPVIMAVPPRPSNLVAK	0.27965	0.914	0.79	0.789	1.054	1.086	1.026	1.126	1.129	1.087	nucleus	K09404			GO:0001558 regulation of cell growth; GO:0006355 regulation of transcription, DNA-templated; GO:0006357 regulation of transcription by RNA polymerase II; GO:0006464 cellular protein modification process; GO:0006508 proteolysis; GO:0006807 nitrogen compound metabolic process; GO:0008152 metabolic process; GO:0009653 anatomical structure morphogenesis; GO:0009889 regulation of biosynthetic process;…	GO:0005622 intracellular; GO:0005623 cell; GO:0005634 nucleus; GO:0005654 nucleoplasm; GO:0031974 membrane-enclosed lumen; GO:0031981 nuclear lumen; GO:0043226 organelle; GO:0043227 membrane-bounded organelle; GO:0043229 intracellular organelle; GO:0043231 intracellular membrane-bounded organelle; GO:0043233 organelle lumen; GO:0070013 intracellular organelle lumen;	GO:0000976 transcription regulatory region sequence-specific DNA binding; GO:0000977 RNA polymerase II transcription regulatory region sequence-specific DNA binding; GO:0000981 DNA-binding transcription factor activity, RNA polymerase II-specific; GO:0001067 regulatory region nucleic acid binding; GO:0003676 nucleic acid binding; GO:0003677 DNA binding; GO:0003690 double-stranded DNA binding; GO:…	PF00250	Fork head domain	K	KOG2294	Transcription factor of the Forkhead/HNF3 family
P42230	779	S	0.758	0.000961627	Down	Signal transducer and activator of transcription 5A OS=Mus musculus OX=10090 GN=Stat5a PE=1 SV=1	Stat5a	0.999994	0.00122942	85.402	2	LS(1)PPAGLFTSAR	1.2959	0.799	0.864	0.888	1.038	0.998	1.046	1.122	1.113	1.132	cytoplasm	K11223	STAT5A; signal transducer and activator of transcription 5A	mmu04630 JAK-STAT signaling pathway; mmu05161 Hepatitis B; mmu05166 Human T-cell leukemia virus 1 infection; mmu04012 ErbB signaling pathway; mmu04658 Th1 and Th2 cell differentiation; mmu04659 Th17 cell differentiation; mmu05162 Measles; mmu04917 Prolactin signaling pathway; mmu05221 Acute myeloid leukemia; mmu05203 Viral carcinogenesis; mmu04933 AGE-RAGE signaling pathway in diabetic complicati…	GO:0000003 reproduction; GO:0000255 allantoin metabolic process; GO:0001553 luteinization; GO:0001655 urogenital system development; GO:0001775 cell activation; GO:0001776 leukocyte homeostasis; GO:0001779 natural killer cell differentiation; GO:0001817 regulation of cytokine production; GO:0001819 positive regulation of cytokine production; GO:0001910 regulation of leukocyte mediated cytotoxicit…	GO:0005622 intracellular; GO:0005623 cell; GO:0005634 nucleus; GO:0005654 nucleoplasm; GO:0005737 cytoplasm; GO:0005829 cytosol; GO:0031974 membrane-enclosed lumen; GO:0031981 nuclear lumen; GO:0043226 organelle; GO:0043227 membrane-bounded organelle; GO:0043229 intracellular organelle; GO:0043231 intracellular membrane-bounded organelle; GO:0043233 organelle lumen; GO:0070013 intracellular organ…	GO:0000976 transcription regulatory region sequence-specific DNA binding; GO:0000977 RNA polymerase II transcription regulatory region sequence-specific DNA binding; GO:0000978 RNA polymerase II cis-regulatory region sequence-specific DNA binding; GO:0000981 DNA-binding transcription factor activity, RNA polymerase II-specific; GO:0000987 cis-regulatory region sequence-specific DNA binding; GO:00…	PF02865; PF02864; PF00017	STAT protein, protein interaction domain; STAT protein, DNA binding domain; SH2 domain	K	KOG3667	STAT protein
P46656	67	S	0.742	0.000238524	Down	Adrenodoxin, mitochondrial OS=Mus musculus OX=10090 GN=Fdx1 PE=1 SV=1	Fdx1	0.89571	8.51915e-06	158.65	3	S(0.002)S(0.102)S(0.896)EDKITVHFK	-0.22044	0.895	0.852	0.873	0.939	0.956	0.957	1.143	1.167	1.22	mitochondria	K22070			GO:0006066 alcohol metabolic process; GO:0006091 generation of precursor metabolites and energy; GO:0006139 nucleobase-containing compound metabolic process; GO:0006629 lipid metabolic process; GO:0006694 steroid biosynthetic process; GO:0006700 C21-steroid hormone biosynthetic process; GO:0006725 cellular aromatic compound metabolic process; GO:0006732 coenzyme metabolic process; GO:0006733 oxid…	GO:0005622 intracellular; GO:0005623 cell; GO:0005737 cytoplasm; GO:0005739 mitochondrion; GO:0005740 mitochondrial envelope; GO:0005743 mitochondrial inner membrane; GO:0005759 mitochondrial matrix; GO:0016020 membrane; GO:0019866 organelle inner membrane; GO:0030061 mitochondrial crista; GO:0031090 organelle membrane; GO:0031966 mitochondrial membrane; GO:0031967 organelle envelope; GO:0031974 …	GO:0003824 catalytic activity; GO:0005488 binding; GO:0005506 iron ion binding; GO:0005515 protein binding; GO:0008022 protein C-terminus binding; GO:0009055 electron transfer activity; GO:0016491 oxidoreductase activity; GO:0019899 enzyme binding; GO:0042802 identical protein binding; GO:0042803 protein homodimerization activity; GO:0043167 ion binding; GO:0043169 cation binding; GO:0046872 meta…	PF00111	2Fe-2S iron-sulfur cluster binding domain	C	KOG3309	Ferredoxin
P46662	518	S	0.829	0.0124888	Down	Merlin OS=Mus musculus OX=10090 GN=Nf2 PE=1 SV=2	Nf2	1	0.000231123	124.12	3	RLS(1)MEIEK	-0.68989	0.835	0.949	0.898	1.031	0.981	1.071	1.045	1.128	1.063	mitochondria	K16684	NF2; merlin	mmu04390 Hippo signaling pathway; mmu04392 Hippo signaling pathway - multiple species; mmu04530 Tight junction	GO:0001558 regulation of cell growth; GO:0001654 eye development; GO:0001704 formation of primary germ layer; GO:0001707 mesoderm formation; GO:0001932 regulation of protein phosphorylation; GO:0001933 negative regulation of protein phosphorylation; GO:0001952 regulation of cell-matrix adhesion; GO:0001953 negative regulation of cell-matrix adhesion; GO:0002088 lens development in camera-type eye…	GO:0001726 ruffle; GO:0005622 intracellular; GO:0005623 cell; GO:0005634 nucleus; GO:0005730 nucleolus; GO:0005737 cytoplasm; GO:0005768 endosome; GO:0005769 early endosome; GO:0005829 cytosol; GO:0005856 cytoskeleton; GO:0005886 plasma membrane; GO:0005912 adherens junction; GO:0005938 cell cortex; GO:0012505 endomembrane system; GO:0015629 actin cytoskeleton; GO:0016020 membrane; GO:0030027 lam…	GO:0005102 signaling receptor binding; GO:0005178 integrin binding; GO:0005488 binding; GO:0005515 protein binding; GO:0008013 beta-catenin binding; GO:0019904 protein domain specific binding; GO:0044877 protein-containing complex binding; GO:0050839 cell adhesion molecule binding;	PF09379; PF00373; PF09380	FERM N-terminal domain ; FERM central domain; FERM C-terminal PH-like domain	Z	KOG3529	Radixin, moesin and related proteins of the ERM family
P46686	186	S	0.802	7.74859e-06	Down	Tubby-related protein 2 OS=Mus musculus OX=10090 GN=Tulp2 PE=1 SV=3	Tulp2	0.999999	5.14245e-78	324.83	3	GWLAS(1)PGPGISQEEKEEEVGSTDAR	0.4134	0.855	0.863	0.847	1.068	1.07	1.099	1.057	1.066	1.076	nucleus				GO:0003008 system process; GO:0007600 sensory perception; GO:0007601 visual perception; GO:0008104 protein localization; GO:0032501 multicellular organismal process; GO:0033036 macromolecule localization; GO:0033365 protein localization to organelle; GO:0034613 cellular protein localization; GO:0050877 nervous system process; GO:0050953 sensory perception of light stimulus; GO:0051179 localizatio…	GO:0005623 cell; GO:0005929 cilium; GO:0042995 cell projection; GO:0043226 organelle; GO:0120025 plasma membrane bounded cell projection;	GO:0003824 catalytic activity; GO:0005488 binding; GO:0005543 phospholipid binding; GO:0008081 phosphoric diester hydrolase activity; GO:0008289 lipid binding; GO:0016787 hydrolase activity; GO:0016788 hydrolase activity, acting on ester bonds; GO:0035091 phosphatidylinositol binding; GO:0042578 phosphoric ester hydrolase activity; GO:0043167 ion binding; GO:0043168 anion binding; GO:0044877 prot…	PF01167	Tub family	S	KOG2502	Tub family proteins
P46935	309	S	0.813	0.00177659	Down	E3 ubiquitin-protein ligase NEDD4 OS=Mus musculus OX=10090 GN=Nedd4 PE=1 SV=3	Nedd4	1	2.57285e-06	147.56	3	RQIS(1)EDVDGPDNR	-0.099187	0.893	0.861	0.877	1.074	0.987	1.069	1.026	1.119	1.093	cytoplasm	K10591	NEDD4; E3 ubiquitin-protein ligase NEDD4 [EC:2.3.2.26]	mmu04120 Ubiquitin mediated proteolysis; mmu04144 Endocytosis; mmu04530 Tight junction; mmu05169 Epstein-Barr virus infection	GO:0000122 negative regulation of transcription by RNA polymerase II; GO:0000209 protein polyubiquitination; GO:0001568 blood vessel development; GO:0001775 cell activation; GO:0001944 vasculature development; GO:0002028 regulation of sodium ion transport; GO:0002250 adaptive immune response; GO:0002376 immune system process; GO:0003007 heart morphogenesis; GO:0003151 outflow tract morphogenesis;…	GO:0000151 ubiquitin ligase complex; GO:0000785 chromatin; GO:0005622 intracellular; GO:0005623 cell; GO:0005694 chromosome; GO:0005737 cytoplasm; GO:0005794 Golgi apparatus; GO:0005829 cytosol; GO:0005886 plasma membrane; GO:0005902 microvillus; GO:0005938 cell cortex; GO:0012505 endomembrane system; GO:0016020 membrane; GO:0016327 apicolateral plasma membrane; GO:0030425 dendrite; GO:0032991 pr…	GO:0001664 G protein-coupled receptor binding; GO:0003824 catalytic activity; GO:0004842 ubiquitin-protein transferase activity; GO:0005102 signaling receptor binding; GO:0005488 binding; GO:0005515 protein binding; GO:0008022 protein C-terminus binding; GO:0008200 ion channel inhibitor activity; GO:0016247 channel regulator activity; GO:0016248 channel inhibitor activity; GO:0016740 transferase …	PF00168; PF00397; PF00632	C2 domain; WW domain; HECT-domain (ubiquitin-transferase)	O	KOG0940	Ubiquitin protein ligase RSP5/NEDD4
P46935	320	S	0.819	0.0004902	Down	E3 ubiquitin-protein ligase NEDD4 OS=Mus musculus OX=10090 GN=Nedd4 PE=1 SV=3	Nedd4	1	3.44655e-40	261.92	3	QISEDVDGPDNRES(1)PENWEIVR	0.031428	0.858	0.91	0.897	1.011	0.945	1.126	1.097	1.069	1.086	cytoplasm	K10591	NEDD4; E3 ubiquitin-protein ligase NEDD4 [EC:2.3.2.26]	mmu04120 Ubiquitin mediated proteolysis; mmu04144 Endocytosis; mmu04530 Tight junction; mmu05169 Epstein-Barr virus infection	GO:0000122 negative regulation of transcription by RNA polymerase II; GO:0000209 protein polyubiquitination; GO:0001568 blood vessel development; GO:0001775 cell activation; GO:0001944 vasculature development; GO:0002028 regulation of sodium ion transport; GO:0002250 adaptive immune response; GO:0002376 immune system process; GO:0003007 heart morphogenesis; GO:0003151 outflow tract morphogenesis;…	GO:0000151 ubiquitin ligase complex; GO:0000785 chromatin; GO:0005622 intracellular; GO:0005623 cell; GO:0005694 chromosome; GO:0005737 cytoplasm; GO:0005794 Golgi apparatus; GO:0005829 cytosol; GO:0005886 plasma membrane; GO:0005902 microvillus; GO:0005938 cell cortex; GO:0012505 endomembrane system; GO:0016020 membrane; GO:0016327 apicolateral plasma membrane; GO:0030425 dendrite; GO:0032991 pr…	GO:0001664 G protein-coupled receptor binding; GO:0003824 catalytic activity; GO:0004842 ubiquitin-protein transferase activity; GO:0005102 signaling receptor binding; GO:0005488 binding; GO:0005515 protein binding; GO:0008022 protein C-terminus binding; GO:0008200 ion channel inhibitor activity; GO:0016247 channel regulator activity; GO:0016248 channel inhibitor activity; GO:0016740 transferase …	PF00168; PF00397; PF00632	C2 domain; WW domain; HECT-domain (ubiquitin-transferase)	O	KOG0940	Ubiquitin protein ligase RSP5/NEDD4
P47809	78	S	0.83	0.00302174	Down	Dual specificity mitogen-activated protein kinase kinase 4 OS=Mus musculus OX=10090 GN=Map2k4 PE=1 SV=2	Map2k4	0.99008	0.000226064	143.24	3	T(0.01)HS(0.99)IESSGK	0.016113	0.872	0.899	0.864	1.05	1.032	1.109	1.022	1.038	1.113	nucleus	K04430	MAP2K4; mitogen-activated protein kinase kinase 4 [EC:2.7.12.2]	mmu04010 MAPK signaling pathway; mmu04912 GnRH signaling pathway; mmu05418 Fluid shear stress and atherosclerosis; mmu05161 Hepatitis B; mmu05166 Human T-cell leukemia virus 1 infection; mmu04012 ErbB signaling pathway; mmu05142 Chagas disease; mmu05135 Yersinia infection; mmu05132 Salmonella infection; mmu05167 Kaposi sarcoma-associated herpesvirus infection; mmu05169 Epstein-Barr virus infectio…	GO:0000165 MAPK cascade; GO:0000187 activation of MAPK activity; GO:0001932 regulation of protein phosphorylation; GO:0001934 positive regulation of protein phosphorylation; GO:0003008 system process; GO:0003012 muscle system process; GO:0003298 physiological muscle hypertrophy; GO:0003300 cardiac muscle hypertrophy; GO:0003301 physiological cardiac muscle hypertrophy; GO:0006275 regulation of DN…	GO:0005622 intracellular; GO:0005623 cell; GO:0005634 nucleus; GO:0005737 cytoplasm; GO:0005829 cytosol; GO:0030424 axon; GO:0030425 dendrite; GO:0032838 plasma membrane bounded cell projection cytoplasm; GO:0032839 dendrite cytoplasm; GO:0036477 somatodendritic compartment; GO:0042995 cell projection; GO:0043005 neuron projection; GO:0043025 neuronal cell body; GO:0043204 perikaryon; GO:0043226 …	GO:0000166 nucleotide binding; GO:0003824 catalytic activity; GO:0004672 protein kinase activity; GO:0004674 protein serine/threonine kinase activity; GO:0004708 MAP kinase kinase activity; GO:0004712 protein serine/threonine/tyrosine kinase activity; GO:0005488 binding; GO:0005515 protein binding; GO:0005524 ATP binding; GO:0008144 drug binding; GO:0008545 JUN kinase kinase activity; GO:0016301 …	PF00069	Protein kinase domain	T	KOG1006	Mitogen-activated protein kinase (MAPK) kinase MKK4
P47955	101	S	0.651	6.9346e-05	Down	60S acidic ribosomal protein P1 OS=Mus musculus OX=10090 GN=Rplp1 PE=1 SV=1	Rplp1	1	2.17308e-71	323.2	3	KEES(1)EES(1)EDDMGFGLFD	1.9571	0.799	0.803	0.75	0.997	0.998	1.038	1.189	1.191	1.235	mitochondria	K02942	RP-LP1; large subunit ribosomal protein LP1	mmu03010 Ribosome; mmu05171 Coronavirus disease - COVID-19	GO:0001932 regulation of protein phosphorylation; GO:0001934 positive regulation of protein phosphorylation; GO:0002181 cytoplasmic translation; GO:0006412 translation; GO:0006417 regulation of translation; GO:0006518 peptide metabolic process; GO:0006807 nitrogen compound metabolic process; GO:0008152 metabolic process; GO:0009058 biosynthetic process; GO:0009059 macromolecule biosynthetic proce…	GO:0005622 intracellular; GO:0005623 cell; GO:0005737 cytoplasm; GO:0005829 cytosol; GO:0005840 ribosome; GO:0015934 large ribosomal subunit; GO:0022625 cytosolic large ribosomal subunit; GO:0022626 cytosolic ribosome; GO:0032991 protein-containing complex; GO:0043226 organelle; GO:0043228 non-membrane-bounded organelle; GO:0043229 intracellular organelle; GO:0043232 intracellular non-membrane-bo…	GO:0003735 structural constituent of ribosome; GO:0005198 structural molecule activity; GO:0005488 binding; GO:0008047 enzyme activator activity; GO:0019207 kinase regulator activity; GO:0019209 kinase activator activity; GO:0019887 protein kinase regulator activity; GO:0030234 enzyme regulator activity; GO:0030295 protein kinase activator activity; GO:0043021 ribonucleoprotein complex binding; G…			J	KOG1762	60s acidic ribosomal protein P1
P47955	104	S	0.638	2.12146e-06	Down	60S acidic ribosomal protein P1 OS=Mus musculus OX=10090 GN=Rplp1 PE=1 SV=1	Rplp1	1	1.44671e-71	328.73	3	KEES(1)EES(1)EDDMGFGLFD	1.9571	0.755	0.769	0.772	1.026	1.034	1.043	1.181	1.204	1.216	mitochondria	K02942	RP-LP1; large subunit ribosomal protein LP1	mmu03010 Ribosome; mmu05171 Coronavirus disease - COVID-19	GO:0001932 regulation of protein phosphorylation; GO:0001934 positive regulation of protein phosphorylation; GO:0002181 cytoplasmic translation; GO:0006412 translation; GO:0006417 regulation of translation; GO:0006518 peptide metabolic process; GO:0006807 nitrogen compound metabolic process; GO:0008152 metabolic process; GO:0009058 biosynthetic process; GO:0009059 macromolecule biosynthetic proce…	GO:0005622 intracellular; GO:0005623 cell; GO:0005737 cytoplasm; GO:0005829 cytosol; GO:0005840 ribosome; GO:0015934 large ribosomal subunit; GO:0022625 cytosolic large ribosomal subunit; GO:0022626 cytosolic ribosome; GO:0032991 protein-containing complex; GO:0043226 organelle; GO:0043228 non-membrane-bounded organelle; GO:0043229 intracellular organelle; GO:0043232 intracellular non-membrane-bo…	GO:0003735 structural constituent of ribosome; GO:0005198 structural molecule activity; GO:0005488 binding; GO:0008047 enzyme activator activity; GO:0019207 kinase regulator activity; GO:0019209 kinase activator activity; GO:0019887 protein kinase regulator activity; GO:0030234 enzyme regulator activity; GO:0030295 protein kinase activator activity; GO:0043021 ribonucleoprotein complex binding; G…			J	KOG1762	60s acidic ribosomal protein P1
P47963	140	S	1.23	5.75985e-05	Up	60S ribosomal protein L13 OS=Mus musculus OX=10090 GN=Rpl13 PE=1 SV=3	Rpl13	0.925141	0.000131546	122.78	3	KGDS(0.075)S(0.925)AEELK	0.12451	1.054	1.05	1.024	1.085	1.122	1.121	0.84	0.86	0.844	cytoplasm	K02873	RP-L13e; large subunit ribosomal protein L13e	mmu03010 Ribosome; mmu05171 Coronavirus disease - COVID-19	GO:0000184 nuclear-transcribed mRNA catabolic process, nonsense-mediated decay; GO:0000956 nuclear-transcribed mRNA catabolic process; GO:0006139 nucleobase-containing compound metabolic process; GO:0006401 RNA catabolic process; GO:0006402 mRNA catabolic process; GO:0006412 translation; GO:0006413 translational initiation; GO:0006518 peptide metabolic process; GO:0006605 protein targeting; GO:00…	GO:0005622 intracellular; GO:0005623 cell; GO:0005634 nucleus; GO:0005730 nucleolus; GO:0005737 cytoplasm; GO:0005783 endoplasmic reticulum; GO:0005829 cytosol; GO:0005840 ribosome; GO:0012505 endomembrane system; GO:0015934 large ribosomal subunit; GO:0022625 cytosolic large ribosomal subunit; GO:0022626 cytosolic ribosome; GO:0031974 membrane-enclosed lumen; GO:0031981 nuclear lumen; GO:0032991…	GO:0003676 nucleic acid binding; GO:0003723 RNA binding; GO:0003735 structural constituent of ribosome; GO:0005198 structural molecule activity; GO:0005488 binding; GO:0097159 organic cyclic compound binding; GO:1901363 heterocyclic compound binding;			J	KOG3295	60S Ribosomal protein L13
P48193	706	S	0.79	0.0055753	Down	Protein 4.1 OS=Mus musculus OX=10090 GN=Epb41 PE=1 SV=2	Epb41	0.997769	0.00562817	66.664	3	LS(0.001)T(0.002)HS(0.998)PFR	1.1624	0.799	0.909	0.846	1.009	1.056	1.147	1.032	1.114	1.088	nucleus	K06107			GO:0006996 organelle organization; GO:0007010 cytoskeleton organization; GO:0008360 regulation of cell shape; GO:0009987 cellular process; GO:0016043 cellular component organization; GO:0022603 regulation of anatomical structure morphogenesis; GO:0022604 regulation of cell morphogenesis; GO:0022607 cellular component assembly; GO:0030029 actin filament-based process; GO:0030036 actin cytoskeleton…	GO:0005622 intracellular; GO:0005623 cell; GO:0005737 cytoplasm; GO:0005829 cytosol; GO:0005856 cytoskeleton; GO:0005886 plasma membrane; GO:0005938 cell cortex; GO:0009898 cytoplasmic side of plasma membrane; GO:0014069 postsynaptic density; GO:0014731 spectrin-associated cytoskeleton; GO:0015629 actin cytoskeleton; GO:0016020 membrane; GO:0030054 cell junction; GO:0030863 cortical cytoskeleton;…	GO:0003779 actin binding; GO:0005198 structural molecule activity; GO:0005200 structural constituent of cytoskeleton; GO:0005488 binding; GO:0005515 protein binding; GO:0005543 phospholipid binding; GO:0005545 1-phosphatidylinositol binding; GO:0008022 protein C-terminus binding; GO:0008092 cytoskeletal protein binding; GO:0008289 lipid binding; GO:0030507 spectrin binding; GO:0035091 phosphatidy…	PF09379; PF00373; PF09380; PF04382; PF05902	FERM N-terminal domain ; FERM central domain; FERM C-terminal PH-like domain; SAB domain; 4.1 protein C-terminal domain (CTD)	Z	KOG3530	FERM domain protein EHM2
P48193	94	S	0.788	0.0154128	Down	Protein 4.1 OS=Mus musculus OX=10090 GN=Epb41 PE=1 SV=2	Epb41	0.999066	0.00658911	73.082	2	S(0.999)QVS(0.001)EEEGR	-0.31295	0.813	0.931	0.807	1.071	1.153	0.987	1.151	1.015	1.072	nucleus	K06107			GO:0006996 organelle organization; GO:0007010 cytoskeleton organization; GO:0008360 regulation of cell shape; GO:0009987 cellular process; GO:0016043 cellular component organization; GO:0022603 regulation of anatomical structure morphogenesis; GO:0022604 regulation of cell morphogenesis; GO:0022607 cellular component assembly; GO:0030029 actin filament-based process; GO:0030036 actin cytoskeleton…	GO:0005622 intracellular; GO:0005623 cell; GO:0005737 cytoplasm; GO:0005829 cytosol; GO:0005856 cytoskeleton; GO:0005886 plasma membrane; GO:0005938 cell cortex; GO:0009898 cytoplasmic side of plasma membrane; GO:0014069 postsynaptic density; GO:0014731 spectrin-associated cytoskeleton; GO:0015629 actin cytoskeleton; GO:0016020 membrane; GO:0030054 cell junction; GO:0030863 cortical cytoskeleton;…	GO:0003779 actin binding; GO:0005198 structural molecule activity; GO:0005200 structural constituent of cytoskeleton; GO:0005488 binding; GO:0005515 protein binding; GO:0005543 phospholipid binding; GO:0005545 1-phosphatidylinositol binding; GO:0008022 protein C-terminus binding; GO:0008092 cytoskeletal protein binding; GO:0008289 lipid binding; GO:0030507 spectrin binding; GO:0035091 phosphatidy…	PF09379; PF00373; PF09380; PF04382; PF05902	FERM N-terminal domain ; FERM central domain; FERM C-terminal PH-like domain; SAB domain; 4.1 protein C-terminal domain (CTD)	Z	KOG3530	FERM domain protein EHM2
P48437	199	S	0.769	0.011112	Down	Prospero homeobox protein 1 OS=Mus musculus OX=10090 GN=Prox1 PE=1 SV=2	Prox1	0.99857	0.00264184	73.273	2	EMAPQS(0.001)VS(0.999)PR	-1.1634	0.884	0.883	0.749	1.037	1.091	1.086	1.053	1.135	1.082	nucleus	K20211			GO:0000079 regulation of cyclin-dependent protein serine/threonine kinase activity; GO:0000122 negative regulation of transcription by RNA polymerase II; GO:0000902 cell morphogenesis; GO:0000904 cell morphogenesis involved in differentiation; GO:0001568 blood vessel development; GO:0001654 eye development; GO:0001655 urogenital system development; GO:0001709 cell fate determination; GO:0001743 o…	GO:0005622 intracellular; GO:0005623 cell; GO:0005634 nucleus; GO:0005737 cytoplasm; GO:0043226 organelle; GO:0043227 membrane-bounded organelle; GO:0043229 intracellular organelle; GO:0043231 intracellular membrane-bounded organelle;	GO:0000976 transcription regulatory region sequence-specific DNA binding; GO:0000977 RNA polymerase II transcription regulatory region sequence-specific DNA binding; GO:0000978 RNA polymerase II cis-regulatory region sequence-specific DNA binding; GO:0000981 DNA-binding transcription factor activity, RNA polymerase II-specific; GO:0000987 cis-regulatory region sequence-specific DNA binding; GO:00…	PF05044	Homeobox prospero-like protein (PROX1)	K	KOG3779	Homeobox transcription factor prospero
P48678	414	S	0.8	0.000327946	Down	Prelamin-A/C OS=Mus musculus OX=10090 GN=Lmna PE=1 SV=2	Lmna	0.999591	1.31512e-08	156.61	3	ASSHSSQSQGGGS(1)VTK	-0.093275	0.902	0.9	0.86	1.015	0.937	1.059	1.096	1.135	1.096	nucleus	K12641	LMNA; lamin A/C	mmu04210 Apoptosis; mmu05414 Dilated cardiomyopathy; mmu05412 Arrhythmogenic right ventricular cardiomyopathy; mmu05410 Hypertrophic cardiomyopathy	GO:0000003 reproduction; GO:0000226 microtubule cytoskeleton organization; GO:0000278 mitotic cell cycle; GO:0001666 response to hypoxia; GO:0006606 protein import into nucleus; GO:0006810 transport; GO:0006886 intracellular protein transport; GO:0006913 nucleocytoplasmic transport; GO:0006950 response to stress; GO:0006986 response to unfolded protein; GO:0006996 organelle organization; GO:00069…	GO:0005622 intracellular; GO:0005623 cell; GO:0005634 nucleus; GO:0005635 nuclear envelope; GO:0005638 lamin filament; GO:0005652 nuclear lamina; GO:0005654 nucleoplasm; GO:0005737 cytoplasm; GO:0005829 cytosol; GO:0005856 cytoskeleton; GO:0005882 intermediate filament; GO:0012505 endomembrane system; GO:0016020 membrane; GO:0016363 nuclear matrix; GO:0031090 organelle membrane; GO:0031965 nuclea…	GO:0005198 structural molecule activity; GO:0005488 binding; GO:0005515 protein binding; GO:0008157 protein phosphatase 1 binding; GO:0019899 enzyme binding; GO:0019902 phosphatase binding; GO:0019903 protein phosphatase binding; GO:0042802 identical protein binding;	PF00932	Lamin Tail Domain	DY	KOG0977	Nuclear envelope protein lamin, intermediate filament superfamily
P48678	570	S	0.672	0.00592655	Down	Prelamin-A/C OS=Mus musculus OX=10090 GN=Lmna PE=1 SV=2	Lmna	0.995258	1.17615e-13	199.58	2	GS(0.995)HCS(0.005)GSGDPAEYNLR	1.0229	0.681	0.821	0.787	1.122	1.028	1.156	1.245	1.101	1.06	nucleus	K12641	LMNA; lamin A/C	mmu04210 Apoptosis; mmu05414 Dilated cardiomyopathy; mmu05412 Arrhythmogenic right ventricular cardiomyopathy; mmu05410 Hypertrophic cardiomyopathy	GO:0000003 reproduction; GO:0000226 microtubule cytoskeleton organization; GO:0000278 mitotic cell cycle; GO:0001666 response to hypoxia; GO:0006606 protein import into nucleus; GO:0006810 transport; GO:0006886 intracellular protein transport; GO:0006913 nucleocytoplasmic transport; GO:0006950 response to stress; GO:0006986 response to unfolded protein; GO:0006996 organelle organization; GO:00069…	GO:0005622 intracellular; GO:0005623 cell; GO:0005634 nucleus; GO:0005635 nuclear envelope; GO:0005638 lamin filament; GO:0005652 nuclear lamina; GO:0005654 nucleoplasm; GO:0005737 cytoplasm; GO:0005829 cytosol; GO:0005856 cytoskeleton; GO:0005882 intermediate filament; GO:0012505 endomembrane system; GO:0016020 membrane; GO:0016363 nuclear matrix; GO:0031090 organelle membrane; GO:0031965 nuclea…	GO:0005198 structural molecule activity; GO:0005488 binding; GO:0005515 protein binding; GO:0008157 protein phosphatase 1 binding; GO:0019899 enzyme binding; GO:0019902 phosphatase binding; GO:0019903 protein phosphatase binding; GO:0042802 identical protein binding;	PF00932	Lamin Tail Domain	DY	KOG0977	Nuclear envelope protein lamin, intermediate filament superfamily
P48722	579	S	0.833	0.0349938	Down	Heat shock 70 kDa protein 4L OS=Mus musculus OX=10090 GN=Hspa4l PE=1 SV=2	Hspa4l	0.999626	7.82695e-05	115.76	3	IKS(1)IDLPIQSSLYR	0.81552	0.962	0.826	0.847	1.054	1.094	1.055	1.009	1.026	1.128	cytoplasm	K09485	HSP110; heat shock protein 110kDa	mmu04141 Protein processing in endoplasmic reticulum	GO:0006457 protein folding; GO:0006950 response to stress; GO:0006986 response to unfolded protein; GO:0009987 cellular process; GO:0010033 response to organic substance; GO:0035966 response to topologically incorrect protein; GO:0042221 response to chemical; GO:0050896 response to stimulus;	GO:0005622 intracellular; GO:0005623 cell; GO:0005634 nucleus; GO:0005737 cytoplasm; GO:0005829 cytosol; GO:0043226 organelle; GO:0043227 membrane-bounded organelle; GO:0043229 intracellular organelle; GO:0043231 intracellular membrane-bounded organelle;	GO:0000166 nucleotide binding; GO:0005488 binding; GO:0005524 ATP binding; GO:0008144 drug binding; GO:0017076 purine nucleotide binding; GO:0030554 adenyl nucleotide binding; GO:0032553 ribonucleotide binding; GO:0032555 purine ribonucleotide binding; GO:0032559 adenyl ribonucleotide binding; GO:0035639 purine ribonucleoside triphosphate binding; GO:0036094 small molecule binding; GO:0043167 ion…			O	KOG0103	Molecular chaperones HSP105/HSP110/SSE1, HSP70 superfamily
P48962	149	S	0.824	0.000592344	Down	ADP/ATP translocase 1 OS=Mus musculus OX=10090 GN=Slc25a4 PE=1 SV=4	Slc25a4	0.925264	0.021118	53.169	3	LAADVGKGS(0.925)S(0.075)QR	-1.7026	0.871	0.919	0.879	1.005	1.053	1.034	1.062	1.076	1.101	mitochondria	K05863	SLC25A4S; solute carrier family 25 (mitochondrial adenine nucleotide translocator), member 4/5/6/31	mmu05020 Prion disease; mmu05164 Influenza A; mmu04218 Cellular senescence; mmu05166 Human T-cell leukemia virus 1 infection; mmu05016 Huntington disease; mmu05010 Alzheimer disease; mmu04020 Calcium signaling pathway; mmu04217 Necroptosis; mmu05017 Spinocerebellar ataxia; mmu05022 Pathways of neurodegeneration - multiple diseases; mmu04022 cGMP-PKG signaling pathway; mmu05012 Parkinson disease	GO:0000002 mitochondrial genome maintenance; GO:0001558 regulation of cell growth; GO:0001889 liver development; GO:0002791 regulation of peptide secretion; GO:0006091 generation of precursor metabolites and energy; GO:0006810 transport; GO:0006811 ion transport; GO:0006820 anion transport; GO:0006839 mitochondrial transport; GO:0006855 drug transmembrane transport; GO:0006862 nucleotide transpor…	GO:0005622 intracellular; GO:0005623 cell; GO:0005737 cytoplasm; GO:0005739 mitochondrion; GO:0005740 mitochondrial envelope; GO:0005741 mitochondrial outer membrane; GO:0005743 mitochondrial inner membrane; GO:0005886 plasma membrane; GO:0005887 integral component of plasma membrane; GO:0016020 membrane; GO:0016021 integral component of membrane; GO:0019866 organelle inner membrane; GO:0019867 o…	GO:0000295 adenine nucleotide transmembrane transporter activity; GO:0005215 transporter activity; GO:0005345 purine nucleobase transmembrane transporter activity; GO:0005346 purine ribonucleotide transmembrane transporter activity; GO:0005347 ATP transmembrane transporter activity; GO:0005471 ATP:ADP antiporter activity; GO:0005488 binding; GO:0005515 protein binding; GO:0008509 anion transmembr…			C	KOG0749	Mitochondrial ADP/ATP carrier proteins
P49312	6	S	0.8	0.000800846	Down	Heterogeneous nuclear ribonucleoprotein A1 OS=Mus musculus OX=10090 GN=Hnrnpa1 PE=1 SV=2	Hnrnpa1	1	1.5186e-23	243.37	2	SES(1)PKEPEQLR	0.011078	0.888	0.894	0.84	1.031	1.019	1.052	1.07	1.084	1.123	nucleus	K12741	HNRNPA1_3; heterogeneous nuclear ribonucleoprotein A1/A3	mmu03040 Spliceosome; mmu05014 Amyotrophic lateral sclerosis	GO:0000375 RNA splicing, via transesterification reactions; GO:0000377 RNA splicing, via transesterification reactions with bulged adenosine as nucleophile; GO:0000380 alternative mRNA splicing, via spliceosome; GO:0000381 regulation of alternative mRNA splicing, via spliceosome; GO:0000398 mRNA splicing, via spliceosome; GO:0006139 nucleobase-containing compound metabolic process; GO:0006396 RNA…	GO:0005622 intracellular; GO:0005623 cell; GO:0005634 nucleus; GO:0005654 nucleoplasm; GO:0005681 spliceosomal complex; GO:0005737 cytoplasm; GO:0031974 membrane-enclosed lumen; GO:0031981 nuclear lumen; GO:0032991 protein-containing complex; GO:0043226 organelle; GO:0043227 membrane-bounded organelle; GO:0043229 intracellular organelle; GO:0043231 intracellular membrane-bounded organelle; GO:004…	GO:0003676 nucleic acid binding; GO:0003677 DNA binding; GO:0003697 single-stranded DNA binding; GO:0003723 RNA binding; GO:0003727 single-stranded RNA binding; GO:0005488 binding; GO:0005515 protein binding; GO:0019904 protein domain specific binding; GO:0035198 miRNA binding; GO:0036002 pre-mRNA binding; GO:0042162 telomeric DNA binding; GO:0042802 identical protein binding; GO:0043047 single-s…	PF00076	RNA recognition motif. (a.k.a. RRM, RBD, or RNP domain)	A	KOG0118	FOG: RRM domain
P49452	680	S	0.807	0.00635021	Down	Centromere protein C OS=Mus musculus OX=10090 GN=Cenpc PE=1 SV=2	Cenpc	1	0.00678268	59.248	3	S(1)FNMVPDKK	0.48513	0.908	0.857	0.886	0.981	1.04	1.042	1.016	1.126	1.144	nucleus	K11497			GO:0000003 reproduction; GO:0000070 mitotic sister chromatid segregation; GO:0000278 mitotic cell cycle; GO:0000280 nuclear division; GO:0000819 sister chromatid segregation; GO:0006323 DNA packaging; GO:0006325 chromatin organization; GO:0006333 chromatin assembly or disassembly; GO:0006334 nucleosome assembly; GO:0006336 DNA replication-independent nucleosome assembly; GO:0006338 chromatin remo…	GO:0000228 nuclear chromosome; GO:0000775 chromosome, centromeric region; GO:0000776 kinetochore; GO:0000777 condensed chromosome kinetochore; GO:0000778 condensed nuclear chromosome kinetochore; GO:0000779 condensed chromosome, centromeric region; GO:0000780 condensed nuclear chromosome, centromeric region; GO:0000785 chromatin; GO:0000790 nuclear chromatin; GO:0000792 heterochromatin; GO:000079…	GO:0003676 nucleic acid binding; GO:0003677 DNA binding; GO:0003690 double-stranded DNA binding; GO:0005488 binding; GO:0019237 centromeric DNA binding; GO:0043565 sequence-specific DNA binding; GO:0097159 organic cyclic compound binding; GO:1901363 heterocyclic compound binding; GO:1990837 sequence-specific double-stranded DNA binding;	PF11699	Mif2/CENP-C like
P49586	233	S	0.732	0.00288824	Down	Choline-phosphate cytidylyltransferase A OS=Mus musculus OX=10090 GN=Pcyt1a PE=1 SV=1	Pcyt1a	1	0.00132072	78.324	3	ELNVS(1)FINEK	0.23051	0.773	0.856	0.789	1.051	1.022	1.205	1.025	1.158	1.121	nucleus	K00968	PCYT1; choline-phosphate cytidylyltransferase [EC:2.7.7.15]	mmu01100 Metabolic pathways; mmu00440 Phosphonate and phosphinate metabolism; mmu05231 Choline metabolism in cancer; mmu00564 Glycerophospholipid metabolism	GO:0006629 lipid metabolic process; GO:0006644 phospholipid metabolic process; GO:0006650 glycerophospholipid metabolic process; GO:0006656 phosphatidylcholine biosynthetic process; GO:0006657 CDP-choline pathway; GO:0006793 phosphorus metabolic process; GO:0006796 phosphate-containing compound metabolic process; GO:0006807 nitrogen compound metabolic process; GO:0008152 metabolic process; GO:000…	GO:0005622 intracellular; GO:0005623 cell; GO:0005634 nucleus; GO:0005635 nuclear envelope; GO:0005737 cytoplasm; GO:0005783 endoplasmic reticulum; GO:0005789 endoplasmic reticulum membrane; GO:0005886 plasma membrane; GO:0012505 endomembrane system; GO:0016020 membrane; GO:0019898 extrinsic component of membrane; GO:0031967 organelle envelope; GO:0031975 envelope; GO:0031984 organelle subcompart…	GO:0003824 catalytic activity; GO:0004105 choline-phosphate cytidylyltransferase activity; GO:0005488 binding; GO:0005515 protein binding; GO:0005516 calmodulin binding; GO:0005543 phospholipid binding; GO:0008289 lipid binding; GO:0016740 transferase activity; GO:0016772 transferase activity, transferring phosphorus-containing groups; GO:0016779 nucleotidyltransferase activity; GO:0031210 phosph…	PF01467	Cytidylyltransferase	I	KOG2804	Phosphorylcholine transferase/cholinephosphate cytidylyltransferase
P50136	344	S	0.762	0.00124107	Down	2-oxoisovalerate dehydrogenase subunit alpha, mitochondrial OS=Mus musculus OX=10090 GN=Bckdha PE=1 SV=1	Bckdha	1	5.56455e-09	176.91	2	S(1)VDEVNYWDK	0.27415	0.759	0.717	0.68	1.302	1.374	1.338	0.924	0.948	0.959	mitochondria	K00166	BCKDHA; 2-oxoisovalerate dehydrogenase E1 component alpha subunit [EC:1.2.4.4]	mmu01100 Metabolic pathways; mmu00640 Propanoate metabolism; mmu00280 Valine, leucine and isoleucine degradation	GO:0006082 organic acid metabolic process; GO:0006520 cellular amino acid metabolic process; GO:0006807 nitrogen compound metabolic process; GO:0007584 response to nutrient; GO:0008152 metabolic process; GO:0009056 catabolic process; GO:0009063 cellular amino acid catabolic process; GO:0009081 branched-chain amino acid metabolic process; GO:0009083 branched-chain amino acid catabolic process; GO:…	GO:0005622 intracellular; GO:0005623 cell; GO:0005737 cytoplasm; GO:0005739 mitochondrion; GO:0005759 mitochondrial matrix; GO:0005947 mitochondrial alpha-ketoglutarate dehydrogenase complex; GO:0030062 mitochondrial tricarboxylic acid cycle enzyme complex; GO:0031974 membrane-enclosed lumen; GO:0032991 protein-containing complex; GO:0043226 organelle; GO:0043227 membrane-bounded organelle; GO:00…	GO:0003824 catalytic activity; GO:0003826 alpha-ketoacid dehydrogenase activity; GO:0003863 3-methyl-2-oxobutanoate dehydrogenase (2-methylpropanoyl-transferring) activity; GO:0005488 binding; GO:0016491 oxidoreductase activity; GO:0016620 oxidoreductase activity, acting on the aldehyde or oxo group of donors, NAD or NADP as acceptor; GO:0016624 oxidoreductase activity, acting on the aldehyde or …			C	KOG1182	Branched chain alpha-keto acid dehydrogenase complex, alpha subunit
P51125	219	S	0.814	0.00216943	Down	Calpastatin OS=Mus musculus OX=10090 GN=Cast PE=1 SV=2	Cast	0.991969	1.03698e-19	205.89	4	EQKPFT(0.001)PAS(0.992)PVQS(0.007)TPSKPSDK	-0.31657	0.846	0.896	0.868	1.093	1.009	1.079	1.072	1.023	1.112	nucleus	K04281			GO:0000003 reproduction; GO:0000768 syncytium formation by plasma membrane fusion; GO:0001775 cell activation; GO:0001889 liver development; GO:0006807 nitrogen compound metabolic process; GO:0006949 syncytium formation; GO:0007275 multicellular organism development; GO:0007338 single fertilization; GO:0007343 egg activation; GO:0007399 nervous system development; GO:0007417 central nervous syste…	GO:0005622 intracellular; GO:0005623 cell; GO:0005634 nucleus; GO:0005737 cytoplasm; GO:0005783 endoplasmic reticulum; GO:0005829 cytosol; GO:0012505 endomembrane system; GO:0014069 postsynaptic density; GO:0016020 membrane; GO:0032279 asymmetric synapse; GO:0043226 organelle; GO:0043227 membrane-bounded organelle; GO:0043229 intracellular organelle; GO:0043231 intracellular membrane-bounded orga…	GO:0002020 protease binding; GO:0004857 enzyme inhibitor activity; GO:0004866 endopeptidase inhibitor activity; GO:0004869 cysteine-type endopeptidase inhibitor activity; GO:0005488 binding; GO:0005515 protein binding; GO:0010859 calcium-dependent cysteine-type endopeptidase inhibitor activity; GO:0019899 enzyme binding; GO:0030234 enzyme regulator activity; GO:0030414 peptidase inhibitor activit…
P51830	1311	S	0.809	0.0228942	Down	Adenylate cyclase type 9 OS=Mus musculus OX=10090 GN=Adcy9 PE=1 SV=1	Adcy9	1	0.0037604	89.08	3	S(1)WREPVK	-0.012931	0.889	0.885	0.885	1.007	1.079	0.969	1.001	1.067	1.219	plasma membrane	K08049	ADCY9; adenylate cyclase 9 [EC:4.6.1.1]	mmu04371 Apelin signaling pathway; mmu04270 Vascular smooth muscle contraction; mmu01100 Metabolic pathways; mmu04723 Retrograde endocannabinoid signaling; mmu04727 GABAergic synapse; mmu04020 Calcium signaling pathway; mmu04976 Bile secretion; mmu04916 Melanogenesis; mmu04211 Longevity regulating pathway; mmu05163 Human cytomegalovirus infection; mmu04970 Salivary secretion; mmu04022 cGMP-PKG si…	GO:0003008 system process; GO:0003014 renal system process; GO:0003091 renal water homeostasis; GO:0006139 nucleobase-containing compound metabolic process; GO:0006163 purine nucleotide metabolic process; GO:0006164 purine nucleotide biosynthetic process; GO:0006171 cAMP biosynthetic process; GO:0006182 cGMP biosynthetic process; GO:0006725 cellular aromatic compound metabolic process; GO:0006753…	GO:0005622 intracellular; GO:0005623 cell; GO:0005737 cytoplasm; GO:0005829 cytosol; GO:0005886 plasma membrane; GO:0005887 integral component of plasma membrane; GO:0008074 guanylate cyclase complex, soluble; GO:0016020 membrane; GO:0016021 integral component of membrane; GO:0030424 axon; GO:0030425 dendrite; GO:0031224 intrinsic component of membrane; GO:0031226 intrinsic component of plasma me…	GO:0003824 catalytic activity; GO:0004016 adenylate cyclase activity; GO:0004383 guanylate cyclase activity; GO:0009975 cyclase activity; GO:0016829 lyase activity; GO:0016849 phosphorus-oxygen lyase activity;	PF00211	Adenylate and Guanylate cyclase catalytic domain	T	KOG3618	Adenylyl cyclase
P51912	518	S	0.812	0.0213729	Down	Neutral amino acid transporter B(0) OS=Mus musculus OX=10090 GN=Slc1a5 PE=1 SV=2	Slc1a5	1	5.54947e-09	146.75	3	NEVS(1)LNPLPLATEEGNPLLK	0.93301	0.833	0.96	0.878	0.952	0.928	1.159	1.168	1.021	1.101	plasma membrane	K05616	SLC1A5; solute carrier family 1 (neutral amino acid transporter), member 5	mmu05230 Central carbon metabolism in cancer; mmu04974 Protein digestion and absorption	GO:0003333 amino acid transmembrane transport; GO:0006810 transport; GO:0006811 ion transport; GO:0006812 cation transport; GO:0006820 anion transport; GO:0006855 drug transmembrane transport; GO:0006865 amino acid transport; GO:0006868 glutamine transport; GO:0009987 cellular process; GO:0010585 glutamine secretion; GO:0015711 organic anion transport; GO:0015804 neutral amino acid transport; GO:…	GO:0005623 cell; GO:0005886 plasma membrane; GO:0016020 membrane; GO:0071944 cell periphery;	GO:0005215 transporter activity; GO:0005342 organic acid transmembrane transporter activity; GO:0008324 cation transmembrane transporter activity; GO:0008509 anion transmembrane transporter activity; GO:0008514 organic anion transmembrane transporter activity; GO:0015075 ion transmembrane transporter activity; GO:0015171 amino acid transmembrane transporter activity; GO:0015175 neutral amino acid…			E	KOG3787	Glutamate/aspartate and neutral amino acid transporters
P52479	541	S	0.819	0.0402161	Down	Ubiquitin carboxyl-terminal hydrolase 10 OS=Mus musculus OX=10090 GN=Usp10 PE=1 SV=3	Usp10	0.777517	0.0056436	66.595	3	LLS(0.778)PT(0.222)HEK	-0.2956	0.881	0.967	0.943	0.935	0.956	0.91	1.219	1.183	1.006	nucleus	K11841			GO:0000731 DNA synthesis involved in DNA repair; GO:0006139 nucleobase-containing compound metabolic process; GO:0006259 DNA metabolic process; GO:0006281 DNA repair; GO:0006301 postreplication repair; GO:0006464 cellular protein modification process; GO:0006508 proteolysis; GO:0006725 cellular aromatic compound metabolic process; GO:0006807 nitrogen compound metabolic process; GO:0006950 respons…	GO:0005622 intracellular; GO:0005623 cell; GO:0005634 nucleus; GO:0005654 nucleoplasm; GO:0005737 cytoplasm; GO:0005768 endosome; GO:0005769 early endosome; GO:0005829 cytosol; GO:0012505 endomembrane system; GO:0031410 cytoplasmic vesicle; GO:0031974 membrane-enclosed lumen; GO:0031981 nuclear lumen; GO:0031982 vesicle; GO:0032991 protein-containing complex; GO:0043226 organelle; GO:0043227 memb…	GO:0002039 p53 binding; GO:0003824 catalytic activity; GO:0004175 endopeptidase activity; GO:0004197 cysteine-type endopeptidase activity; GO:0004843 thiol-dependent ubiquitin-specific protease activity; GO:0005488 binding; GO:0005515 protein binding; GO:0008233 peptidase activity; GO:0008234 cysteine-type peptidase activity; GO:0016787 hydrolase activity; GO:0019783 ubiquitin-like protein-specif…			O	KOG1871	Ubiquitin-specific protease
P52592	332	S	0.833	0.0234576	Down	Sphingosine 1-phosphate receptor 2 OS=Mus musculus OX=10090 GN=S1pr2 PE=1 SV=3	S1pr2	0.87832	0.0122086	79.893	2	S(0.009)S(0.006)S(0.107)S(0.878)LER	-0.98797	0.834	0.79	0.941	1.087	1.091	1.177	1.019	1.023	1.037	plasma membrane	K04292	S1PR2; sphingosine 1-phosphate receptor 2	mmu04080 Neuroactive ligand-receptor interaction; mmu04071 Sphingolipid signaling pathway	GO:0000187 activation of MAPK activity; GO:0001932 regulation of protein phosphorylation; GO:0001934 positive regulation of protein phosphorylation; GO:0003376 sphingosine-1-phosphate receptor signaling pathway; GO:0006996 organelle organization; GO:0007010 cytoskeleton organization; GO:0007154 cell communication; GO:0007165 signal transduction; GO:0007186 G protein-coupled receptor signaling pat…	GO:0005623 cell; GO:0005886 plasma membrane; GO:0016020 membrane; GO:0071944 cell periphery;	GO:0001664 G protein-coupled receptor binding; GO:0004888 transmembrane signaling receptor activity; GO:0004930 G protein-coupled receptor activity; GO:0005102 signaling receptor binding; GO:0005178 integrin binding; GO:0005488 binding; GO:0005515 protein binding; GO:0008289 lipid binding; GO:0038023 signaling receptor activity; GO:0038036 sphingosine-1-phosphate receptor activity; GO:0044877 pro…
P53986	461	S	0.833	0.0108773	Down	Monocarboxylate transporter 1 OS=Mus musculus OX=10090 GN=Slc16a1 PE=1 SV=1	Slc16a1	1	5.51696e-19	226.99	4	EGKEDEAS(1)T(1)DVDEKPK	-0.94443	0.949	0.868	0.83	1.03	1.064	1.081	1.058	1.039	1.08	plasma membrane	K08179			GO:0000226 microtubule cytoskeleton organization; GO:0002376 immune system process; GO:0002791 regulation of peptide secretion; GO:0006082 organic acid metabolic process; GO:0006090 pyruvate metabolic process; GO:0006629 lipid metabolic process; GO:0006810 transport; GO:0006811 ion transport; GO:0006820 anion transport; GO:0006928 movement of cell or subcellular component; GO:0006996 organelle or…	GO:0005622 intracellular; GO:0005623 cell; GO:0005813 centrosome; GO:0005815 microtubule organizing center; GO:0005856 cytoskeleton; GO:0005886 plasma membrane; GO:0005887 integral component of plasma membrane; GO:0015630 microtubule cytoskeleton; GO:0016020 membrane; GO:0016021 integral component of membrane; GO:0030054 cell junction; GO:0031224 intrinsic component of membrane; GO:0031226 intrin…	GO:0005215 transporter activity; GO:0005342 organic acid transmembrane transporter activity; GO:0005488 binding; GO:0005515 protein binding; GO:0008028 monocarboxylic acid transmembrane transporter activity; GO:0008509 anion transmembrane transporter activity; GO:0008514 organic anion transmembrane transporter activity; GO:0015075 ion transmembrane transporter activity; GO:0015129 lactate transme…			G	KOG2504	Monocarboxylate transporter
P53986	210	S	0.81	0.00248548	Down	Monocarboxylate transporter 1 OS=Mus musculus OX=10090 GN=Slc16a1 PE=1 SV=1	Slc16a1	1	1.48261e-10	190.87	3	S(1)KES(1)LQEAGK	-0.10658	0.852	0.906	0.902	1.09	0.958	1.007	1.043	1.125	1.116	plasma membrane	K08179			GO:0000226 microtubule cytoskeleton organization; GO:0002376 immune system process; GO:0002791 regulation of peptide secretion; GO:0006082 organic acid metabolic process; GO:0006090 pyruvate metabolic process; GO:0006629 lipid metabolic process; GO:0006810 transport; GO:0006811 ion transport; GO:0006820 anion transport; GO:0006928 movement of cell or subcellular component; GO:0006996 organelle or…	GO:0005622 intracellular; GO:0005623 cell; GO:0005813 centrosome; GO:0005815 microtubule organizing center; GO:0005856 cytoskeleton; GO:0005886 plasma membrane; GO:0005887 integral component of plasma membrane; GO:0015630 microtubule cytoskeleton; GO:0016020 membrane; GO:0016021 integral component of membrane; GO:0030054 cell junction; GO:0031224 intrinsic component of membrane; GO:0031226 intrin…	GO:0005215 transporter activity; GO:0005342 organic acid transmembrane transporter activity; GO:0005488 binding; GO:0005515 protein binding; GO:0008028 monocarboxylic acid transmembrane transporter activity; GO:0008509 anion transmembrane transporter activity; GO:0008514 organic anion transmembrane transporter activity; GO:0015075 ion transmembrane transporter activity; GO:0015129 lactate transme…			G	KOG2504	Monocarboxylate transporter
P54276	14	S	0.793	0.000459743	Down	DNA mismatch repair protein Msh6 OS=Mus musculus OX=10090 GN=Msh6 PE=1 SV=3	Msh6	1	0.0010917	106.29	2	S(1)PALGDTK	0.0073348	0.841	0.882	0.854	1.026	1.041	1.105	1.074	1.057	1.119	nucleus	K08737	MSH6; DNA mismatch repair protein MSH6	mmu03430 Mismatch repair; mmu01524 Platinum drug resistance; mmu05210 Colorectal cancer; mmu05200 Pathways in cancer	GO:0000003 reproduction; GO:0000018 regulation of DNA recombination; GO:0000710 meiotic mismatch repair; GO:0001775 cell activation; GO:0002200 somatic diversification of immune receptors; GO:0002204 somatic recombination of immunoglobulin genes involved in immune response; GO:0002208 somatic diversification of immunoglobulins involved in immune response; GO:0002250 adaptive immune response; GO:0…	GO:0000228 nuclear chromosome; GO:0000785 chromatin; GO:0000790 nuclear chromatin; GO:0005622 intracellular; GO:0005623 cell; GO:0005634 nucleus; GO:0005654 nucleoplasm; GO:0005694 chromosome; GO:0005737 cytoplasm; GO:0005794 Golgi apparatus; GO:0005829 cytosol; GO:0012505 endomembrane system; GO:0031974 membrane-enclosed lumen; GO:0031981 nuclear lumen; GO:0032300 mismatch repair complex; GO:003…	GO:0000217 DNA secondary structure binding; GO:0000400 four-way junction DNA binding; GO:0003676 nucleic acid binding; GO:0003677 DNA binding; GO:0003682 chromatin binding; GO:0003684 damaged DNA binding; GO:0003690 double-stranded DNA binding; GO:0003824 catalytic activity; GO:0005488 binding; GO:0005515 protein binding; GO:0008094 DNA-dependent ATPase activity; GO:0016462 pyrophosphatase activi…	PF00855; PF01624; PF05188; PF05192; PF05190; PF00488	PWWP domain; MutS domain I; MutS domain II; MutS domain III; MutS family domain IV; MutS domain V	L	KOG0217	Mismatch repair ATPase MSH6 (MutS family)
P56873	115	S	0.801	0.00302394	Down	Protein ZNRD2 OS=Mus musculus OX=10090 GN=Znrd2 PE=1 SV=1	Znrd2	0.999986	3.17654e-54	257.66	4	EHQLAS(0.002)S(0.017)T(0.018)EPAS(0.931)S(0.026)S(0.006)RPPS(1)QPPVPRPEHCEGAAAGLK	0.77836	0.907	0.841	0.85	1.037	1.034	1.089	1.09	1.122	1.03	extracellular				GO:0000278 mitotic cell cycle; GO:0007049 cell cycle; GO:0009987 cellular process;		GO:0005488 binding; GO:0005515 protein binding; GO:0042802 identical protein binding;			DV	KOG4537	Zn-ribbon-containing protein implicated in mitosis
P57785	79	S	0.833	0.0488969	Down	Left-right determination factor 2 OS=Mus musculus OX=10090 GN=Lefty2 PE=2 SV=2	Lefty2	1	0.0201264	48.423	3	RFS(1)QNFR	1.3856	0.777	0.938	0.915	1.115	0.986	1.112	1.07	0.992	1.095	extracellular	K04668	LEFTY; left-right determination factor	mmu04550 Signaling pathways regulating pluripotency of stem cells; mmu04350 TGF-beta signaling pathway	GO:0000122 negative regulation of transcription by RNA polymerase II; GO:0001101 response to acid chemical; GO:0001667 ameboidal-type cell migration; GO:0001932 regulation of protein phosphorylation; GO:0001934 positive regulation of protein phosphorylation; GO:0002576 platelet degranulation; GO:0003002 regionalization; GO:0003007 heart morphogenesis; GO:0006355 regulation of transcription, DNA-t…	GO:0005576 extracellular region; GO:0005615 extracellular space; GO:0005622 intracellular; GO:0005623 cell; GO:0005737 cytoplasm; GO:0012505 endomembrane system; GO:0030141 secretory granule; GO:0031091 platelet alpha granule; GO:0031093 platelet alpha granule lumen; GO:0031410 cytoplasmic vesicle; GO:0031974 membrane-enclosed lumen; GO:0031982 vesicle; GO:0031983 vesicle lumen; GO:0034774 secret…	GO:0005102 signaling receptor binding; GO:0005125 cytokine activity; GO:0005126 cytokine receptor binding; GO:0005160 transforming growth factor beta receptor binding; GO:0005488 binding; GO:0005515 protein binding; GO:0030545 receptor regulator activity; GO:0038100 nodal binding; GO:0048018 receptor ligand activity; GO:0098772 molecular function regulator;	PF00019	Transforming growth factor beta like domain	T	KOG3900	Transforming growth factor beta, bone morphogenetic protein and related proteins
P58871	568	S	0.752	0.019248	Down	182 kDa tankyrase-1-binding protein OS=Mus musculus OX=10090 GN=Tnks1bp1 PE=1 SV=2	Tnks1bp1	0.950675	6.62312e-08	132.59	3	S(0.951)PALLPS(0.047)T(0.003)VEGPPGAPLLQAK	-0.6759	0.775	0.885	0.817	1.049	0.999	1.182	0.984	1.083	1.226	nucleus				GO:0000075 cell cycle checkpoint; GO:0000077 DNA damage checkpoint; GO:0000278 mitotic cell cycle; GO:0000288 nuclear-transcribed mRNA catabolic process, deadenylation-dependent decay; GO:0000289 nuclear-transcribed mRNA poly(A) tail shortening; GO:0000723 telomere maintenance; GO:0000956 nuclear-transcribed mRNA catabolic process; GO:0001932 regulation of protein phosphorylation; GO:0001934 posi…	GO:0000228 nuclear chromosome; GO:0000785 chromatin; GO:0000790 nuclear chromatin; GO:0000792 heterochromatin; GO:0005622 intracellular; GO:0005623 cell; GO:0005634 nucleus; GO:0005694 chromosome; GO:0005720 nuclear heterochromatin; GO:0005737 cytoplasm; GO:0005829 cytosol; GO:0005856 cytoskeleton; GO:0005911 cell-cell junction; GO:0005912 adherens junction; GO:0030014 CCR4-NOT complex; GO:003005…	GO:0005488 binding; GO:0005515 protein binding; GO:0019899 enzyme binding; GO:0019904 protein domain specific binding; GO:0044877 protein-containing complex binding; GO:0071532 ankyrin repeat binding;
P58871	1131	S	0.832	0.00120717	Down	182 kDa tankyrase-1-binding protein OS=Mus musculus OX=10090 GN=Tnks1bp1 PE=1 SV=2	Tnks1bp1	0.998273	0.00030065	115.29	2	VSGAGLS(0.998)PS(0.002)R	-0.65823	0.862	0.873	0.879	1.075	1.06	1.108	1.014	1.037	1.091	nucleus				GO:0000075 cell cycle checkpoint; GO:0000077 DNA damage checkpoint; GO:0000278 mitotic cell cycle; GO:0000288 nuclear-transcribed mRNA catabolic process, deadenylation-dependent decay; GO:0000289 nuclear-transcribed mRNA poly(A) tail shortening; GO:0000723 telomere maintenance; GO:0000956 nuclear-transcribed mRNA catabolic process; GO:0001932 regulation of protein phosphorylation; GO:0001934 posi…	GO:0000228 nuclear chromosome; GO:0000785 chromatin; GO:0000790 nuclear chromatin; GO:0000792 heterochromatin; GO:0005622 intracellular; GO:0005623 cell; GO:0005634 nucleus; GO:0005694 chromosome; GO:0005720 nuclear heterochromatin; GO:0005737 cytoplasm; GO:0005829 cytosol; GO:0005856 cytoskeleton; GO:0005911 cell-cell junction; GO:0005912 adherens junction; GO:0030014 CCR4-NOT complex; GO:003005…	GO:0005488 binding; GO:0005515 protein binding; GO:0019899 enzyme binding; GO:0019904 protein domain specific binding; GO:0044877 protein-containing complex binding; GO:0071532 ankyrin repeat binding;
P59017	343	S	0.829	0.0116928	Down	Bcl-2-like protein 13 OS=Mus musculus OX=10090 GN=Bcl2l13 PE=1 SV=2	Bcl2l13	0.790844	8.56788e-26	210.51	3	T(0.173)S(0.791)PT(0.03)PS(0.006)VFVELGEEELEAVTARPEAVER	0.06708	0.929	0.91	0.912	0.9	0.946	1.082	1.113	1.183	1.024	cytoplasm	K15485	BCL2L13; Bcl-2-like protein 13	mmu04137 Mitophagy - animal; mmu05134 Legionellosis	GO:0006915 apoptotic process; GO:0006919 activation of cysteine-type endopeptidase activity involved in apoptotic process; GO:0008219 cell death; GO:0009893 positive regulation of metabolic process; GO:0009987 cellular process; GO:0010604 positive regulation of macromolecule metabolic process; GO:0010941 regulation of cell death; GO:0010942 positive regulation of cell death; GO:0010950 positive r…	GO:0005622 intracellular; GO:0005623 cell; GO:0005737 cytoplasm; GO:0005739 mitochondrion; GO:0016020 membrane; GO:0016021 integral component of membrane; GO:0031224 intrinsic component of membrane; GO:0043226 organelle; GO:0043227 membrane-bounded organelle; GO:0043229 intracellular organelle; GO:0043231 intracellular membrane-bounded organelle;	GO:0008047 enzyme activator activity; GO:0008656 cysteine-type endopeptidase activator activity involved in apoptotic process; GO:0016504 peptidase activator activity; GO:0016505 peptidase activator activity involved in apoptotic process; GO:0030234 enzyme regulator activity; GO:0043028 cysteine-type endopeptidase regulator activity involved in apoptotic process; GO:0061134 peptidase regulator ac…
P59242	206	S	0.807	0.00189786	Down	Cingulin OS=Mus musculus OX=10090 GN=Cgn PE=1 SV=1	Cgn	0.9085	0.0214151	64.39	2	S(0.908)QS(0.091)LDSR	0.806	0.862	0.89	0.9	0.962	0.985	1.114	1.044	1.1	1.144	nucleus	K06102	CGN; cingulin	mmu04530 Tight junction	GO:0000226 microtubule cytoskeleton organization; GO:0000902 cell morphogenesis; GO:0000904 cell morphogenesis involved in differentiation; GO:0002064 epithelial cell development; GO:0003382 epithelial cell morphogenesis; GO:0006996 organelle organization; GO:0007010 cytoskeleton organization; GO:0007017 microtubule-based process; GO:0007043 cell-cell junction assembly; GO:0007154 cell communicat…	GO:0005623 cell; GO:0005886 plasma membrane; GO:0005903 brush border; GO:0005911 cell-cell junction; GO:0005923 bicellular tight junction; GO:0016020 membrane; GO:0030054 cell junction; GO:0043296 apical junction complex; GO:0070160 tight junction; GO:0071944 cell periphery; GO:0098862 cluster of actin-based cell projections;	GO:0003779 actin binding; GO:0005488 binding; GO:0005515 protein binding; GO:0008017 microtubule binding; GO:0008092 cytoskeletal protein binding; GO:0015631 tubulin binding;
P59242	208	S	0.792	0.023767	Down	Cingulin OS=Mus musculus OX=10090 GN=Cgn PE=1 SV=1	Cgn	0.998775	0.00320172	108.26	2	SQS(0.999)LDS(0.001)R	0.15936	0.858	0.681	0.776	1.29	1.279	1.191	0.967	0.977	0.98	nucleus	K06102	CGN; cingulin	mmu04530 Tight junction	GO:0000226 microtubule cytoskeleton organization; GO:0000902 cell morphogenesis; GO:0000904 cell morphogenesis involved in differentiation; GO:0002064 epithelial cell development; GO:0003382 epithelial cell morphogenesis; GO:0006996 organelle organization; GO:0007010 cytoskeleton organization; GO:0007017 microtubule-based process; GO:0007043 cell-cell junction assembly; GO:0007154 cell communicat…	GO:0005623 cell; GO:0005886 plasma membrane; GO:0005903 brush border; GO:0005911 cell-cell junction; GO:0005923 bicellular tight junction; GO:0016020 membrane; GO:0030054 cell junction; GO:0043296 apical junction complex; GO:0070160 tight junction; GO:0071944 cell periphery; GO:0098862 cluster of actin-based cell projections;	GO:0003779 actin binding; GO:0005488 binding; GO:0005515 protein binding; GO:0008017 microtubule binding; GO:0008092 cytoskeletal protein binding; GO:0015631 tubulin binding;
P59242	149	S	0.83	0.00804424	Down	Cingulin OS=Mus musculus OX=10090 GN=Cgn PE=1 SV=1	Cgn	0.999127	1.43006e-27	218.07	2	ST(0.001)S(0.999)LLELAPK	-0.13485	0.829	0.87	0.789	1.196	1.118	1.199	0.952	1.039	1.007	nucleus	K06102	CGN; cingulin	mmu04530 Tight junction	GO:0000226 microtubule cytoskeleton organization; GO:0000902 cell morphogenesis; GO:0000904 cell morphogenesis involved in differentiation; GO:0002064 epithelial cell development; GO:0003382 epithelial cell morphogenesis; GO:0006996 organelle organization; GO:0007010 cytoskeleton organization; GO:0007017 microtubule-based process; GO:0007043 cell-cell junction assembly; GO:0007154 cell communicat…	GO:0005623 cell; GO:0005886 plasma membrane; GO:0005903 brush border; GO:0005911 cell-cell junction; GO:0005923 bicellular tight junction; GO:0016020 membrane; GO:0030054 cell junction; GO:0043296 apical junction complex; GO:0070160 tight junction; GO:0071944 cell periphery; GO:0098862 cluster of actin-based cell projections;	GO:0003779 actin binding; GO:0005488 binding; GO:0005515 protein binding; GO:0008017 microtubule binding; GO:0008092 cytoskeletal protein binding; GO:0015631 tubulin binding;
P59325	388	S	0.785	0.00504858	Down	Eukaryotic translation initiation factor 5 OS=Mus musculus OX=10090 GN=Eif5 PE=1 SV=1	Eif5	1	1.2741e-45	264.32	3	EAEEES(1)S(1)GGEEEDEDENIEVVYSK	0.17577	0.874	0.967	0.882	0.855	1.02	0.934	1.134	1.223	1.112	nucleus	K03262	EIF5; translation initiation factor 5	mmu03013 RNA transport	GO:0001731 formation of translation preinitiation complex; GO:0002181 cytoplasmic translation; GO:0002183 cytoplasmic translational initiation; GO:0006412 translation; GO:0006413 translational initiation; GO:0006417 regulation of translation; GO:0006446 regulation of translational initiation; GO:0006518 peptide metabolic process; GO:0006807 nitrogen compound metabolic process; GO:0008152 metaboli…	GO:0005622 intracellular; GO:0005623 cell; GO:0005737 cytoplasm; GO:0005829 cytosol; GO:0005886 plasma membrane; GO:0016020 membrane; GO:0071944 cell periphery;	GO:0003676 nucleic acid binding; GO:0003723 RNA binding; GO:0003743 translation initiation factor activity; GO:0003824 catalytic activity; GO:0003924 GTPase activity; GO:0005488 binding; GO:0005515 protein binding; GO:0008135 translation factor activity, RNA binding; GO:0016462 pyrophosphatase activity; GO:0016787 hydrolase activity; GO:0016817 hydrolase activity, acting on acid anhydrides; GO:00…			J	KOG2767	Translation initiation factor 5 (eIF-5)
P59328	377	S	0.567	2.18105e-05	Down	WD repeat and HMG-box DNA-binding protein 1 OS=Mus musculus OX=10090 GN=Wdhd1 PE=1 SV=2	Wdhd1	0.999981	6.3214e-37	231.53	4	GIINEDDDNDDIMLAADHDLGDDENS(1)VDVTMLK	0.80978	0.646	0.695	0.664	1.112	1.133	1.215	1.178	1.204	1.152	cytoplasm	K11274			GO:0006139 nucleobase-containing compound metabolic process; GO:0006325 chromatin organization; GO:0006355 regulation of transcription, DNA-templated; GO:0006357 regulation of transcription by RNA polymerase II; GO:0006396 RNA processing; GO:0006725 cellular aromatic compound metabolic process; GO:0006807 nitrogen compound metabolic process; GO:0006996 organelle organization; GO:0008152 metabolic…	GO:0000775 chromosome, centromeric region; GO:0005622 intracellular; GO:0005623 cell; GO:0005634 nucleus; GO:0005654 nucleoplasm; GO:0005694 chromosome; GO:0005737 cytoplasm; GO:0031974 membrane-enclosed lumen; GO:0031981 nuclear lumen; GO:0043226 organelle; GO:0043227 membrane-bounded organelle; GO:0043228 non-membrane-bounded organelle; GO:0043229 intracellular organelle; GO:0043231 intracellul…	GO:0000981 DNA-binding transcription factor activity, RNA polymerase II-specific; GO:0003676 nucleic acid binding; GO:0003677 DNA binding; GO:0003682 chromatin binding; GO:0003700 DNA-binding transcription factor activity; GO:0003723 RNA binding; GO:0005488 binding; GO:0005515 protein binding; GO:0019899 enzyme binding; GO:0070063 RNA polymerase binding; GO:0097159 organic cyclic compound binding…	PF00505	HMG (high mobility group) box	B	KOG1274	WD40 repeat protein
P59328	949	S	0.711	0.0046482	Down	WD repeat and HMG-box DNA-binding protein 1 OS=Mus musculus OX=10090 GN=Wdhd1 PE=1 SV=2	Wdhd1	0.999308	0.0309656	40.642	5	MENNEKS(0.999)PVIKPLT(0.001)PK	-0.42373	0.72	0.861	0.826	1.117	1.013	1.08	1.071	1.145	1.167	cytoplasm	K11274			GO:0006139 nucleobase-containing compound metabolic process; GO:0006325 chromatin organization; GO:0006355 regulation of transcription, DNA-templated; GO:0006357 regulation of transcription by RNA polymerase II; GO:0006396 RNA processing; GO:0006725 cellular aromatic compound metabolic process; GO:0006807 nitrogen compound metabolic process; GO:0006996 organelle organization; GO:0008152 metabolic…	GO:0000775 chromosome, centromeric region; GO:0005622 intracellular; GO:0005623 cell; GO:0005634 nucleus; GO:0005654 nucleoplasm; GO:0005694 chromosome; GO:0005737 cytoplasm; GO:0031974 membrane-enclosed lumen; GO:0031981 nuclear lumen; GO:0043226 organelle; GO:0043227 membrane-bounded organelle; GO:0043228 non-membrane-bounded organelle; GO:0043229 intracellular organelle; GO:0043231 intracellul…	GO:0000981 DNA-binding transcription factor activity, RNA polymerase II-specific; GO:0003676 nucleic acid binding; GO:0003677 DNA binding; GO:0003682 chromatin binding; GO:0003700 DNA-binding transcription factor activity; GO:0003723 RNA binding; GO:0005488 binding; GO:0005515 protein binding; GO:0019899 enzyme binding; GO:0070063 RNA polymerase binding; GO:0097159 organic cyclic compound binding…	PF00505	HMG (high mobility group) box	B	KOG1274	WD40 repeat protein
P59672	663	S	0.77	0.0064802	Down	Ankyrin repeat and SAM domain-containing protein 1A OS=Mus musculus OX=10090 GN=Anks1a PE=1 SV=3	Anks1a	0.995471	2.00273e-07	110.92	2	S(0.001)ES(0.995)LS(0.004)NCSIGK	-1.467	0.898	0.763	0.818	1.102	1.027	1.173	1.052	1.112	1.055	nucleus	K21413			GO:0006928 movement of cell or subcellular component; GO:0006929 substrate-dependent cell migration; GO:0007154 cell communication; GO:0007165 signal transduction; GO:0007166 cell surface receptor signaling pathway; GO:0007167 enzyme linked receptor protein signaling pathway; GO:0007169 transmembrane receptor protein tyrosine kinase signaling pathway; GO:0007275 multicellular organism development…	GO:0005622 intracellular; GO:0005623 cell; GO:0005634 nucleus; GO:0005654 nucleoplasm; GO:0005737 cytoplasm; GO:0005829 cytosol; GO:0031974 membrane-enclosed lumen; GO:0031981 nuclear lumen; GO:0042995 cell projection; GO:0043005 neuron projection; GO:0043226 organelle; GO:0043227 membrane-bounded organelle; GO:0043229 intracellular organelle; GO:0043231 intracellular membrane-bounded organelle; …	GO:0005102 signaling receptor binding; GO:0005488 binding; GO:0005515 protein binding; GO:0046875 ephrin receptor binding;	PF07647; PF00536; PF00640	SAM domain (Sterile alpha motif); SAM domain (Sterile alpha motif); Phosphotyrosine interaction domain (PTB/PID)	T	KOG0507	CASK-interacting adaptor protein (caskin) and related proteins with ankyrin repeats and SAM domain
P59808	241	S	0.824	0.0232024	Down	SAM and SH3 domain-containing protein 1 OS=Mus musculus OX=10090 GN=Sash1 PE=1 SV=1	Sash1	0.999932	0.000371079	90.498	3	EQS(1)DDETEDSVK	-0.82135	0.92	0.952	0.876	0.935	0.988	0.995	1.02	1.204	1.111	nucleus	K23705			GO:0000209 protein polyubiquitination; GO:0001932 regulation of protein phosphorylation; GO:0001934 positive regulation of protein phosphorylation; GO:0002831 regulation of response to biotic stimulus; GO:0002833 positive regulation of response to biotic stimulus; GO:0006464 cellular protein modification process; GO:0006807 nitrogen compound metabolic process; GO:0008152 metabolic process; GO:000…	GO:0016020 membrane; GO:0032991 protein-containing complex;	GO:0005198 structural molecule activity; GO:0005488 binding; GO:0005515 protein binding; GO:0008022 protein C-terminus binding; GO:0019899 enzyme binding; GO:0019900 kinase binding; GO:0019901 protein kinase binding; GO:0031435 mitogen-activated protein kinase kinase kinase binding;	PF07653; PF00536; PF07647	Variant SH3 domain; SAM domain (Sterile alpha motif); SAM domain (Sterile alpha motif)	T	KOG4384	Uncharacterized SAM domain protein
P59808	400	S	0.817	0.037533	Down	SAM and SH3 domain-containing protein 1 OS=Mus musculus OX=10090 GN=Sash1 PE=1 SV=1	Sash1	0.814381	0.000642656	82.578	3	T(0.186)CS(0.814)FGGFDLTNR	-0.15158	0.807	1.005	0.863	0.787	1.166	1.097	1.108	1.053	1.114	nucleus	K23705			GO:0000209 protein polyubiquitination; GO:0001932 regulation of protein phosphorylation; GO:0001934 positive regulation of protein phosphorylation; GO:0002831 regulation of response to biotic stimulus; GO:0002833 positive regulation of response to biotic stimulus; GO:0006464 cellular protein modification process; GO:0006807 nitrogen compound metabolic process; GO:0008152 metabolic process; GO:000…	GO:0016020 membrane; GO:0032991 protein-containing complex;	GO:0005198 structural molecule activity; GO:0005488 binding; GO:0005515 protein binding; GO:0008022 protein C-terminus binding; GO:0019899 enzyme binding; GO:0019900 kinase binding; GO:0019901 protein kinase binding; GO:0031435 mitogen-activated protein kinase kinase kinase binding;	PF07653; PF00536; PF07647	Variant SH3 domain; SAM domain (Sterile alpha motif); SAM domain (Sterile alpha motif)	T	KOG4384	Uncharacterized SAM domain protein
P59941	317	S	0.817	0.00174575	Down	NAD-dependent protein deacetylase sirtuin-6 OS=Mus musculus OX=10090 GN=Sirt6 PE=1 SV=1	Sirt6	0.999964	0.000108499	102.58	4	SKPNS(1)PILHRPPK	-0.26396	0.835	0.898	0.849	1.082	1.03	1.146	1.02	1.073	1.066	nucleus	K11416	SIRT6; NAD+-dependent protein deacetylase sirtuin 6 [EC:2.3.1.286]	mmu05230 Central carbon metabolism in cancer; mmu04714 Thermogenesis; mmu00760 Nicotinate and nicotinamide metabolism; mmu01100 Metabolic pathways	GO:0000018 regulation of DNA recombination; GO:0001672 regulation of chromatin assembly or disassembly; GO:0001936 regulation of endothelial cell proliferation; GO:0001938 positive regulation of endothelial cell proliferation; GO:0003007 heart morphogenesis; GO:0003241 growth involved in heart morphogenesis; GO:0003245 cardiac muscle tissue growth involved in heart morphogenesis; GO:0003247 post-…	GO:0000228 nuclear chromosome; GO:0000781 chromosome, telomeric region; GO:0000784 nuclear chromosome, telomeric region; GO:0000785 chromatin; GO:0000790 nuclear chromatin; GO:0000792 heterochromatin; GO:0005622 intracellular; GO:0005623 cell; GO:0005634 nucleus; GO:0005654 nucleoplasm; GO:0005694 chromosome; GO:0005720 nuclear heterochromatin; GO:0005737 cytoplasm; GO:0031974 membrane-enclosed l…	GO:0000166 nucleotide binding; GO:0003682 chromatin binding; GO:0003712 transcription coregulator activity; GO:0003714 transcription corepressor activity; GO:0003824 catalytic activity; GO:0003950 NAD+ ADP-ribosyltransferase activity; GO:0003956 NAD(P)+-protein-arginine ADP-ribosyltransferase activity; GO:0004407 histone deacetylase activity; GO:0005488 binding; GO:0008270 zinc ion binding; GO:00…			BK	KOG1905	Class IV sirtuins (SIR2 family)
P60840	2	S	0.764	0.00148138	Down	Alpha-endosulfine OS=Mus musculus OX=10090 GN=Ensa PE=1 SV=1	Ensa	0.999882	7.90802e-16	66.022	3	S(1)QKQEEENPAEETGEEK	-0.0011384	0.8	0.861	0.819	1.11	1.087	1.077	1.101	1.119	1.025	cytoplasm				GO:0000086 G2/M transition of mitotic cell cycle; GO:0000278 mitotic cell cycle; GO:0002791 regulation of peptide secretion; GO:0007049 cell cycle; GO:0009743 response to carbohydrate; GO:0009746 response to hexose; GO:0009749 response to glucose; GO:0009892 negative regulation of metabolic process; GO:0009987 cellular process; GO:0010033 response to organic substance; GO:0010563 negative regulat…	GO:0005622 intracellular; GO:0005623 cell; GO:0005737 cytoplasm;	GO:0004857 enzyme inhibitor activity; GO:0004864 protein phosphatase inhibitor activity; GO:0005102 signaling receptor binding; GO:0005488 binding; GO:0005515 protein binding; GO:0008200 ion channel inhibitor activity; GO:0015459 potassium channel regulator activity; GO:0016247 channel regulator activity; GO:0016248 channel inhibitor activity; GO:0019208 phosphatase regulator activity; GO:0019212…			TU	KOG4076	Regulator of ATP-sensitive K+ channels Alpha-endosulfine/ARPP-19 and related cAMP-regulated phosphoproteins
P60853	209	S	0.824	0.00281475	Down	Leucine zipper putative tumor suppressor 1 OS=Mus musculus OX=10090 GN=Lzts1 PE=2 SV=3	Lzts1	0.999994	3.0599e-09	142.22	3	FGGS(1)AHNITQGIILQDSNMMSLK	-1.2034	0.852	0.891	0.941	0.986	1.05	1.024	1.073	1.1	1.083	nucleus				GO:0006139 nucleobase-containing compound metabolic process; GO:0006351 transcription, DNA-templated; GO:0006355 regulation of transcription, DNA-templated; GO:0006725 cellular aromatic compound metabolic process; GO:0006807 nitrogen compound metabolic process; GO:0007275 multicellular organism development; GO:0007399 nervous system development; GO:0008152 metabolic process; GO:0009058 biosynthet…	GO:0005623 cell; GO:0005886 plasma membrane; GO:0014069 postsynaptic density; GO:0016020 membrane; GO:0016324 apical plasma membrane; GO:0030425 dendrite; GO:0032279 asymmetric synapse; GO:0036477 somatodendritic compartment; GO:0042995 cell projection; GO:0043005 neuron projection; GO:0043197 dendritic spine; GO:0043198 dendritic shaft; GO:0043226 organelle; GO:0044297 cell body; GO:0044309 neur…	GO:0003676 nucleic acid binding; GO:0003677 DNA binding; GO:0003700 DNA-binding transcription factor activity; GO:0005488 binding; GO:0097159 organic cyclic compound binding; GO:0140110 transcription regulator activity; GO:1901363 heterocyclic compound binding;
P60904	15	S	0.819	0.0058441	Down	DnaJ homolog subfamily C member 5 OS=Mus musculus OX=10090 GN=Dnajc5 PE=1 SV=1	Dnajc5	0.98373	6.28529e-27	243.63	2	S(0.007)LS(0.307)T(0.228)S(0.453)GES(0.984)LY(0.022)HVLGLDK	-0.37638	0.878	0.905	0.933	1.004	0.991	0.974	1.114	1.162	1.039	cytoplasm	K09525	DNAJC5; DnaJ homolog subfamily C member 5	mmu04141 Protein processing in endoplasmic reticulum	GO:0001505 regulation of neurotransmitter levels; GO:0001775 cell activation; GO:0002252 immune effector process; GO:0002263 cell activation involved in immune response; GO:0002274 myeloid leukocyte activation; GO:0002275 myeloid cell activation involved in immune response; GO:0002283 neutrophil activation involved in immune response; GO:0002366 leukocyte activation involved in immune response; G…	GO:0000323 lytic vacuole; GO:0005622 intracellular; GO:0005623 cell; GO:0005737 cytoplasm; GO:0005764 lysosome; GO:0005765 lysosomal membrane; GO:0005766 primary lysosome; GO:0005773 vacuole; GO:0005774 vacuolar membrane; GO:0005886 plasma membrane; GO:0008021 synaptic vesicle; GO:0012505 endomembrane system; GO:0012506 vesicle membrane; GO:0016020 membrane; GO:0030133 transport vesicle; GO:00301…	GO:0005488 binding; GO:0005515 protein binding; GO:0043008 ATP-dependent protein binding;	PF00226	DnaJ domain	O	KOG0716	Molecular chaperone (DnaJ superfamily)
P61407	752	S	0.781	0.00234097	Down	Tudor domain-containing protein 6 OS=Mus musculus OX=10090 GN=Tdrd6 PE=1 SV=1	Tdrd6	0.9806	3.20135e-06	139.6	3	VT(0.01)S(0.01)DPS(0.981)LLMLNFLK	-0.21498	0.807	0.861	0.87	1.024	1.096	1.094	1.138	1.037	1.074	plasma membrane	K18405			GO:0000003 reproduction; GO:0003006 developmental process involved in reproduction; GO:0007276 gamete generation; GO:0007281 germ cell development; GO:0007283 spermatogenesis; GO:0009987 cellular process; GO:0019953 sexual reproduction; GO:0022412 cellular process involved in reproduction in multicellular organism; GO:0022414 reproductive process; GO:0030154 cell differentiation; GO:0032501 multi…	GO:0005622 intracellular; GO:0005623 cell; GO:0005737 cytoplasm; GO:0005783 endoplasmic reticulum; GO:0005829 cytosol; GO:0012505 endomembrane system; GO:0032991 protein-containing complex; GO:0033391 chromatoid body; GO:0035770 ribonucleoprotein granule; GO:0036464 cytoplasmic ribonucleoprotein granule; GO:0043186 P granule; GO:0043226 organelle; GO:0043227 membrane-bounded organelle; GO:0043228…		PF00567	Tudor domain	K	KOG2039	Transcriptional coactivator p100
P61979	36	S	0.538	0.000477993	Down	Heterogeneous nuclear ribonucleoprotein K OS=Mus musculus OX=10090 GN=Hnrnpk PE=1 SV=1	Hnrnpk	0.988722	0.00230686	77.22	2	S(0.989)RNT(0.011)DEMVELR	-0.16327	0.619	0.711	0.662	1.133	0.986	1.184	1.346	1.18	1.179	nucleus	K12886	HNRNPK; heterogeneous nuclear ribonucleoprotein K	mmu05206 MicroRNAs in cancer; mmu03040 Spliceosome; mmu05203 Viral carcinogenesis	GO:0000003 reproduction; GO:0000122 negative regulation of transcription by RNA polymerase II; GO:0001541 ovarian follicle development; GO:0001558 regulation of cell growth; GO:0003006 developmental process involved in reproduction; GO:0006139 nucleobase-containing compound metabolic process; GO:0006351 transcription, DNA-templated; GO:0006355 regulation of transcription, DNA-templated; GO:000635…	GO:0000228 nuclear chromosome; GO:0000785 chromatin; GO:0000790 nuclear chromatin; GO:0005622 intracellular; GO:0005623 cell; GO:0005634 nucleus; GO:0005654 nucleoplasm; GO:0005681 spliceosomal complex; GO:0005694 chromosome; GO:0005737 cytoplasm; GO:0005739 mitochondrion; GO:0005829 cytosol; GO:0005938 cell cortex; GO:0010494 cytoplasmic stress granule; GO:0014069 postsynaptic density; GO:003042…	GO:0000976 transcription regulatory region sequence-specific DNA binding; GO:0000977 RNA polymerase II transcription regulatory region sequence-specific DNA binding; GO:0000978 RNA polymerase II cis-regulatory region sequence-specific DNA binding; GO:0000981 DNA-binding transcription factor activity, RNA polymerase II-specific; GO:0000987 cis-regulatory region sequence-specific DNA binding; GO:00…	PF08067; PF00013	ROKNT (NUC014) domain; KH domain	K	KOG2192	PolyC-binding hnRNP-K protein HRB57A/hnRNP, contains KH domain
P62482	9	S	0.79	0.0212281	Down	Voltage-gated potassium channel subunit beta-2 OS=Mus musculus OX=10090 GN=Kcnab2 PE=1 SV=1	Kcnab2	0.792908	0.00483434	63.766	2	MYPES(0.013)T(0.048)T(0.146)GS(0.793)PAR	-0.087699	0.82	0.9	0.823	1.094	1.135	1.007	1.167	1.09	0.964	mitochondria	K04883			GO:0002244 hematopoietic progenitor cell differentiation; GO:0002376 immune system process; GO:0002520 immune system development; GO:0003008 system process; GO:0006139 nucleobase-containing compound metabolic process; GO:0006725 cellular aromatic compound metabolic process; GO:0006732 coenzyme metabolic process; GO:0006733 oxidoreduction coenzyme metabolic process; GO:0006739 NADP metabolic proce…	GO:0005622 intracellular; GO:0005623 cell; GO:0005737 cytoplasm; GO:0005829 cytosol; GO:0005886 plasma membrane; GO:0005887 integral component of plasma membrane; GO:0008076 voltage-gated potassium channel complex; GO:0009898 cytoplasmic side of plasma membrane; GO:0014069 postsynaptic density; GO:0016020 membrane; GO:0016021 integral component of membrane; GO:0019897 extrinsic component of plasm…	GO:0003824 catalytic activity; GO:0004033 aldo-keto reductase (NADP) activity; GO:0005488 binding; GO:0005515 protein binding; GO:0015459 potassium channel regulator activity; GO:0016247 channel regulator activity; GO:0016491 oxidoreductase activity; GO:0016614 oxidoreductase activity, acting on CH-OH group of donors; GO:0016616 oxidoreductase activity, acting on the CH-OH group of donors, NAD or…	PF00248	Aldo/keto reductase family	C	KOG1575	Voltage-gated shaker-like K+ channel, subunit beta/KCNAB
P62827	135	S	0.706	0.00644476	Down	GTP-binding nuclear protein Ran OS=Mus musculus OX=10090 GN=Ran PE=1 SV=3	Ran	1	0.00279479	80.979	3	AKS(1)IVFHR	0.40653	0.749	0.796	0.733	1.143	1.155	1.197	1.185	0.959	1.081	cytoplasm	K07936	RAN; GTP-binding nuclear protein Ran	mmu05166 Human T-cell leukemia virus 1 infection; mmu03008 Ribosome biogenesis in eukaryotes; mmu03013 RNA transport	GO:0000003 reproduction; GO:0000054 ribosomal subunit export from nucleus; GO:0000055 ribosomal large subunit export from nucleus; GO:0000056 ribosomal small subunit export from nucleus; GO:0000070 mitotic sister chromatid segregation; GO:0000226 microtubule cytoskeleton organization; GO:0000278 mitotic cell cycle; GO:0000280 nuclear division; GO:0000819 sister chromatid segregation; GO:0003006 d…	GO:0001673 male germ cell nucleus; GO:0002177 manchette; GO:0005622 intracellular; GO:0005623 cell; GO:0005634 nucleus; GO:0005635 nuclear envelope; GO:0005643 nuclear pore; GO:0005654 nucleoplasm; GO:0005730 nucleolus; GO:0005737 cytoplasm; GO:0005768 endosome; GO:0005814 centriole; GO:0005815 microtubule organizing center; GO:0005829 cytosol; GO:0005856 cytoskeleton; GO:0005929 cilium; GO:00125…	GO:0000166 nucleotide binding; GO:0000287 magnesium ion binding; GO:0001882 nucleoside binding; GO:0001883 purine nucleoside binding; GO:0003682 chromatin binding; GO:0003712 transcription coregulator activity; GO:0003713 transcription coactivator activity; GO:0003824 catalytic activity; GO:0003924 GTPase activity; GO:0005102 signaling receptor binding; GO:0005488 binding; GO:0005515 protein bind…	PF00071	Ras family	U	KOG0096	GTPase Ran/TC4/GSP1 (nuclear protein transport pathway), small G protein superfamily
P63002	196	S	0.827	0.00934286	Down	TLE family member 5 OS=Mus musculus OX=10090 GN=Tle5 PE=1 SV=1	Tle5	1	9.99685e-34	253.69	4	EDKNGHDGDTHQEDDGEKS(1)D	-0.56743	0.882	0.951	0.895	1.011	0.881	1.084	1.03	1.15	1.117	nucleus				GO:0000122 negative regulation of transcription by RNA polymerase II; GO:0001501 skeletal system development; GO:0006355 regulation of transcription, DNA-templated; GO:0006357 regulation of transcription by RNA polymerase II; GO:0007154 cell communication; GO:0007275 multicellular organism development; GO:0009605 response to external stimulus; GO:0009889 regulation of biosynthetic process; GO:000…	GO:0005622 intracellular; GO:0005623 cell; GO:0005634 nucleus; GO:0005654 nucleoplasm; GO:0031974 membrane-enclosed lumen; GO:0031981 nuclear lumen; GO:0043226 organelle; GO:0043227 membrane-bounded organelle; GO:0043229 intracellular organelle; GO:0043231 intracellular membrane-bounded organelle; GO:0043233 organelle lumen; GO:0070013 intracellular organelle lumen;	GO:0003712 transcription coregulator activity; GO:0003714 transcription corepressor activity; GO:0140110 transcription regulator activity;			K	KOG0639	Transducin-like enhancer of split protein (contains WD40 repeats)
P70255	323	S	0.816	0.00298925	Down	Nuclear factor 1 C-type OS=Mus musculus OX=10090 GN=Nfic PE=1 SV=1	Nfic	0.880562	9.88849e-09	154.56	4	NWTEDIEGGIS(0.119)S(0.881)PVKK	-0.23724	0.889	0.925	0.844	1.011	1.028	1.045	1.054	1.085	1.119	nucleus	K09170			GO:0000122 negative regulation of transcription by RNA polymerase II; GO:0006139 nucleobase-containing compound metabolic process; GO:0006351 transcription, DNA-templated; GO:0006355 regulation of transcription, DNA-templated; GO:0006357 regulation of transcription by RNA polymerase II; GO:0006366 transcription by RNA polymerase II; GO:0006725 cellular aromatic compound metabolic process; GO:0006…	GO:0001650 fibrillar center; GO:0005622 intracellular; GO:0005623 cell; GO:0005634 nucleus; GO:0005730 nucleolus; GO:0031974 membrane-enclosed lumen; GO:0031981 nuclear lumen; GO:0043226 organelle; GO:0043227 membrane-bounded organelle; GO:0043228 non-membrane-bounded organelle; GO:0043229 intracellular organelle; GO:0043231 intracellular membrane-bounded organelle; GO:0043232 intracellular non-m…	GO:0000976 transcription regulatory region sequence-specific DNA binding; GO:0000977 RNA polymerase II transcription regulatory region sequence-specific DNA binding; GO:0000978 RNA polymerase II cis-regulatory region sequence-specific DNA binding; GO:0000981 DNA-binding transcription factor activity, RNA polymerase II-specific; GO:0000987 cis-regulatory region sequence-specific DNA binding; GO:00…	PF03165	MH1 domain	K	KOG3663	Nuclear factor I
P70257	265	S	0.78	0.0006242	Down	Nuclear factor 1 X-type OS=Mus musculus OX=10090 GN=Nfix PE=1 SV=2	Nfix	0.993009	0.000136727	109.16	2	S(0.993)IT(0.006)S(0.001)PPSTSSTK	0.1104	0.859	0.87	0.869	0.987	1.033	1.052	1.156	1.06	1.114	nucleus	K09171			GO:0000122 negative regulation of transcription by RNA polymerase II; GO:0006139 nucleobase-containing compound metabolic process; GO:0006351 transcription, DNA-templated; GO:0006355 regulation of transcription, DNA-templated; GO:0006357 regulation of transcription by RNA polymerase II; GO:0006366 transcription by RNA polymerase II; GO:0006725 cellular aromatic compound metabolic process; GO:0006…	GO:0005622 intracellular; GO:0005623 cell; GO:0005634 nucleus; GO:0005654 nucleoplasm; GO:0031974 membrane-enclosed lumen; GO:0031981 nuclear lumen; GO:0043226 organelle; GO:0043227 membrane-bounded organelle; GO:0043229 intracellular organelle; GO:0043231 intracellular membrane-bounded organelle; GO:0043233 organelle lumen; GO:0070013 intracellular organelle lumen;	GO:0000976 transcription regulatory region sequence-specific DNA binding; GO:0000977 RNA polymerase II transcription regulatory region sequence-specific DNA binding; GO:0000981 DNA-binding transcription factor activity, RNA polymerase II-specific; GO:0001067 regulatory region nucleic acid binding; GO:0001228 DNA-binding transcription activator activity, RNA polymerase II-specific; GO:0003676 nucl…	PF03165	MH1 domain	K	KOG3663	Nuclear factor I
P70261	45	S	0.657	4.70278e-05	Down	Paladin OS=Mus musculus OX=10090 GN=Pald1 PE=1 SV=1	Pald1	0.985	0.0121335	94.66	2	AT(0.015)S(0.985)LHNSK	0.9474	0.821	0.819	0.803	0.996	0.897	0.946	1.188	1.272	1.258	cytoplasm				GO:0006464 cellular protein modification process; GO:0006470 protein dephosphorylation; GO:0006793 phosphorus metabolic process; GO:0006796 phosphate-containing compound metabolic process; GO:0006807 nitrogen compound metabolic process; GO:0008152 metabolic process; GO:0009987 cellular process; GO:0016311 dephosphorylation; GO:0019538 protein metabolic process; GO:0035335 peptidyl-tyrosine dephos…	GO:0005622 intracellular; GO:0005623 cell; GO:0005634 nucleus; GO:0005737 cytoplasm; GO:0005829 cytosol; GO:0043226 organelle; GO:0043227 membrane-bounded organelle; GO:0043229 intracellular organelle; GO:0043231 intracellular membrane-bounded organelle;	GO:0003824 catalytic activity; GO:0004721 phosphoprotein phosphatase activity; GO:0004722 protein serine/threonine phosphatase activity; GO:0004725 protein tyrosine phosphatase activity; GO:0008138 protein tyrosine/serine/threonine phosphatase activity; GO:0016787 hydrolase activity; GO:0016788 hydrolase activity, acting on ester bonds; GO:0016791 phosphatase activity; GO:0042578 phosphoric ester…
P70302	512	S	1.553	9.66941e-05	Up	Stromal interaction molecule 1 OS=Mus musculus OX=10090 GN=Stim1 PE=1 SV=2	Stim1	1	6.32337e-17	229.17	2	LTEPQLGLGS(1)QR	0.19949	1.015	1.066	1.006	1.35	1.298	1.276	0.644	0.691	0.653	extracellular	K16059	STIM1; stromal interaction molecule 1	mmu04020 Calcium signaling pathway; mmu04611 Platelet activation	GO:0002115 store-operated calcium entry; GO:0005513 detection of calcium ion; GO:0006810 transport; GO:0006811 ion transport; GO:0006812 cation transport; GO:0006816 calcium ion transport; GO:0006873 cellular ion homeostasis; GO:0006874 cellular calcium ion homeostasis; GO:0006875 cellular metal ion homeostasis; GO:0007275 multicellular organism development; GO:0008016 regulation of heart contrac…	GO:0005622 intracellular; GO:0005623 cell; GO:0005737 cytoplasm; GO:0005783 endoplasmic reticulum; GO:0005789 endoplasmic reticulum membrane; GO:0005886 plasma membrane; GO:0005887 integral component of plasma membrane; GO:0005938 cell cortex; GO:0012505 endomembrane system; GO:0016020 membrane; GO:0016021 integral component of membrane; GO:0016528 sarcoplasm; GO:0016529 sarcoplasmic reticulum; G…	GO:0002020 protease binding; GO:0005215 transporter activity; GO:0005216 ion channel activity; GO:0005246 calcium channel regulator activity; GO:0005261 cation channel activity; GO:0005262 calcium channel activity; GO:0005488 binding; GO:0005509 calcium ion binding; GO:0005515 protein binding; GO:0008017 microtubule binding; GO:0008092 cytoskeletal protein binding; GO:0008324 cation transmembrane…	PF07647	SAM domain (Sterile alpha motif)	S	KOG4403	Cell surface glycoprotein STIM, contains SAM domain
P70335	1341	S	1.251	0.024648	Up	Rho-associated protein kinase 1 OS=Mus musculus OX=10090 GN=Rock1 PE=1 SV=1	Rock1	0.999996	0.00875768	76.416	2	STANQS(1)FR	-0.50926	1.082	1.165	0.943	1.084	1.057	1.119	0.864	0.835	0.851	nucleus	K04514	ROCK1; Rho-associated protein kinase 1 [EC:2.7.11.1]	mmu04270 Vascular smooth muscle contraction; mmu04810 Regulation of actin cytoskeleton; mmu04510 Focal adhesion; mmu05135 Yersinia infection; mmu04921 Oxytocin signaling pathway; mmu05205 Proteoglycans in cancer; mmu05163 Human cytomegalovirus infection; mmu04350 TGF-beta signaling pathway; mmu04022 cGMP-PKG signaling pathway; mmu04530 Tight junction; mmu05206 MicroRNAs in cancer; mmu04062 Chemok…	GO:0000003 reproduction; GO:0000280 nuclear division; GO:0000902 cell morphogenesis; GO:0000904 cell morphogenesis involved in differentiation; GO:0000910 cytokinesis; GO:0001775 cell activation; GO:0001932 regulation of protein phosphorylation; GO:0001934 positive regulation of protein phosphorylation; GO:0001952 regulation of cell-matrix adhesion; GO:0001954 positive regulation of cell-matrix a…	GO:0001726 ruffle; GO:0005576 extracellular region; GO:0005622 intracellular; GO:0005623 cell; GO:0005737 cytoplasm; GO:0005829 cytosol; GO:0005856 cytoskeleton; GO:0005886 plasma membrane; GO:0010494 cytoplasmic stress granule; GO:0012505 endomembrane system; GO:0016020 membrane; GO:0030027 lamellipodium; GO:0030141 secretory granule; GO:0031252 cell leading edge; GO:0031410 cytoplasmic vesicle;…	GO:0003824 catalytic activity; GO:0004672 protein kinase activity; GO:0004674 protein serine/threonine kinase activity; GO:0005488 binding; GO:0005515 protein binding; GO:0016301 kinase activity; GO:0016740 transferase activity; GO:0016772 transferase activity, transferring phosphorus-containing groups; GO:0016773 phosphotransferase activity, alcohol group as acceptor; GO:0017016 Ras GTPase bindi…	PF00069; PF08912	Protein kinase domain; Rho Binding	T	KOG0612	Rho-associated, coiled-coil containing protein kinase
P70362	299	S	0.632	3.13321e-05	Down	Ubiquitin recognition factor in ER-associated degradation protein 1 OS=Mus musculus OX=10090 GN=Ufd1 PE=1 SV=2	Ufd1	1	1.80935e-11	207.8	2	FIAFSGEGQS(1)LR	0.37391	0.82	0.823	0.77	0.95	0.883	0.937	1.264	1.271	1.283	mitochondria	K14016	UFD1; ubiquitin fusion degradation protein 1	mmu04141 Protein processing in endoplasmic reticulum	GO:0001817 regulation of cytokine production; GO:0001818 negative regulation of cytokine production; GO:0002682 regulation of immune system process; GO:0002683 negative regulation of immune system process; GO:0002697 regulation of immune effector process; GO:0002698 negative regulation of immune effector process; GO:0002831 regulation of response to biotic stimulus; GO:0002832 negative regulation…	GO:0005622 intracellular; GO:0005623 cell; GO:0005737 cytoplasm; GO:0005783 endoplasmic reticulum; GO:0005789 endoplasmic reticulum membrane; GO:0012505 endomembrane system; GO:0016020 membrane; GO:0031984 organelle subcompartment; GO:0032991 protein-containing complex; GO:0034098 VCP-NPL4-UFD1 AAA ATPase complex; GO:0036501 UFD1-NPL4 complex; GO:0042175 nuclear outer membrane-endoplasmic reticul…	GO:0005102 signaling receptor binding; GO:0005488 binding; GO:0005515 protein binding; GO:0019899 enzyme binding; GO:0031593 polyubiquitin modification-dependent protein binding; GO:0036435 K48-linked polyubiquitin modification-dependent protein binding; GO:0044877 protein-containing complex binding; GO:0051117 ATPase binding; GO:0140030 modification-dependent protein binding;			O	KOG1816	Ubiquitin fusion-degradation protein
P70365	22	S	0.832	0.0155307	Down	Nuclear receptor coactivator 1 OS=Mus musculus OX=10090 GN=Ncoa1 PE=1 SV=2	Ncoa1	0.952107	3.81533e-06	135.49	3	KGS(0.952)PCDT(0.048)LASSTEK	1.1393	0.857	0.91	0.796	1.121	1.1	1.134	0.982	1.031	1.068	nucleus	K09101	NCOA1; nuclear receptor coactivator 1 [EC:2.3.1.48]	mmu04919 Thyroid hormone signaling pathway; mmu04915 Estrogen signaling pathway; mmu05224 Breast cancer; mmu05200 Pathways in cancer	GO:0000003 reproduction; GO:0000409 regulation of transcription by galactose; GO:0000411 positive regulation of transcription by galactose; GO:0000429 carbon catabolite regulation of transcription from RNA polymerase II promoter; GO:0000431 regulation of transcription from RNA polymerase II promoter by galactose; GO:0000435 positive regulation of transcription from RNA polymerase II promoter by g…	GO:0000228 nuclear chromosome; GO:0000785 chromatin; GO:0000790 nuclear chromatin; GO:0005622 intracellular; GO:0005623 cell; GO:0005634 nucleus; GO:0005654 nucleoplasm; GO:0005694 chromosome; GO:0005737 cytoplasm; GO:0005829 cytosol; GO:0005886 plasma membrane; GO:0016020 membrane; GO:0031974 membrane-enclosed lumen; GO:0031981 nuclear lumen; GO:0032991 protein-containing complex; GO:0042995 cel…	GO:0000981 DNA-binding transcription factor activity, RNA polymerase II-specific; GO:0001067 regulatory region nucleic acid binding; GO:0003676 nucleic acid binding; GO:0003677 DNA binding; GO:0003682 chromatin binding; GO:0003700 DNA-binding transcription factor activity; GO:0003712 transcription coregulator activity; GO:0003713 transcription coactivator activity; GO:0005102 signaling receptor b…	PF00010; PF00989; PF08832; PF08815; PF07469	Helix-loop-helix DNA-binding domain; PAS fold; Steroid receptor coactivator; Nuclear receptor coactivator; Domain of unknown function (DUF1518)	K	KOG3561	Aryl-hydrocarbon receptor nuclear translocator
P70399	1314	S	0.742	0.00353767	Down	TP53-binding protein 1 OS=Mus musculus OX=10090 GN=Tp53bp1 PE=1 SV=3	Tp53bp1	0.80736	1.27796e-12	154.88	3	ASSSHHT(0.006)S(0.178)S(0.807)GT(0.007)S(0.002)LSAIHSSGSSGR	0.13772	0.93	0.917	0.833	0.886	1.023	0.797	1.124	1.242	1.248	nucleus	K20915	TP53BP1; tumor suppressor p53-binding protein 1	mmu04621 NOD-like receptor signaling pathway	GO:0000018 regulation of DNA recombination; GO:0000075 cell cycle checkpoint; GO:0000077 DNA damage checkpoint; GO:0000726 non-recombinational repair; GO:0002637 regulation of immunoglobulin production; GO:0002639 positive regulation of immunoglobulin production; GO:0002682 regulation of immune system process; GO:0002684 positive regulation of immune system process; GO:0002694 regulation of leuko…	GO:0000228 nuclear chromosome; GO:0000775 chromosome, centromeric region; GO:0000776 kinetochore; GO:0000781 chromosome, telomeric region; GO:0000784 nuclear chromosome, telomeric region; GO:0005622 intracellular; GO:0005623 cell; GO:0005634 nucleus; GO:0005654 nucleoplasm; GO:0005657 replication fork; GO:0005694 chromosome; GO:0005737 cytoplasm; GO:0016604 nuclear body; GO:0031974 membrane-enclo…	GO:0001085 RNA polymerase II transcription factor binding; GO:0001102 RNA polymerase II activating transcription factor binding; GO:0002039 p53 binding; GO:0003676 nucleic acid binding; GO:0003677 DNA binding; GO:0003684 damaged DNA binding; GO:0003712 transcription coregulator activity; GO:0005488 binding; GO:0005515 protein binding; GO:0008134 transcription factor binding; GO:0033613 activating…	PF09038	Tumour suppressor p53-binding protein-1 Tudor	K	KOG3548	DNA damage checkpoint protein RHP9/CRB2/53BP1
P70429	329	S	0.668	0.000201967	Down	Ena/VASP-like protein OS=Mus musculus OX=10090 GN=Evl PE=1 SV=2	Evl	0.999961	2.35757e-17	224.32	2	SNS(1)VEKPVSSLLSR	-0.14892	0.817	0.787	0.745	1.023	1.033	1.078	1.151	1.156	1.209	nucleus	K23487	EVL; Ena/VASP-like protein	mmu04015 Rap1 signaling pathway	GO:0000902 cell morphogenesis; GO:0000904 cell morphogenesis involved in differentiation; GO:0001775 cell activation; GO:0002376 immune system process; GO:0006928 movement of cell or subcellular component; GO:0006935 chemotaxis; GO:0006950 response to stress; GO:0006952 defense response; GO:0006955 immune response; GO:0006996 organelle organization; GO:0007010 cytoskeleton organization; GO:000701…	GO:0005622 intracellular; GO:0005623 cell; GO:0005737 cytoplasm; GO:0005829 cytosol; GO:0005912 adherens junction; GO:0005925 focal adhesion; GO:0030027 lamellipodium; GO:0030054 cell junction; GO:0030055 cell-substrate junction; GO:0030139 endocytic vesicle; GO:0031252 cell leading edge; GO:0031410 cytoplasmic vesicle; GO:0031982 vesicle; GO:0042995 cell projection; GO:0043226 organelle; GO:0043…	GO:0005488 binding; GO:0005515 protein binding; GO:0005522 profilin binding; GO:0017124 SH3 domain binding; GO:0019904 protein domain specific binding;	PF00568; PF08776	WH1 domain; VASP tetramerisation domain	Z	KOG4590	Signal transduction protein Enabled, contains WH1 domain
P70429	367	S	0.82	0.00911127	Down	Ena/VASP-like protein OS=Mus musculus OX=10090 GN=Evl PE=1 SV=2	Evl	1	8.06282e-09	152.99	3	VKPAGS(1)VNDVGLDALDLDR	0.60226	0.862	0.851	0.866	1.057	1.16	1.057	0.997	1.137	1.013	nucleus	K23487	EVL; Ena/VASP-like protein	mmu04015 Rap1 signaling pathway	GO:0000902 cell morphogenesis; GO:0000904 cell morphogenesis involved in differentiation; GO:0001775 cell activation; GO:0002376 immune system process; GO:0006928 movement of cell or subcellular component; GO:0006935 chemotaxis; GO:0006950 response to stress; GO:0006952 defense response; GO:0006955 immune response; GO:0006996 organelle organization; GO:0007010 cytoskeleton organization; GO:000701…	GO:0005622 intracellular; GO:0005623 cell; GO:0005737 cytoplasm; GO:0005829 cytosol; GO:0005912 adherens junction; GO:0005925 focal adhesion; GO:0030027 lamellipodium; GO:0030054 cell junction; GO:0030055 cell-substrate junction; GO:0030139 endocytic vesicle; GO:0031252 cell leading edge; GO:0031410 cytoplasmic vesicle; GO:0031982 vesicle; GO:0042995 cell projection; GO:0043226 organelle; GO:0043…	GO:0005488 binding; GO:0005515 protein binding; GO:0005522 profilin binding; GO:0017124 SH3 domain binding; GO:0019904 protein domain specific binding;	PF00568; PF08776	WH1 domain; VASP tetramerisation domain	Z	KOG4590	Signal transduction protein Enabled, contains WH1 domain
P70445	65	S	0.773	0.00285802	Down	Eukaryotic translation initiation factor 4E-binding protein 2 OS=Mus musculus OX=10090 GN=Eif4ebp2 PE=1 SV=1	Eif4ebp2	0.999661	1.5638e-50	268.45	4	RNS(1)PMAQTPPCHLPNIPGVTSPGALIEDSK	0.7366	0.856	0.972	0.893	0.947	0.904	0.907	1.145	1.177	1.2	mitochondria	K18644	EIF4EBP2; eukaryotic translation initiation factor 4E binding protein 2	mmu04213 Longevity regulating pathway - multiple species; mmu03013 RNA transport	GO:0003008 system process; GO:0006417 regulation of translation; GO:0006446 regulation of translational initiation; GO:0007154 cell communication; GO:0007165 signal transduction; GO:0007166 cell surface receptor signaling pathway; GO:0007167 enzyme linked receptor protein signaling pathway; GO:0007169 transmembrane receptor protein tyrosine kinase signaling pathway; GO:0007610 behavior; GO:000761…	GO:0005622 intracellular; GO:0005623 cell; GO:0005737 cytoplasm;	GO:0005488 binding; GO:0005515 protein binding; GO:0008190 eukaryotic initiation factor 4E binding; GO:0030371 translation repressor activity; GO:0031369 translation initiation factor binding; GO:0045182 translation regulator activity;
P70658	326	S	0.785	0.000249107	Down	C-X-C chemokine receptor type 4 OS=Mus musculus OX=10090 GN=Cxcr4 PE=1 SV=2	Cxcr4	0.918536	3.05591e-05	152.11	2	SSAQHALNS(0.919)MS(0.081)R	-0.30628	0.943	0.984	0.921	0.844	0.801	0.877	1.214	1.201	1.215	plasma membrane	K04189	CXCR4; C-X-C chemokine receptor type 4	mmu04062 Chemokine signaling pathway; mmu04810 Regulation of actin cytoskeleton; mmu04672 Intestinal immune network for IgA production; mmu04060 Cytokine-cytokine receptor interaction; mmu04020 Calcium signaling pathway; mmu04360 Axon guidance; mmu04670 Leukocyte transendothelial migration; mmu04061 Viral protein interaction with cytokine and cytokine receptor; mmu05163 Human cytomegalovirus infe…	GO:0000003 reproduction; GO:0000187 activation of MAPK activity; GO:0000902 cell morphogenesis; GO:0000904 cell morphogenesis involved in differentiation; GO:0001525 angiogenesis; GO:0001558 regulation of cell growth; GO:0001568 blood vessel development; GO:0001569 branching involved in blood vessel morphogenesis; GO:0001666 response to hypoxia; GO:0001667 ameboidal-type cell migration; GO:000176…	GO:0000323 lytic vacuole; GO:0005622 intracellular; GO:0005623 cell; GO:0005737 cytoplasm; GO:0005764 lysosome; GO:0005768 endosome; GO:0005769 early endosome; GO:0005770 late endosome; GO:0005773 vacuole; GO:0005886 plasma membrane; GO:0005911 cell-cell junction; GO:0009897 external side of plasma membrane; GO:0009986 cell surface; GO:0012505 endomembrane system; GO:0016020 membrane; GO:0016021 …	GO:0001637 G protein-coupled chemoattractant receptor activity; GO:0001653 peptide receptor activity; GO:0003779 actin binding; GO:0004888 transmembrane signaling receptor activity; GO:0004896 cytokine receptor activity; GO:0004930 G protein-coupled receptor activity; GO:0004950 chemokine receptor activity; GO:0005488 binding; GO:0005515 protein binding; GO:0008092 cytoskeletal protein binding; G…	PF12109	CXCR4 Chemokine receptor N terminal	T	KOG3656	FOG: 7 transmembrane receptor
P70663	70	S	0.786	0.0143198	Down	SPARC-like protein 1 OS=Mus musculus OX=10090 GN=Sparcl1 PE=1 SV=3	Sparcl1	0.998789	1.94902e-89	346.02	4	AEKPSALNS(0.999)EEET(0.001)HEQSTEQDK	-1.3658	0.902	0.772	0.746	1.146	1.141	1.213	1.039	1.028	1.012	extracellular				GO:0006464 cellular protein modification process; GO:0006807 nitrogen compound metabolic process; GO:0008152 metabolic process; GO:0009987 cellular process; GO:0019538 protein metabolic process; GO:0032502 developmental process; GO:0036211 protein modification process; GO:0043170 macromolecule metabolic process; GO:0043412 macromolecule modification; GO:0043687 post-translational protein modifica…	GO:0005576 extracellular region; GO:0005615 extracellular space; GO:0005622 intracellular; GO:0005623 cell; GO:0005737 cytoplasm; GO:0005783 endoplasmic reticulum; GO:0005788 endoplasmic reticulum lumen; GO:0012505 endomembrane system; GO:0031974 membrane-enclosed lumen; GO:0043226 organelle; GO:0043227 membrane-bounded organelle; GO:0043229 intracellular organelle; GO:0043231 intracellular membr…	GO:0005488 binding; GO:0005509 calcium ion binding; GO:0005518 collagen binding; GO:0043167 ion binding; GO:0043169 cation binding; GO:0044877 protein-containing complex binding; GO:0046872 metal ion binding; GO:0050840 extracellular matrix binding;	PF09289; PF00050; PF10591	Follistatin/Osteonectin-like EGF domain; Kazal-type serine protease inhibitor domain; Secreted protein acidic and rich in cysteine Ca binding region	W	KOG4004	Matricellular protein Osteonectin/SPARC/BM-40
P70675	94	S	0.797	0.00266356	Down	Testis-specific protein TSX OS=Mus musculus OX=10090 GN=Tsx PE=1 SV=1	Tsx	0.939746	1.20188e-156	411.67	4	VSSTDDEDTCQAGCTEDDET(0.002)S(0.058)HS(0.94)DRDIDNNVK	-0.29846	0.874	0.873	0.954	0.927	0.978	1.007	1.095	1.163	1.129	nucleus				GO:0000003 reproduction; GO:0003006 developmental process involved in reproduction; GO:0007275 multicellular organism development; GO:0007548 sex differentiation; GO:0007610 behavior; GO:0008406 gonad development; GO:0008584 male gonad development; GO:0009566 fertilization; GO:0019953 sexual reproduction; GO:0022414 reproductive process; GO:0030534 adult behavior; GO:0032501 multicellular organis…	GO:0005622 intracellular; GO:0005623 cell; GO:0005634 nucleus; GO:0005737 cytoplasm; GO:0043226 organelle; GO:0043227 membrane-bounded organelle; GO:0043229 intracellular organelle; GO:0043231 intracellular membrane-bounded organelle;
P81122	1165	S	1.259	0.027272	Up	Insulin receptor substrate 2 OS=Mus musculus OX=10090 GN=Irs2 PE=1 SV=2	Irs2	0.975324	0.0031321	68.127	3	HNS(0.025)AS(0.975)VENVSLR	2.2456	1.214	1.025	1.248	0.92	0.953	0.871	0.902	0.972	0.895	nucleus	K07187	IRS2; insulin receptor substrate 2	mmu04920 Adipocytokine signaling pathway; mmu05206 MicroRNAs in cancer; mmu04140 Autophagy - animal; mmu04931 Insulin resistance; mmu04068 FoxO signaling pathway; mmu04923 Regulation of lipolysis in adipocytes; mmu04213 Longevity regulating pathway - multiple species; mmu05010 Alzheimer disease; mmu04930 Type II diabetes mellitus; mmu04152 AMPK signaling pathway; mmu04935 Growth hormone synthesis…	GO:0000165 MAPK cascade; GO:0000902 cell morphogenesis; GO:0000904 cell morphogenesis involved in differentiation; GO:0002053 positive regulation of mesenchymal cell proliferation; GO:0002682 regulation of immune system process; GO:0002684 positive regulation of immune system process; GO:0002694 regulation of leukocyte activation; GO:0002696 positive regulation of leukocyte activation; GO:0002791…	GO:0005622 intracellular; GO:0005623 cell; GO:0005737 cytoplasm; GO:0005829 cytosol; GO:0005886 plasma membrane; GO:0016020 membrane; GO:0032991 protein-containing complex; GO:0071944 cell periphery;	GO:0003824 catalytic activity; GO:0005085 guanyl-nucleotide exchange factor activity; GO:0005088 Ras guanyl-nucleotide exchange factor activity; GO:0005102 signaling receptor binding; GO:0005158 insulin receptor binding; GO:0005488 binding; GO:0005515 protein binding; GO:0016301 kinase activity; GO:0016303 1-phosphatidylinositol-3-kinase activity; GO:0016740 transferase activity; GO:0016772 trans…	PF00169; PF02174	PH domain; PTB domain (IRS-1 type)
P81122	1089	S	0.821	0.00535776	Down	Insulin receptor substrate 2 OS=Mus musculus OX=10090 GN=Irs2 PE=1 SV=2	Irs2	0.818222	0.000570641	91.549	2	VAS(0.818)PT(0.158)S(0.024)GLK	0.34188	0.916	0.914	0.83	0.958	1.051	1.091	1.063	1.063	1.114	nucleus	K07187	IRS2; insulin receptor substrate 2	mmu04920 Adipocytokine signaling pathway; mmu05206 MicroRNAs in cancer; mmu04140 Autophagy - animal; mmu04931 Insulin resistance; mmu04068 FoxO signaling pathway; mmu04923 Regulation of lipolysis in adipocytes; mmu04213 Longevity regulating pathway - multiple species; mmu05010 Alzheimer disease; mmu04930 Type II diabetes mellitus; mmu04152 AMPK signaling pathway; mmu04935 Growth hormone synthesis…	GO:0000165 MAPK cascade; GO:0000902 cell morphogenesis; GO:0000904 cell morphogenesis involved in differentiation; GO:0002053 positive regulation of mesenchymal cell proliferation; GO:0002682 regulation of immune system process; GO:0002684 positive regulation of immune system process; GO:0002694 regulation of leukocyte activation; GO:0002696 positive regulation of leukocyte activation; GO:0002791…	GO:0005622 intracellular; GO:0005623 cell; GO:0005737 cytoplasm; GO:0005829 cytosol; GO:0005886 plasma membrane; GO:0016020 membrane; GO:0032991 protein-containing complex; GO:0071944 cell periphery;	GO:0003824 catalytic activity; GO:0005085 guanyl-nucleotide exchange factor activity; GO:0005088 Ras guanyl-nucleotide exchange factor activity; GO:0005102 signaling receptor binding; GO:0005158 insulin receptor binding; GO:0005488 binding; GO:0005515 protein binding; GO:0016301 kinase activity; GO:0016303 1-phosphatidylinositol-3-kinase activity; GO:0016740 transferase activity; GO:0016772 trans…	PF00169; PF02174	PH domain; PTB domain (IRS-1 type)
P81270	222	S	0.8	0.00163279	Down	Transcriptional regulator ERG OS=Mus musculus OX=10090 GN=Erg PE=1 SV=2	Erg	1	0.00941191	85.666	2	ALQNS(1)PR	1.4183	0.875	0.816	0.799	1.084	1.186	1.128	1.035	1.058	1.019	nucleus	K09435	ERG; transcriptional regulator ERG	mmu05215 Prostate cancer; mmu05202 Transcriptional misregulation in cancer	GO:0001837 epithelial to mesenchymal transition; GO:0003007 heart morphogenesis; GO:0003170 heart valve development; GO:0003179 heart valve morphogenesis; GO:0003188 heart valve formation; GO:0003197 endocardial cushion development; GO:0003199 endocardial cushion to mesenchymal transition involved in heart valve formation; GO:0006139 nucleobase-containing compound metabolic process; GO:0006351 tr…	GO:0005622 intracellular; GO:0005623 cell; GO:0005634 nucleus; GO:0032991 protein-containing complex; GO:0043226 organelle; GO:0043227 membrane-bounded organelle; GO:0043229 intracellular organelle; GO:0043231 intracellular membrane-bounded organelle; GO:1990904 ribonucleoprotein complex;	GO:0000976 transcription regulatory region sequence-specific DNA binding; GO:0000977 RNA polymerase II transcription regulatory region sequence-specific DNA binding; GO:0000978 RNA polymerase II cis-regulatory region sequence-specific DNA binding; GO:0000981 DNA-binding transcription factor activity, RNA polymerase II-specific; GO:0000987 cis-regulatory region sequence-specific DNA binding; GO:00…	PF02198; PF00178	Sterile alpha motif (SAM)/Pointed domain; Ets-domain	K	KOG3806	Predicted transcription factor
P83510	740	S	0.828	0.022216	Down	Traf2 and NCK-interacting protein kinase OS=Mus musculus OX=10090 GN=Tnik PE=1 SV=2	Tnik	0.999411	2.8927e-06	136.57	5	ANS(0.96)KS(0.041)EGS(0.999)PVLPHEPSK	-0.27772	0.843	0.921	0.87	1.034	1.035	1.116	0.992	1.036	1.153	nucleus	K08840			GO:0000165 MAPK cascade; GO:0000185 activation of MAPKKK activity; GO:0000186 activation of MAPKK activity; GO:0000902 cell morphogenesis; GO:0001932 regulation of protein phosphorylation; GO:0001934 positive regulation of protein phosphorylation; GO:0006464 cellular protein modification process; GO:0006468 protein phosphorylation; GO:0006793 phosphorus metabolic process; GO:0006796 phosphate-con…	GO:0005622 intracellular; GO:0005623 cell; GO:0005634 nucleus; GO:0005654 nucleoplasm; GO:0005737 cytoplasm; GO:0005768 endosome; GO:0005829 cytosol; GO:0005856 cytoskeleton; GO:0005886 plasma membrane; GO:0012505 endomembrane system; GO:0016020 membrane; GO:0016324 apical plasma membrane; GO:0031410 cytoplasmic vesicle; GO:0031974 membrane-enclosed lumen; GO:0031981 nuclear lumen; GO:0031982 ves…	GO:0003824 catalytic activity; GO:0004672 protein kinase activity; GO:0004674 protein serine/threonine kinase activity; GO:0008349 MAP kinase kinase kinase kinase activity; GO:0016301 kinase activity; GO:0016740 transferase activity; GO:0016772 transferase activity, transferring phosphorus-containing groups; GO:0016773 phosphotransferase activity, alcohol group as acceptor; GO:0140096 catalytic a…	PF00069	Protein kinase domain	T	KOG0587	Traf2- and Nck-interacting kinase and related germinal center kinase (GCK) family protein kinases
P83741	1803	S	0.762	0.00469214	Down	Serine/threonine-protein kinase WNK1 OS=Mus musculus OX=10090 GN=Wnk1 PE=1 SV=2	Wnk1	0.850826	1.71759e-31	223.87	4	T(0.149)LS(0.851)PETITVAPAVGPLSTMSSTTVTEAGTR	1.8558	0.898	0.792	0.791	1.103	1.084	1.074	1.069	1.136	1.053	nucleus	K08867			GO:0001932 regulation of protein phosphorylation; GO:0001933 negative regulation of protein phosphorylation; GO:0001934 positive regulation of protein phosphorylation; GO:0002028 regulation of sodium ion transport; GO:0003008 system process; GO:0003013 circulatory system process; GO:0003073 regulation of systemic arterial blood pressure; GO:0003084 positive regulation of systemic arterial blood p…	GO:0005622 intracellular; GO:0005623 cell; GO:0005737 cytoplasm; GO:0005829 cytosol; GO:0016020 membrane;	GO:0000166 nucleotide binding; GO:0000287 magnesium ion binding; GO:0003824 catalytic activity; GO:0004672 protein kinase activity; GO:0004674 protein serine/threonine kinase activity; GO:0004857 enzyme inhibitor activity; GO:0004860 protein kinase inhibitor activity; GO:0005488 binding; GO:0005515 protein binding; GO:0005524 ATP binding; GO:0008047 enzyme activator activity; GO:0008144 drug bind…	PF00069; PF12202	Protein kinase domain; Oxidative-stress-responsive kinase 1 C terminal	T	KOG0584	Serine/threonine protein kinase
P97798	1330	S	0.817	0.00394723	Down	Neogenin OS=Mus musculus OX=10090 GN=Neo1 PE=1 SV=1	Neo1	0.871924	0.00150892	102.42	2	ANS(0.872)T(0.128)ESVR	-0.3195	0.911	0.847	0.819	1.109	1.104	1.053	1.076	1.052	1.028	plasma membrane	K06766	NEO1; neogenin	mmu04360 Axon guidance; mmu04350 TGF-beta signaling pathway; mmu04514 Cell adhesion molecules	GO:0000768 syncytium formation by plasma membrane fusion; GO:0001764 neuron migration; GO:0002791 regulation of peptide secretion; GO:0002792 negative regulation of peptide secretion; GO:0006355 regulation of transcription, DNA-templated; GO:0006357 regulation of transcription by RNA polymerase II; GO:0006928 movement of cell or subcellular component; GO:0006949 syncytium formation; GO:0007154 ce…	GO:0005622 intracellular; GO:0005623 cell; GO:0005634 nucleus; GO:0005654 nucleoplasm; GO:0005737 cytoplasm; GO:0005794 Golgi apparatus; GO:0005886 plasma membrane; GO:0005887 integral component of plasma membrane; GO:0009986 cell surface; GO:0012505 endomembrane system; GO:0016020 membrane; GO:0016021 integral component of membrane; GO:0031224 intrinsic component of membrane; GO:0031226 intrinsi…	GO:0005102 signaling receptor binding; GO:0005488 binding; GO:0005515 protein binding; GO:0033612 receptor serine/threonine kinase binding; GO:0038023 signaling receptor activity; GO:0039706 co-receptor binding; GO:0045296 cadherin binding; GO:0050839 cell adhesion molecule binding; GO:0060089 molecular transducer activity; GO:0070696 transmembrane receptor protein serine/threonine kinase binding…	PF13895; PF07679; PF00041	Immunoglobulin domain; Immunoglobulin I-set domain; Fibronectin type III domain	T	KOG4221	Receptor mediating netrin-dependent axon guidance
P97825	87	S	0.8	0.000584216	Down	Jupiter microtubule associated homolog 1 OS=Mus musculus OX=10090 GN=Jpt1 PE=1 SV=3	Jpt1	0.995878	9.57769e-44	278.64	2	SNS(0.996)S(0.004)EASSGDFLDLK	-0.19483	0.868	0.914	0.858	1.021	1.009	1.027	1.098	1.08	1.124	nucleus					GO:0005622 intracellular; GO:0005623 cell; GO:0005634 nucleus; GO:0005635 nuclear envelope; GO:0005730 nucleolus; GO:0012505 endomembrane system; GO:0016020 membrane; GO:0031090 organelle membrane; GO:0031965 nuclear membrane; GO:0031967 organelle envelope; GO:0031974 membrane-enclosed lumen; GO:0031975 envelope; GO:0031981 nuclear lumen; GO:0043226 organelle; GO:0043227 membrane-bounded organell…
P97855	149	S	0.824	0.00148083	Down	Ras GTPase-activating protein-binding protein 1 OS=Mus musculus OX=10090 GN=G3bp1 PE=1 SV=1	G3bp1	1	7.01017e-18	170.93	4	YQDEVFGGFVTEPQEES(1)EEEVEEPEER	0.67328	0.802	0.863	0.823	1.147	1.161	1.186	0.995	0.992	1.032	cytoplasm	K17265			GO:0006996 organelle organization; GO:0007154 cell communication; GO:0007165 signal transduction; GO:0007264 small GTPase mediated signal transduction; GO:0007265 Ras protein signal transduction; GO:0009966 regulation of signal transduction; GO:0009968 negative regulation of signal transduction; GO:0009987 cellular process; GO:0010646 regulation of cell communication; GO:0010648 negative regulati…	GO:0005622 intracellular; GO:0005623 cell; GO:0005634 nucleus; GO:0005737 cytoplasm; GO:0005829 cytosol; GO:0010494 cytoplasmic stress granule; GO:0032991 protein-containing complex; GO:0035770 ribonucleoprotein granule; GO:0036464 cytoplasmic ribonucleoprotein granule; GO:0043226 organelle; GO:0043227 membrane-bounded organelle; GO:0043228 non-membrane-bounded organelle; GO:0043229 intracellular…	GO:0003676 nucleic acid binding; GO:0003678 DNA helicase activity; GO:0003723 RNA binding; GO:0003724 RNA helicase activity; GO:0003729 mRNA binding; GO:0003824 catalytic activity; GO:0004386 helicase activity; GO:0005488 binding; GO:0008094 DNA-dependent ATPase activity; GO:0008186 RNA-dependent ATPase activity; GO:0016462 pyrophosphatase activity; GO:0016787 hydrolase activity; GO:0016817 hydro…	PF02136; PF00076	Nuclear transport factor 2 (NTF2) domain; RNA recognition motif. (a.k.a. RRM, RBD, or RNP domain)	A	KOG0116	RasGAP SH3 binding protein rasputin, contains NTF2 and RRM domains
P98200	421	S	1.268	0.0212786	Up	Phospholipid-transporting ATPase IB OS=Mus musculus OX=10090 GN=Atp8a2 PE=1 SV=1	Atp8a2	0.786799	0.000339037	138.24	2	EQS(0.787)S(0.213)DDFCR	-0.35602	1.081	1.128	1.173	0.897	1.004	1.05	0.787	0.965	0.915	plasma membrane	K14802			GO:0000902 cell morphogenesis; GO:0000904 cell morphogenesis involved in differentiation; GO:0001654 eye development; GO:0003008 system process; GO:0003009 skeletal muscle contraction; GO:0003011 involuntary skeletal muscle contraction; GO:0003012 muscle system process; GO:0003407 neural retina development; GO:0006810 transport; GO:0006811 ion transport; GO:0006820 anion transport; GO:0006869 lip…	GO:0005622 intracellular; GO:0005623 cell; GO:0005634 nucleus; GO:0005654 nucleoplasm; GO:0005737 cytoplasm; GO:0005768 endosome; GO:0005794 Golgi apparatus; GO:0005886 plasma membrane; GO:0012505 endomembrane system; GO:0016020 membrane; GO:0031410 cytoplasmic vesicle; GO:0031974 membrane-enclosed lumen; GO:0031981 nuclear lumen; GO:0031982 vesicle; GO:0043226 organelle; GO:0043227 membrane-boun…	GO:0003824 catalytic activity; GO:0005215 transporter activity; GO:0005319 lipid transporter activity; GO:0005548 phospholipid transporter activity; GO:0016462 pyrophosphatase activity; GO:0016787 hydrolase activity; GO:0016817 hydrolase activity, acting on acid anhydrides; GO:0016818 hydrolase activity, acting on acid anhydrides, in phosphorus-containing anhydrides; GO:0016887 ATPase activity; G…			P	KOG0206	P-type ATPase
P99027	102	S	0.718	0.00144018	Down	60S acidic ribosomal protein P2 OS=Mus musculus OX=10090 GN=Rplp2 PE=1 SV=3	Rplp2	1	1.22972e-15	195.09	2	KEES(1)EES(1)DDDMGFGLFD	-0.38692	0.77	0.882	0.801	1.051	0.967	1.11	1.116	1.169	1.133	mitochondria	K02943	RP-LP2; large subunit ribosomal protein LP2	mmu03010 Ribosome; mmu05171 Coronavirus disease - COVID-19	GO:0000184 nuclear-transcribed mRNA catabolic process, nonsense-mediated decay; GO:0000956 nuclear-transcribed mRNA catabolic process; GO:0002181 cytoplasmic translation; GO:0006139 nucleobase-containing compound metabolic process; GO:0006401 RNA catabolic process; GO:0006402 mRNA catabolic process; GO:0006412 translation; GO:0006413 translational initiation; GO:0006518 peptide metabolic process;…	GO:0005622 intracellular; GO:0005623 cell; GO:0005737 cytoplasm; GO:0005829 cytosol; GO:0005840 ribosome; GO:0015934 large ribosomal subunit; GO:0022625 cytosolic large ribosomal subunit; GO:0022626 cytosolic ribosome; GO:0032991 protein-containing complex; GO:0043226 organelle; GO:0043228 non-membrane-bounded organelle; GO:0043229 intracellular organelle; GO:0043232 intracellular non-membrane-bo…	GO:0003735 structural constituent of ribosome; GO:0005198 structural molecule activity;			J	KOG3449	60S acidic ribosomal protein P2
P99027	105	S	0.591	0.000246073	Down	60S acidic ribosomal protein P2 OS=Mus musculus OX=10090 GN=Rplp2 PE=1 SV=3	Rplp2	1	1.04688e-45	285.19	2	KEES(1)EES(1)DDDMGFGLFD	-0.38692	0.698	0.788	0.705	1.067	1.001	1.034	1.234	1.199	1.274	mitochondria	K02943	RP-LP2; large subunit ribosomal protein LP2	mmu03010 Ribosome; mmu05171 Coronavirus disease - COVID-19	GO:0000184 nuclear-transcribed mRNA catabolic process, nonsense-mediated decay; GO:0000956 nuclear-transcribed mRNA catabolic process; GO:0002181 cytoplasmic translation; GO:0006139 nucleobase-containing compound metabolic process; GO:0006401 RNA catabolic process; GO:0006402 mRNA catabolic process; GO:0006412 translation; GO:0006413 translational initiation; GO:0006518 peptide metabolic process;…	GO:0005622 intracellular; GO:0005623 cell; GO:0005737 cytoplasm; GO:0005829 cytosol; GO:0005840 ribosome; GO:0015934 large ribosomal subunit; GO:0022625 cytosolic large ribosomal subunit; GO:0022626 cytosolic ribosome; GO:0032991 protein-containing complex; GO:0043226 organelle; GO:0043228 non-membrane-bounded organelle; GO:0043229 intracellular organelle; GO:0043232 intracellular non-membrane-bo…	GO:0003735 structural constituent of ribosome; GO:0005198 structural molecule activity;			J	KOG3449	60S acidic ribosomal protein P2
Q00547	50	S	1.361	0.00480316	Up	Hyaluronan mediated motility receptor OS=Mus musculus OX=10090 GN=Hmmr PE=1 SV=4	Hmmr	1	1.17082e-05	124.37	3	NQRES(1)QQNLNIDK	1.2107	1.202	1.036	1.167	1.049	1.032	1.013	0.821	0.798	0.882	cytoplasm	K06267	HMMR; hyaluronan-mediated motility receptor	mmu04512 ECM-receptor interaction	GO:0006022 aminoglycan metabolic process; GO:0006026 aminoglycan catabolic process; GO:0006027 glycosaminoglycan catabolic process; GO:0006082 organic acid metabolic process; GO:0006807 nitrogen compound metabolic process; GO:0007346 regulation of mitotic cell cycle; GO:0008152 metabolic process; GO:0009056 catabolic process; GO:0009057 macromolecule catabolic process; GO:0009987 cellular process…	GO:0005622 intracellular; GO:0005623 cell; GO:0005737 cytoplasm; GO:0005813 centrosome; GO:0005815 microtubule organizing center; GO:0005829 cytosol; GO:0005856 cytoskeleton; GO:0005886 plasma membrane; GO:0015630 microtubule cytoskeleton; GO:0016020 membrane; GO:0043226 organelle; GO:0043228 non-membrane-bounded organelle; GO:0043229 intracellular organelle; GO:0043232 intracellular non-membrane…	GO:0005488 binding; GO:0005539 glycosaminoglycan binding; GO:0005540 hyaluronic acid binding; GO:0031406 carboxylic acid binding; GO:0036094 small molecule binding; GO:0043167 ion binding; GO:0043168 anion binding; GO:0043177 organic acid binding; GO:0097367 carbohydrate derivative binding;
Q01320	1328	S	0.742	0.0166606	Down	DNA topoisomerase 2-alpha OS=Mus musculus OX=10090 GN=Top2a PE=1 SV=2	Top2a	0.999955	2.15223e-27	208.68	4	FTVDLDS(1)DEDFS(1)GLDEKDEDEDFLPLDAT(1)PPK	0.28215	0.833	0.831	0.984	0.827	0.938	1.018	1.18	1.09	1.299	nucleus	K03164	TOP2; DNA topoisomerase II [EC:5.6.2.2]	mmu01524 Platinum drug resistance	GO:0000003 reproduction; GO:0000075 cell cycle checkpoint; GO:0000278 mitotic cell cycle; GO:0000280 nuclear division; GO:0000712 resolution of meiotic recombination intermediates; GO:0000819 sister chromatid segregation; GO:0002244 hematopoietic progenitor cell differentiation; GO:0002376 immune system process; GO:0002520 immune system development; GO:0006139 nucleobase-containing compound metab…	GO:0000793 condensed chromosome; GO:0005622 intracellular; GO:0005623 cell; GO:0005634 nucleus; GO:0005654 nucleoplasm; GO:0005694 chromosome; GO:0005730 nucleolus; GO:0009330 DNA topoisomerase type II (double strand cut, ATP-hydrolyzing) complex; GO:0031974 membrane-enclosed lumen; GO:0031981 nuclear lumen; GO:0032991 protein-containing complex; GO:0043226 organelle; GO:0043227 membrane-bounded …	GO:0000166 nucleotide binding; GO:0000287 magnesium ion binding; GO:0003676 nucleic acid binding; GO:0003677 DNA binding; GO:0003682 chromatin binding; GO:0003824 catalytic activity; GO:0003916 DNA topoisomerase activity; GO:0003918 DNA topoisomerase type II (double strand cut, ATP-hydrolyzing) activity; GO:0005080 protein kinase C binding; GO:0005488 binding; GO:0005515 protein binding; GO:00055…	PF02518; PF00204	Histidine kinase-, DNA gyrase B-, and HSP90-like ATPase; DNA gyrase B	B	KOG0355	DNA topoisomerase type II
Q01755	114	S	1.21	0.0314173	Up	T-complex protein 11 OS=Mus musculus OX=10090 GN=Tcp11 PE=1 SV=1	Tcp11	0.750031	1.69585e-05	165.66	2	GHLGGT(0.211)PS(0.75)S(0.039)HR	0.28951	1.074	1.058	1.136	1.039	1.059	0.934	0.998	0.875	0.828	cytoplasm,nucleus				GO:0007154 cell communication; GO:0007165 signal transduction; GO:0007275 multicellular organism development; GO:0009966 regulation of signal transduction; GO:0009987 cellular process; GO:0010646 regulation of cell communication; GO:0010737 protein kinase A signaling; GO:0017157 regulation of exocytosis; GO:0023051 regulation of signaling; GO:0023052 signaling; GO:0032501 multicellular organismal…	GO:0001669 acrosomal vesicle; GO:0005622 intracellular; GO:0005623 cell; GO:0005737 cytoplasm; GO:0005929 cilium; GO:0012505 endomembrane system; GO:0030141 secretory granule; GO:0031410 cytoplasmic vesicle; GO:0031514 motile cilium; GO:0031982 vesicle; GO:0036126 sperm flagellum; GO:0042995 cell projection; GO:0043226 organelle; GO:0043227 membrane-bounded organelle; GO:0043229 intracellular org…				T	KOG1981	SOK1 kinase belonging to the STE20/SPS1/GC kinase family
Q03172	774	S	0.792	0.00472988	Down	Zinc finger protein 40 OS=Mus musculus OX=10090 GN=Hivep1 PE=1 SV=1	Hivep1	0.999974	0.000978793	93.839	3	RGS(1)IDSPK	0.72656	0.836	0.917	0.877	0.967	1.045	1.038	1.078	1.066	1.176	nucleus	K09239			GO:0000122 negative regulation of transcription by RNA polymerase II; GO:0006139 nucleobase-containing compound metabolic process; GO:0006351 transcription, DNA-templated; GO:0006355 regulation of transcription, DNA-templated; GO:0006357 regulation of transcription by RNA polymerase II; GO:0006366 transcription by RNA polymerase II; GO:0006725 cellular aromatic compound metabolic process; GO:0006…	GO:0005622 intracellular; GO:0005623 cell; GO:0005634 nucleus; GO:0005654 nucleoplasm; GO:0005737 cytoplasm; GO:0005739 mitochondrion; GO:0016604 nuclear body; GO:0031974 membrane-enclosed lumen; GO:0031981 nuclear lumen; GO:0043226 organelle; GO:0043227 membrane-bounded organelle; GO:0043229 intracellular organelle; GO:0043231 intracellular membrane-bounded organelle; GO:0043233 organelle lumen;…	GO:0000981 DNA-binding transcription factor activity, RNA polymerase II-specific; GO:0001067 regulatory region nucleic acid binding; GO:0001227 DNA-binding transcription repressor activity, RNA polymerase II-specific; GO:0003676 nucleic acid binding; GO:0003677 DNA binding; GO:0003700 DNA-binding transcription factor activity; GO:0005488 binding; GO:0005515 protein binding; GO:0019904 protein dom…	PF00096	Zinc finger, C2H2 type	K	KOG1721	FOG: Zn-finger
Q04735	12	S	0.784	0.00024598	Down	Cyclin-dependent kinase 16 OS=Mus musculus OX=10090 GN=Cdk16 PE=1 SV=1	Cdk16	0.996347	0.000353058	106.62	3	RQLS(0.996)MT(0.004)LR	-0.0060068	0.864	0.877	0.847	1.001	1.07	1.041	1.124	1.064	1.113	nucleus	K08820			GO:0000003 reproduction; GO:0002790 peptide secretion; GO:0002791 regulation of peptide secretion; GO:0006464 cellular protein modification process; GO:0006468 protein phosphorylation; GO:0006793 phosphorus metabolic process; GO:0006796 phosphate-containing compound metabolic process; GO:0006807 nitrogen compound metabolic process; GO:0006810 transport; GO:0006887 exocytosis; GO:0007154 cell comm…	GO:0005622 intracellular; GO:0005623 cell; GO:0005737 cytoplasm; GO:0005829 cytosol; GO:0005856 cytoskeleton; GO:0005886 plasma membrane; GO:0008021 synaptic vesicle; GO:0009898 cytoplasmic side of plasma membrane; GO:0012505 endomembrane system; GO:0015630 microtubule cytoskeleton; GO:0016020 membrane; GO:0019897 extrinsic component of plasma membrane; GO:0019898 extrinsic component of membrane;…	GO:0003824 catalytic activity; GO:0004672 protein kinase activity; GO:0004674 protein serine/threonine kinase activity; GO:0016301 kinase activity; GO:0016740 transferase activity; GO:0016772 transferase activity, transferring phosphorus-containing groups; GO:0016773 phosphotransferase activity, alcohol group as acceptor; GO:0140096 catalytic activity, acting on a protein;	PF00069	Protein kinase domain	T	KOG0594	Protein kinase PCTAIRE and related kinases
Q04735	155	S	1.202	0.011016	Up	Cyclin-dependent kinase 16 OS=Mus musculus OX=10090 GN=Cdk16 PE=1 SV=1	Cdk16	0.925613	0.000314707	117.98	2	VS(0.074)LS(0.926)EIGFGK	0.5039	1.156	1.046	1.178	0.881	0.937	0.99	0.952	0.955	0.904	nucleus	K08820			GO:0000003 reproduction; GO:0002790 peptide secretion; GO:0002791 regulation of peptide secretion; GO:0006464 cellular protein modification process; GO:0006468 protein phosphorylation; GO:0006793 phosphorus metabolic process; GO:0006796 phosphate-containing compound metabolic process; GO:0006807 nitrogen compound metabolic process; GO:0006810 transport; GO:0006887 exocytosis; GO:0007154 cell comm…	GO:0005622 intracellular; GO:0005623 cell; GO:0005737 cytoplasm; GO:0005829 cytosol; GO:0005856 cytoskeleton; GO:0005886 plasma membrane; GO:0008021 synaptic vesicle; GO:0009898 cytoplasmic side of plasma membrane; GO:0012505 endomembrane system; GO:0015630 microtubule cytoskeleton; GO:0016020 membrane; GO:0019897 extrinsic component of plasma membrane; GO:0019898 extrinsic component of membrane;…	GO:0003824 catalytic activity; GO:0004672 protein kinase activity; GO:0004674 protein serine/threonine kinase activity; GO:0016301 kinase activity; GO:0016740 transferase activity; GO:0016772 transferase activity, transferring phosphorus-containing groups; GO:0016773 phosphotransferase activity, alcohol group as acceptor; GO:0140096 catalytic activity, acting on a protein;	PF00069	Protein kinase domain	T	KOG0594	Protein kinase PCTAIRE and related kinases
Q04886	339	S	0.828	0.00158556	Down	Transcription factor SOX-8 OS=Mus musculus OX=10090 GN=Sox8 PE=2 SV=2	Sox8	0.97873	9.0891e-05	91.767	4	GAPSAS(0.004)AS(0.979)PT(0.017)EAGPLRPQIK	0.099952	0.923	0.941	0.876	0.993	0.97	0.987	1.084	1.13	1.095	nucleus	K09270			GO:0000003 reproduction; GO:0001503 ossification; GO:0001649 osteoblast differentiation; GO:0001654 eye development; GO:0001655 urogenital system development; GO:0001656 metanephros development; GO:0001667 ameboidal-type cell migration; GO:0001701 in utero embryonic development; GO:0001754 eye photoreceptor cell differentiation; GO:0001755 neural crest cell migration; GO:0001763 morphogenesis of …	GO:0005622 intracellular; GO:0005623 cell; GO:0005634 nucleus; GO:0005667 transcription regulator complex; GO:0005737 cytoplasm; GO:0032991 protein-containing complex; GO:0043226 organelle; GO:0043227 membrane-bounded organelle; GO:0043229 intracellular organelle; GO:0043231 intracellular membrane-bounded organelle;	GO:0000976 transcription regulatory region sequence-specific DNA binding; GO:0000977 RNA polymerase II transcription regulatory region sequence-specific DNA binding; GO:0000979 RNA polymerase II core promoter sequence-specific DNA binding; GO:0000981 DNA-binding transcription factor activity, RNA polymerase II-specific; GO:0001046 core promoter sequence-specific DNA binding; GO:0001067 regulatory…	PF00505	HMG (high mobility group) box	K	KOG0527	HMG-box transcription factor
Q05512	428	S	1.317	0.00390368	Up	Serine/threonine-protein kinase MARK2 OS=Mus musculus OX=10090 GN=Mark2 PE=1 SV=3	Mark2	0.997219	0.00963827	60.602	3	T(0.003)QS(0.997)NNAENKRPEEETGR	1.2142	1.23	1.092	1.208	1.141	0.992	0.655	0.847	0.906	0.927	nucleus	K08798			GO:0000422 autophagy of mitochondrion; GO:0001764 neuron migration; GO:0001932 regulation of protein phosphorylation; GO:0001934 positive regulation of protein phosphorylation; GO:0006464 cellular protein modification process; GO:0006468 protein phosphorylation; GO:0006793 phosphorus metabolic process; GO:0006796 phosphate-containing compound metabolic process; GO:0006807 nitrogen compound metabo…	GO:0005622 intracellular; GO:0005623 cell; GO:0005634 nucleus; GO:0005654 nucleoplasm; GO:0005737 cytoplasm; GO:0005739 mitochondrion; GO:0005856 cytoskeleton; GO:0005884 actin filament; GO:0005886 plasma membrane; GO:0005938 cell cortex; GO:0015629 actin cytoskeleton; GO:0016020 membrane; GO:0016328 lateral plasma membrane; GO:0030425 dendrite; GO:0031974 membrane-enclosed lumen; GO:0031981 nucl…	GO:0000166 nucleotide binding; GO:0000287 magnesium ion binding; GO:0003824 catalytic activity; GO:0004672 protein kinase activity; GO:0004674 protein serine/threonine kinase activity; GO:0005488 binding; GO:0005515 protein binding; GO:0005524 ATP binding; GO:0008047 enzyme activator activity; GO:0008092 cytoskeletal protein binding; GO:0008144 drug binding; GO:0016301 kinase activity; GO:0016740…	PF00069; PF00627; PF02149	Protein kinase domain; UBA/TS-N domain; Kinase associated domain 1	T	KOG0586	Serine/threonine protein kinase
Q05860	234	S	0.803	0.00620523	Down	Formin-1 OS=Mus musculus OX=10090 GN=Fmn1 PE=1 SV=2	Fmn1	1	0.0349158	49.31	3	RRES(1)CPANILR	-1.6828	0.905	0.932	0.837	1.022	0.978	0.996	1.086	1.17	1.075	cytoplasm,nucleus	K10367			GO:0000902 cell morphogenesis; GO:0000904 cell morphogenesis involved in differentiation; GO:0001501 skeletal system development; GO:0001655 urogenital system development; GO:0001656 metanephros development; GO:0001657 ureteric bud development; GO:0001822 kidney development; GO:0001823 mesonephros development; GO:0001952 regulation of cell-matrix adhesion; GO:0001954 positive regulation of cell-m…	GO:0005622 intracellular; GO:0005623 cell; GO:0005634 nucleus; GO:0005737 cytoplasm; GO:0005856 cytoskeleton; GO:0005886 plasma membrane; GO:0005912 adherens junction; GO:0015630 microtubule cytoskeleton; GO:0016020 membrane; GO:0030054 cell junction; GO:0043226 organelle; GO:0043227 membrane-bounded organelle; GO:0043228 non-membrane-bounded organelle; GO:0043229 intracellular organelle; GO:0043…	GO:0005488 binding; GO:0005515 protein binding; GO:0008017 microtubule binding; GO:0008092 cytoskeletal protein binding; GO:0015631 tubulin binding; GO:0017124 SH3 domain binding; GO:0019904 protein domain specific binding;			Z	KOG1922	Rho GTPase effector BNI1 and related formins
Q05A80	638	S	0.807	0.0247268	Down	Caprin-2 OS=Mus musculus OX=10090 GN=Caprin2 PE=1 SV=1	Caprin2	0.999748	0.000240803	99.747	3	PAS(1)ALAS(1)PNPPLSK	-3.7874	0.855	0.936	0.874	1.023	1.031	0.982	0.996	1.105	1.2	nucleus	K18744			GO:0001558 regulation of cell growth; GO:0001932 regulation of protein phosphorylation; GO:0001934 positive regulation of protein phosphorylation; GO:0006355 regulation of transcription, DNA-templated; GO:0006357 regulation of transcription by RNA polymerase II; GO:0007275 multicellular organism development; GO:0007399 nervous system development; GO:0009889 regulation of biosynthetic process; GO:…	GO:0005622 intracellular; GO:0005623 cell; GO:0005634 nucleus; GO:0005737 cytoplasm; GO:0005739 mitochondrion; GO:0005813 centrosome; GO:0005815 microtubule organizing center; GO:0005829 cytosol; GO:0005856 cytoskeleton; GO:0015630 microtubule cytoskeleton; GO:0032991 protein-containing complex; GO:0043226 organelle; GO:0043227 membrane-bounded organelle; GO:0043228 non-membrane-bounded organelle…	GO:0005102 signaling receptor binding; GO:0005488 binding; GO:0005515 protein binding;	PF00386	C1q domain
Q06180	298	S	0.808	0.00498218	Down	Tyrosine-protein phosphatase non-receptor type 2 OS=Mus musculus OX=10090 GN=Ptpn2 PE=1 SV=2	Ptpn2	0.994357	3.90219e-05	108.4	4	ELS(0.006)KEDLS(0.994)PICDHSQNR	-0.14329	0.857	0.934	0.883	0.978	1.025	1.016	1.164	1.059	1.085	cytoplasm	K18026	PTPN2; tyrosine-protein phosphatase non-receptor type 2 [EC:3.1.3.48]	mmu04630 JAK-STAT signaling pathway	GO:0000122 negative regulation of transcription by RNA polymerase II; GO:0001775 cell activation; GO:0001932 regulation of protein phosphorylation; GO:0001933 negative regulation of protein phosphorylation; GO:0001959 regulation of cytokine-mediated signaling pathway; GO:0001960 negative regulation of cytokine-mediated signaling pathway; GO:0002262 myeloid cell homeostasis; GO:0002376 immune syst…	GO:0005622 intracellular; GO:0005623 cell; GO:0005634 nucleus; GO:0005654 nucleoplasm; GO:0005737 cytoplasm; GO:0005783 endoplasmic reticulum; GO:0005793 endoplasmic reticulum-Golgi intermediate compartment; GO:0005829 cytosol; GO:0012505 endomembrane system; GO:0031974 membrane-enclosed lumen; GO:0031981 nuclear lumen; GO:0043226 organelle; GO:0043227 membrane-bounded organelle; GO:0043229 intra…	GO:0000149 SNARE binding; GO:0003676 nucleic acid binding; GO:0003677 DNA binding; GO:0003824 catalytic activity; GO:0004721 phosphoprotein phosphatase activity; GO:0004725 protein tyrosine phosphatase activity; GO:0004726 non-membrane spanning protein tyrosine phosphatase activity; GO:0005102 signaling receptor binding; GO:0005178 integrin binding; GO:0005488 binding; GO:0005515 protein binding;…	PF00102	Protein-tyrosine phosphatase	T	KOG0789	Protein tyrosine phosphatase
Q06649	225	S	0.816	0.0207727	Down	SH3 domain-binding protein 2 OS=Mus musculus OX=10090 GN=Sh3bp2 PE=1 SV=1	Sh3bp2	0.992019	0.0021509	97.431	3	AHS(0.992)FT(0.008)SK	-0.47386	0.908	0.943	0.791	0.969	1.035	1.118	1.07	1.056	1.11	nucleus	K07984	SH3BP2; SH3-domain binding protein 2	mmu04650 Natural killer cell mediated cytotoxicity	GO:0007154 cell communication; GO:0007165 signal transduction; GO:0009966 regulation of signal transduction; GO:0009967 positive regulation of signal transduction; GO:0009987 cellular process; GO:0010646 regulation of cell communication; GO:0010647 positive regulation of cell communication; GO:0023051 regulation of signaling; GO:0023052 signaling; GO:0023056 positive regulation of signaling; GO:0…		GO:0001784 phosphotyrosine residue binding; GO:0005488 binding; GO:0005515 protein binding; GO:0017124 SH3 domain binding; GO:0019904 protein domain specific binding; GO:0030674 protein-macromolecule adaptor activity; GO:0035591 signaling adaptor activity; GO:0045309 protein phosphorylated amino acid binding; GO:0051219 phosphoprotein binding; GO:0060090 molecular adaptor activity;	PF00169; PF00017	PH domain; SH2 domain
Q07079	115	S	1.204	0.0153611	Up	Insulin-like growth factor-binding protein 5 OS=Mus musculus OX=10090 GN=Igfbp5 PE=1 SV=1	Igfbp5	0.999976	5.5012e-09	135.08	4	IERDS(1)REHEEPTTSEMAEETYSPK	1.1573	1.121	1.075	1.204	0.856	0.928	0.993	0.889	0.942	0.992	extracellular	K23577			GO:0000003 reproduction; GO:0001503 ossification; GO:0001558 regulation of cell growth; GO:0001649 osteoblast differentiation; GO:0001942 hair follicle development; GO:0002009 morphogenesis of an epithelium; GO:0005975 carbohydrate metabolic process; GO:0005996 monosaccharide metabolic process; GO:0006006 glucose metabolic process; GO:0006109 regulation of carbohydrate metabolic process; GO:00064…	GO:0005576 extracellular region; GO:0005615 extracellular space; GO:0016942 insulin-like growth factor binding protein complex; GO:0032991 protein-containing complex; GO:0036454 growth factor complex; GO:0042567 insulin-like growth factor ternary complex;	GO:0001968 fibronectin binding; GO:0005488 binding; GO:0005515 protein binding; GO:0005520 insulin-like growth factor binding; GO:0019838 growth factor binding; GO:0031994 insulin-like growth factor I binding; GO:0031995 insulin-like growth factor II binding;	PF00219; PF00086	Insulin-like growth factor binding protein; Thyroglobulin type-1 repeat
Q07113	2401	S	0.83	0.00198354	Down	Cation-independent mannose-6-phosphate receptor OS=Mus musculus OX=10090 GN=Igf2r PE=1 SV=1	Igf2r	0.999997	5.48025e-46	268.23	4	AEALSSLHGDDQDS(1)EDEVLTVPEVK	0.42061	0.846	0.911	0.914	1.048	1.003	1.06	1.085	1.062	1.071	plasma membrane	K06564	IGF2R; insulin-like growth factor 2 receptor	mmu04142 Lysosome; mmu04144 Endocytosis	GO:0001101 response to acid chemical; GO:0001775 cell activation; GO:0001889 liver development; GO:0002252 immune effector process; GO:0002263 cell activation involved in immune response; GO:0002274 myeloid leukocyte activation; GO:0002275 myeloid cell activation involved in immune response; GO:0002283 neutrophil activation involved in immune response; GO:0002366 leukocyte activation involved in …	GO:0000139 Golgi membrane; GO:0000323 lytic vacuole; GO:0005576 extracellular region; GO:0005615 extracellular space; GO:0005622 intracellular; GO:0005623 cell; GO:0005634 nucleus; GO:0005635 nuclear envelope; GO:0005641 nuclear envelope lumen; GO:0005737 cytoplasm; GO:0005764 lysosome; GO:0005765 lysosomal membrane; GO:0005768 endosome; GO:0005769 early endosome; GO:0005770 late endosome; GO:000…	GO:0001965 G-protein alpha-subunit binding; GO:0001972 retinoic acid binding; GO:0003824 catalytic activity; GO:0004672 protein kinase activity; GO:0004713 protein tyrosine kinase activity; GO:0004714 transmembrane receptor protein tyrosine kinase activity; GO:0004888 transmembrane signaling receptor activity; GO:0004930 G protein-coupled receptor activity; GO:0005010 insulin-like growth factor-a…	PF00040	Fibronectin type II domain	T	KOG4504	Cation-independent mannose-6-phosphate receptor CI-MPR
Q08274	393	S	0.686	0.00226399	Down	Dystrophia myotonica WD repeat-containing protein OS=Mus musculus OX=10090 GN=Dmwd PE=1 SV=3	Dmwd	0.998885	5.04345e-12	147.12	4	AEEAASAS(0.001)ADGDPS(0.999)GEEEEPEVTSSDTGAPVSPLPK	0.19308	0.821	0.846	0.712	1.064	0.962	1.128	1.153	1.182	1.132	nucleus				GO:0006464 cellular protein modification process; GO:0006508 proteolysis; GO:0006807 nitrogen compound metabolic process; GO:0008152 metabolic process; GO:0009987 cellular process; GO:0016579 protein deubiquitination; GO:0019538 protein metabolic process; GO:0036211 protein modification process; GO:0043170 macromolecule metabolic process; GO:0043412 macromolecule modification; GO:0044237 cellular…					S	KOG2394	WD40 protein DMR-N9
Q08274	487	S	0.756	0.00124326	Down	Dystrophia myotonica WD repeat-containing protein OS=Mus musculus OX=10090 GN=Dmwd PE=1 SV=3	Dmwd	0.977879	0.00412269	73.722	2	S(0.022)NS(0.978)LPHPAGGGK	0.57066	0.876	0.835	0.795	1.051	1.056	1.073	1.13	1.061	1.122	nucleus				GO:0006464 cellular protein modification process; GO:0006508 proteolysis; GO:0006807 nitrogen compound metabolic process; GO:0008152 metabolic process; GO:0009987 cellular process; GO:0016579 protein deubiquitination; GO:0019538 protein metabolic process; GO:0036211 protein modification process; GO:0043170 macromolecule metabolic process; GO:0043412 macromolecule modification; GO:0044237 cellular…					S	KOG2394	WD40 protein DMR-N9
Q08369	405	S	0.797	0.00246875	Down	Transcription factor GATA-4 OS=Mus musculus OX=10090 GN=Gata4 PE=1 SV=4	Gata4	0.999843	6.64488e-19	210.26	3	LS(1)PQGYASPVTQTSQASSK	-0.01733	0.929	0.869	0.859	1.01	0.934	1.066	1.061	1.136	1.137	nucleus	K09183	GATA4; GATA-binding protein 4	mmu04919 Thyroid hormone signaling pathway; mmu04218 Cellular senescence; mmu04022 cGMP-PKG signaling pathway; mmu04530 Tight junction	GO:0000003 reproduction; GO:0001101 response to acid chemical; GO:0001568 blood vessel development; GO:0001570 vasculogenesis; GO:0001678 cellular glucose homeostasis; GO:0001701 in utero embryonic development; GO:0001702 gastrulation with mouth forming second; GO:0001704 formation of primary germ layer; GO:0001706 endoderm formation; GO:0001817 regulation of cytokine production; GO:0001819 posit…	GO:0000228 nuclear chromosome; GO:0000785 chromatin; GO:0000790 nuclear chromatin; GO:0005622 intracellular; GO:0005623 cell; GO:0005634 nucleus; GO:0005654 nucleoplasm; GO:0005667 transcription regulator complex; GO:0005694 chromosome; GO:0016604 nuclear body; GO:0031974 membrane-enclosed lumen; GO:0031981 nuclear lumen; GO:0032991 protein-containing complex; GO:0043226 organelle; GO:0043227 mem…	GO:0000976 transcription regulatory region sequence-specific DNA binding; GO:0000977 RNA polymerase II transcription regulatory region sequence-specific DNA binding; GO:0000978 RNA polymerase II cis-regulatory region sequence-specific DNA binding; GO:0000981 DNA-binding transcription factor activity, RNA polymerase II-specific; GO:0000987 cis-regulatory region sequence-specific DNA binding; GO:00…	PF00320	GATA zinc finger	K	KOG1601	GATA-4/5/6 transcription factors
Q08509	624	S	0.736	0.00187246	Down	Epidermal growth factor receptor kinase substrate 8 OS=Mus musculus OX=10090 GN=Eps8 PE=1 SV=2	Eps8	0.936321	1.63148e-05	94.832	5	S(0.003)ADT(0.01)PS(0.04)APS(0.936)PPPT(0.011)PAPVPVPLPPSVPAPVSVPK	0.8567	0.763	0.791	0.856	1.076	1.043	1.195	1.042	1.135	1.099	nucleus	K17277			GO:0000278 mitotic cell cycle; GO:0000280 nuclear division; GO:0002376 immune system process; GO:0006928 movement of cell or subcellular component; GO:0006996 organelle organization; GO:0007010 cytoskeleton organization; GO:0007015 actin filament organization; GO:0007049 cell cycle; GO:0007154 cell communication; GO:0007165 signal transduction; GO:0007166 cell surface receptor signaling pathway; …	GO:0001726 ruffle; GO:0005622 intracellular; GO:0005623 cell; GO:0005737 cytoplasm; GO:0005886 plasma membrane; GO:0005887 integral component of plasma membrane; GO:0005903 brush border; GO:0005938 cell cortex; GO:0008328 ionotropic glutamate receptor complex; GO:0014069 postsynaptic density; GO:0016020 membrane; GO:0016021 integral component of membrane; GO:0017146 NMDA selective glutamate recep…	GO:0003779 actin binding; GO:0005488 binding; GO:0005515 protein binding; GO:0008092 cytoskeletal protein binding; GO:0017016 Ras GTPase binding; GO:0017048 Rho GTPase binding; GO:0019899 enzyme binding; GO:0030674 protein-macromolecule adaptor activity; GO:0031267 small GTPase binding; GO:0035591 signaling adaptor activity; GO:0048365 Rac GTPase binding; GO:0051020 GTPase binding; GO:0060090 mol…	PF00018	SH3 domain	T	KOG3557	Epidermal growth factor receptor kinase substrate
Q0KL01	66	S	0.751	0.00241131	Down	UBX domain-containing protein 2B OS=Mus musculus OX=10090 GN=Ubxn2b PE=1 SV=2	Ubxn2b	0.996876	0.0256801	47.187	3	LY(0.003)S(0.997)GDHK	0.0073836	0.825	0.867	0.919	0.96	0.915	1.035	1.096	1.18	1.202	cytoplasm	K24347			GO:0000045 autophagosome assembly; GO:0000132 establishment of mitotic spindle orientation; GO:0000226 microtubule cytoskeleton organization; GO:0000278 mitotic cell cycle; GO:0006508 proteolysis; GO:0006511 ubiquitin-dependent protein catabolic process; GO:0006807 nitrogen compound metabolic process; GO:0006914 autophagy; GO:0006996 organelle organization; GO:0006997 nucleus organization; GO:000…	GO:0000922 spindle pole; GO:0005622 intracellular; GO:0005623 cell; GO:0005634 nucleus; GO:0005737 cytoplasm; GO:0005813 centrosome; GO:0005815 microtubule organizing center; GO:0005819 spindle; GO:0005829 cytosol; GO:0005856 cytoskeleton; GO:0015630 microtubule cytoskeleton; GO:0031616 spindle pole centrosome; GO:0043226 organelle; GO:0043227 membrane-bounded organelle; GO:0043228 non-membrane-b…	GO:0005488 binding; GO:0005515 protein binding; GO:0019208 phosphatase regulator activity; GO:0019888 protein phosphatase regulator activity; GO:0030234 enzyme regulator activity; GO:0032182 ubiquitin-like protein binding; GO:0043130 ubiquitin binding; GO:0098772 molecular function regulator;	PF08059; PF00789	SEP domain; UBX domain	Y	KOG2086	Protein tyrosine phosphatase SHP1/Cofactor for p97 ATPase-mediated vesicle membrane fusion
Q0P5V9	429	S	0.693	0.00292636	Down	Solute carrier family 45 member 4 OS=Mus musculus OX=10090 GN=Slc45a4 PE=1 SV=1	Slc45a4	0.798744	0.0436834	42.338	3	VDLKPS(0.028)VT(0.028)S(0.144)GS(0.799)MR	-0.83633	0.83	0.741	0.797	1.053	0.888	1.273	1.235	1.127	1.055	plasma membrane	K15378			GO:0006810 transport; GO:0006811 ion transport; GO:0006812 cation transport; GO:0008643 carbohydrate transport; GO:0015672 monovalent inorganic cation transport; GO:0015766 disaccharide transport; GO:0015770 sucrose transport; GO:0015772 oligosaccharide transport; GO:0034219 carbohydrate transmembrane transport; GO:0034220 ion transmembrane transport; GO:0051179 localization; GO:0051234 establish…		GO:0005215 transporter activity; GO:0005351 carbohydrate:proton symporter activity; GO:0005402 carbohydrate:cation symporter activity; GO:0008324 cation transmembrane transporter activity; GO:0008506 sucrose:proton symporter activity; GO:0008515 sucrose transmembrane transporter activity; GO:0009669 sucrose:cation symporter activity; GO:0015075 ion transmembrane transporter activity; GO:0015077 m…			G	KOG0637	Sucrose transporter and related proteins
Q0P5X5	495	S	1.339	0.0050493	Up	Zinc finger B-box domain-containing protein 1 OS=Mus musculus OX=10090 GN=Zbbx PE=1 SV=1	Zbbx	0.764581	5.10863e-11	174.71	3	GS(0.046)HS(0.765)CS(0.19)EITSTVSEDK	0.91528	1.153	1.046	1.177	0.901	1.141	1.06	0.79	0.899	0.833	nucleus							PF00643	B-box zinc finger
Q0P678	114	S	0.825	0.042092	Down	Zinc finger CCCH domain-containing protein 18 OS=Mus musculus OX=10090 GN=Zc3h18 PE=1 SV=1	Zc3h18	0.840795	0.000872844	116.52	2	DEAS(0.159)S(0.841)VTR	-0.10286	0.733	0.902	0.875	1.125	1.177	1.144	1.047	0.996	1	nucleus	K13092				GO:0005622 intracellular; GO:0005623 cell; GO:0005634 nucleus; GO:0005654 nucleoplasm; GO:0016604 nuclear body; GO:0016607 nuclear speck; GO:0031974 membrane-enclosed lumen; GO:0031981 nuclear lumen; GO:0032991 protein-containing complex; GO:0043226 organelle; GO:0043227 membrane-bounded organelle; GO:0043229 intracellular organelle; GO:0043231 intracellular membrane-bounded organelle; GO:0043233…
Q0VBL3	364	S	1.342	0.0129814	Up	RNA-binding protein 15 OS=Mus musculus OX=10090 GN=Rbm15 PE=1 SV=1	Rbm15	1	5.45855e-05	128.21	2	EVDEIS(1)PEDDQR	-0.8883	1.27	1.084	1.249	0.853	0.835	1.023	0.949	0.922	0.814	nucleus	K13190			GO:0000003 reproduction; GO:0000122 negative regulation of transcription by RNA polymerase II; GO:0000375 RNA splicing, via transesterification reactions; GO:0000377 RNA splicing, via transesterification reactions with bulged adenosine as nucleophile; GO:0000381 regulation of alternative mRNA splicing, via spliceosome; GO:0000398 mRNA splicing, via spliceosome; GO:0001510 RNA methylation; GO:0001…	GO:0005622 intracellular; GO:0005623 cell; GO:0005634 nucleus; GO:0005654 nucleoplasm; GO:0016604 nuclear body; GO:0016607 nuclear speck; GO:0031974 membrane-enclosed lumen; GO:0031981 nuclear lumen; GO:0032991 protein-containing complex; GO:0034708 methyltransferase complex; GO:0036396 RNA N6-methyladenosine methyltransferase complex; GO:0043226 organelle; GO:0043227 membrane-bounded organelle; …	GO:0003676 nucleic acid binding; GO:0003723 RNA binding; GO:0003729 mRNA binding; GO:0005488 binding; GO:0097159 organic cyclic compound binding; GO:1901363 heterocyclic compound binding;	PF00076; PF07744	RNA recognition motif. (a.k.a. RRM, RBD, or RNP domain); SPOC domain	A	KOG0112	Large RNA-binding protein (RRM superfamily)
Q149T7	23	S	0.755	0.00634465	Down	Protein phosphatase 1J OS=Mus musculus OX=10090 GN=Ppm1j PE=1 SV=1	Ppm1j	0.998946	4.9795e-10	163.82	4	S(0.999)KS(0.999)PDLPNAT(0.001)SAPPAAQET(1)PK	0.30959	0.872	0.87	0.858	0.899	0.974	1.087	1.03	1.216	1.196	mitochondria	K17504			GO:0006464 cellular protein modification process; GO:0006470 protein dephosphorylation; GO:0006793 phosphorus metabolic process; GO:0006796 phosphate-containing compound metabolic process; GO:0006807 nitrogen compound metabolic process; GO:0008152 metabolic process; GO:0009987 cellular process; GO:0016311 dephosphorylation; GO:0019538 protein metabolic process; GO:0036211 protein modification pro…		GO:0003824 catalytic activity; GO:0004721 phosphoprotein phosphatase activity; GO:0004722 protein serine/threonine phosphatase activity; GO:0016787 hydrolase activity; GO:0016788 hydrolase activity, acting on ester bonds; GO:0016791 phosphatase activity; GO:0042578 phosphoric ester hydrolase activity; GO:0140096 catalytic activity, acting on a protein;			T	KOG1323	Serine/threonine phosphatase
Q149T7	25	S	0.828	0.00254128	Down	Protein phosphatase 1J OS=Mus musculus OX=10090 GN=Ppm1j PE=1 SV=1	Ppm1j	0.999202	9.25169e-14	181.05	4	S(0.999)KS(0.999)PDLPNAT(0.001)SAPPAAQET(1)PK	0.30959	0.929	0.905	0.875	0.982	0.99	1.048	1.053	1.135	1.082	mitochondria	K17504			GO:0006464 cellular protein modification process; GO:0006470 protein dephosphorylation; GO:0006793 phosphorus metabolic process; GO:0006796 phosphate-containing compound metabolic process; GO:0006807 nitrogen compound metabolic process; GO:0008152 metabolic process; GO:0009987 cellular process; GO:0016311 dephosphorylation; GO:0019538 protein metabolic process; GO:0036211 protein modification pro…		GO:0003824 catalytic activity; GO:0004721 phosphoprotein phosphatase activity; GO:0004722 protein serine/threonine phosphatase activity; GO:0016787 hydrolase activity; GO:0016788 hydrolase activity, acting on ester bonds; GO:0016791 phosphatase activity; GO:0042578 phosphoric ester hydrolase activity; GO:0140096 catalytic activity, acting on a protein;			T	KOG1323	Serine/threonine phosphatase
Q14B71	758	S	0.789	0.00167755	Down	Cell division cycle-associated protein 2 OS=Mus musculus OX=10090 GN=Cdca2 PE=1 SV=2	Cdca2	0.943185	1.91279e-05	102.57	3	ESECLAPQGSLQGS(0.943)PVS(0.046)T(0.01)DS(0.001)K	-0.43926	0.887	0.878	0.855	1.02	0.994	1.044	1.048	1.113	1.16	nucleus	K17590			GO:0007059 chromosome segregation; GO:0009893 positive regulation of metabolic process; GO:0009987 cellular process; GO:0010562 positive regulation of phosphorus metabolic process; GO:0010604 positive regulation of macromolecule metabolic process; GO:0019220 regulation of phosphate metabolic process; GO:0019222 regulation of metabolic process; GO:0031323 regulation of cellular metabolic process; …	GO:0005622 intracellular; GO:0005623 cell; GO:0005634 nucleus; GO:0005654 nucleoplasm; GO:0005694 chromosome; GO:0005737 cytoplasm; GO:0005829 cytosol; GO:0031974 membrane-enclosed lumen; GO:0031981 nuclear lumen; GO:0043226 organelle; GO:0043227 membrane-bounded organelle; GO:0043228 non-membrane-bounded organelle; GO:0043229 intracellular organelle; GO:0043231 intracellular membrane-bounded org…
Q14C37	8	S	0.798	0.00771284	Down	LEM domain-containing protein 1 OS=Mus musculus OX=10090 GN=Lemd1 PE=2 SV=1	Lemd1	0.998402	0.0148443	54.471	3	CLS(0.998)DY(0.002)ELHK	-1.8198	0.816	0.911	0.816	1.071	1.022	1.178	1.078	1.102	1.007	cytoplasm							PF03020	LEM domain
Q2KN98	171	S	0.777	0.00855081	Down	Cytospin-A OS=Mus musculus OX=10090 GN=Specc1l PE=1 SV=1	Specc1l	0.999297	8.34621e-05	141	3	S(0.001)KS(0.999)DNQISDK	1.4489	0.875	0.758	0.796	1.166	1.09	1.188	1.019	1	1.108	mitochondria	K23028			GO:0006928 movement of cell or subcellular component; GO:0006996 organelle organization; GO:0007010 cytoskeleton organization; GO:0007026 negative regulation of microtubule depolymerization; GO:0007155 cell adhesion; GO:0008064 regulation of actin polymerization or depolymerization; GO:0009653 anatomical structure morphogenesis; GO:0009987 cellular process; GO:0010171 body morphogenesis; GO:00106…	GO:0005622 intracellular; GO:0005623 cell; GO:0005737 cytoplasm; GO:0005815 microtubule organizing center; GO:0005829 cytosol; GO:0005856 cytoskeleton; GO:0005884 actin filament; GO:0015629 actin cytoskeleton; GO:0015630 microtubule cytoskeleton; GO:0031941 filamentous actin; GO:0032991 protein-containing complex; GO:0043226 organelle; GO:0043228 non-membrane-bounded organelle; GO:0043229 intrace…		PF00307	Calponin homology (CH) domain	Z	KOG4678	FOG: Calponin homology domain
Q2MH31	16	S	1.271	0.00408865	Up	Spermatid-specific manchette-related protein 1 OS=Mus musculus OX=10090 GN=Smrp1 PE=1 SV=1	Smrp1	0.924921	6.88176e-07	178.95	2	TPISTYS(0.925)DS(0.075)YR	0.22831	1.102	1.087	1.17	0.918	0.995	1.085	0.935	0.876	0.832	extracellular	K18634			GO:0009987 cellular process; GO:0016043 cellular component organization; GO:0022607 cellular component assembly; GO:0034622 cellular protein-containing complex assembly; GO:0043933 protein-containing complex subunit organization; GO:0044085 cellular component biogenesis; GO:0065003 protein-containing complex assembly; GO:0071840 cellular component organization or biogenesis;	GO:0002177 manchette; GO:0005622 intracellular; GO:0005623 cell; GO:0005634 nucleus; GO:0005737 cytoplasm; GO:0005856 cytoskeleton; GO:0015630 microtubule cytoskeleton; GO:0043226 organelle; GO:0043227 membrane-bounded organelle; GO:0043228 non-membrane-bounded organelle; GO:0043229 intracellular organelle; GO:0043231 intracellular membrane-bounded organelle; GO:0043232 intracellular non-membrane…	GO:0005488 binding; GO:0005515 protein binding; GO:0008092 cytoskeletal protein binding; GO:0015631 tubulin binding; GO:0043014 alpha-tubulin binding;
Q32MG2	39	S	0.814	0.00100249	Down	Protein chibby homolog 2 OS=Mus musculus OX=10090 GN=Cby2 PE=1 SV=2	Cby2	0.834287	1.08646e-21	216.8	3	DT(0.165)RS(0.834)ES(0.001)LEIPVNVILPQR	1.0479	0.85	0.904	0.874	0.992	0.975	1.178	1.061	1.11	1.056	nucleus	K23403				GO:0005622 intracellular; GO:0005623 cell; GO:0005737 cytoplasm; GO:0031410 cytoplasmic vesicle; GO:0031982 vesicle; GO:0043226 organelle; GO:0043227 membrane-bounded organelle; GO:0043229 intracellular organelle; GO:0097708 intracellular vesicle;	GO:0005488 binding; GO:0005515 protein binding; GO:0042802 identical protein binding;
Q32MG2	223	S	0.796	0.000198027	Down	Protein chibby homolog 2 OS=Mus musculus OX=10090 GN=Cby2 PE=1 SV=2	Cby2	0.933782	6.30123e-14	213.38	2	DTT(0.066)S(0.934)QEVVKR	-0.34601	0.866	0.876	0.844	1.052	1.021	1.091	1.058	1.083	1.109	nucleus	K23403				GO:0005622 intracellular; GO:0005623 cell; GO:0005737 cytoplasm; GO:0031410 cytoplasmic vesicle; GO:0031982 vesicle; GO:0043226 organelle; GO:0043227 membrane-bounded organelle; GO:0043229 intracellular organelle; GO:0097708 intracellular vesicle;	GO:0005488 binding; GO:0005515 protein binding; GO:0042802 identical protein binding;
Q32MG2	242	S	0.832	0.000448749	Down	Protein chibby homolog 2 OS=Mus musculus OX=10090 GN=Cby2 PE=1 SV=2	Cby2	0.983039	6.83202e-05	147.18	2	SKES(0.983)T(0.017)LQLIR	-0.2193	0.899	0.898	0.866	1.024	1.031	1.081	1.041	1.079	1.081	nucleus	K23403				GO:0005622 intracellular; GO:0005623 cell; GO:0005737 cytoplasm; GO:0031410 cytoplasmic vesicle; GO:0031982 vesicle; GO:0043226 organelle; GO:0043227 membrane-bounded organelle; GO:0043229 intracellular organelle; GO:0097708 intracellular vesicle;	GO:0005488 binding; GO:0005515 protein binding; GO:0042802 identical protein binding;
Q32MG2	107	S	0.778	7.12737e-06	Down	Protein chibby homolog 2 OS=Mus musculus OX=10090 GN=Cby2 PE=1 SV=2	Cby2	0.927063	1.37807e-65	302.29	2	PT(0.073)S(0.927)QADLELDYNPPR	0.54214	0.856	0.873	0.854	1.021	1.016	1.062	1.107	1.097	1.114	nucleus	K23403				GO:0005622 intracellular; GO:0005623 cell; GO:0005737 cytoplasm; GO:0031410 cytoplasmic vesicle; GO:0031982 vesicle; GO:0043226 organelle; GO:0043227 membrane-bounded organelle; GO:0043229 intracellular organelle; GO:0097708 intracellular vesicle;	GO:0005488 binding; GO:0005515 protein binding; GO:0042802 identical protein binding;
Q32MG2	66	S	0.826	0.00122046	Down	Protein chibby homolog 2 OS=Mus musculus OX=10090 GN=Cby2 PE=1 SV=2	Cby2	0.910438	0.000373255	104.43	2	LHNLYS(0.91)T(0.09)PR	-0.54818	0.901	0.895	0.899	1.004	0.986	1.052	1.125	1.099	1.04	nucleus	K23403				GO:0005622 intracellular; GO:0005623 cell; GO:0005737 cytoplasm; GO:0031410 cytoplasmic vesicle; GO:0031982 vesicle; GO:0043226 organelle; GO:0043227 membrane-bounded organelle; GO:0043229 intracellular organelle; GO:0097708 intracellular vesicle;	GO:0005488 binding; GO:0005515 protein binding; GO:0042802 identical protein binding;
Q32MG2	151	S	0.691	0.000532535	Down	Protein chibby homolog 2 OS=Mus musculus OX=10090 GN=Cby2 PE=1 SV=2	Cby2	0.982345	2.34912e-09	164.57	4	LQPPY(0.118)FS(0.943)PPS(0.956)S(0.982)FHHK	-0.18878	0.797	0.803	0.828	1.025	1.058	0.972	1.093	1.219	1.204	nucleus	K23403				GO:0005622 intracellular; GO:0005623 cell; GO:0005737 cytoplasm; GO:0031410 cytoplasmic vesicle; GO:0031982 vesicle; GO:0043226 organelle; GO:0043227 membrane-bounded organelle; GO:0043229 intracellular organelle; GO:0097708 intracellular vesicle;	GO:0005488 binding; GO:0005515 protein binding; GO:0042802 identical protein binding;
Q32MG2	7	S	0.802	0.0113507	Down	Protein chibby homolog 2 OS=Mus musculus OX=10090 GN=Cby2 PE=1 SV=2	Cby2	0.999997	1.89384e-08	142.98	3	MSPLECS(1)ECFGDQLLHK	-0.95808	0.8	0.924	0.901	1.048	1.109	0.946	1.042	1.122	1.108	nucleus	K23403				GO:0005622 intracellular; GO:0005623 cell; GO:0005737 cytoplasm; GO:0031410 cytoplasmic vesicle; GO:0031982 vesicle; GO:0043226 organelle; GO:0043227 membrane-bounded organelle; GO:0043229 intracellular organelle; GO:0097708 intracellular vesicle;	GO:0005488 binding; GO:0005515 protein binding; GO:0042802 identical protein binding;
[truncated: 681 more rows]

## Sheet: KOvsWT
Protein accession	Position	Amino acid	KO/WT Ratio	KO/WT P value	Regulated Type	Protein description	Gene name	Localization probability	PEP	Score	Charge	Modified sequence	Mass error [ppm]	KI_1	KI_2	KI_3	KO_1	KO_2	KO_3	WT_1	WT_2	WT_3	Subcellular localization	KEGG KO No.	KEGG Gene	KEGG pathway	Biological Process	Cellular Component	Molecular Function	Pfam ID	Domain description	KOG category	KOG NO.	KOG description
[truncated: 487 more rows]
