# Supplementary material for: CEP128 is involved in spermatogenesis in humans and mice
Source: Nat Commun. 2022 Mar 16;13:1395. doi: 10.1038/s41467-022-29109-7 (PMC8927350; doi:10.1038/s41467-022-29109-7)
Supplement: Supplementary file 13 — Source Data [file 41467_2022_29109_MOESM13_ESM.zip]

Archive with 3 entries (2 files):
- Source Data/
- Source Data/gels or blots.xlsx
- Source Data/raw data.xlsx
