# Supplementary material for: CEP128 is involved in spermatogenesis in humans and mice
Source: Nat Commun. 2022 Mar 16;13:1395. doi: 10.1038/s41467-022-29109-7 (PMC8927350; doi:10.1038/s41467-022-29109-7)
Supplement: Supplementary file 13 — Source Data [file 41467_2022_29109_MOESM13_ESM.zip › Source Data/gels or blots.xlsx]

## Sheet: Figure 3a
Figure 3a	anti-Flag

## Sheet: Figure 3c
Figure 3c	anti-CEP128
Figure 3c	anti-Centriolin
Figure 3c	anti-CEP170
Figure 3c	anti-NIN

## Sheet: Figure 3e
Figure 3e	anti-YY1
Figure 3e	anti-CEBP β
Figure 3e	anti-GR-β

## Sheet: Figure S2
Figure S2a	Cep128 mRNA
	Gapdh mRNA
Figure S2b	Cep128 mRNA
	Gapdh mRNA

## Sheet: Figure S3d
Figure S3d	anti-CEP128

## Sheet: Figure S8c
Figure S8c	anti-Crisp1	IP:CEP128
Figure S8c	anti-Rcbtb2	IP:CEP128
Figure S8c	anti-Wbp2nl	IP:CEP128
Figure S8c	anti-Prrs55	IP:CEP128
Figure S8c	anti-Cep128	IP:CEP128
Figure S8c	anti-Cep128	IP:Gapdh

## Sheet: Figure S8d
Figure S8d	anti-Wbp2nl	IP:Ubiquitin
Input	anti-Wbp2nl

## Sheet: Figure S8e
Figure S8e	anti-Crisp1	IP:Ubiquitin
Input	anti-Crisp1

## Sheet: Figure S8f
Figure S8f	anti-Prrs55	IP:Ubiquitin
Input	anti-Prrs55

## Sheet: Figure S8g
Figure S8g	anti-Rcbtb2	IP:Ubiquitin
Input	anti-Rcbtb2

[truncated: 1 more sheets: Figure S8h]
