# Supplementary material for: CEP128 is involved in spermatogenesis in humans and mice
Source: Nat Commun. 2022 Mar 16;13:1395. doi: 10.1038/s41467-022-29109-7 (PMC8927350; doi:10.1038/s41467-022-29109-7)
Supplement: Supplementary file 13 — Source Data [file 41467_2022_29109_MOESM13_ESM.zip › Source Data/raw data.xlsx]

## Sheet: Figure 2
Figure 2d
Relative expression of CEP128
Normal	Proband	Sibling
1.487	7.62	6.259
1.211	9.133	8.723
1.921	10.891	9.362
Sperm with Ac-tubulin（%）
Normal	Proband	Sibling
81	11	9
72	5	12
73	13	15

## Sheet: Figure 3
Figure 3a
NC	WT	Mut
0	0.395	0.691
0	0.301	0.725
0	0.289	0.602
Figure 3b
CIlia length (μm)
NC	EGFP-CEP128	EGFP-CEP128R222Q
3.56	1.25	0.11
4.07	1.07	0.32
3.72	1.56	0.32
	No. of analyzed cells	No. of analyzed abnormal nucleus	Percentage of abnormal nucleus (%)
NC	50	1	2
	49	3	6
	51	2	4
EGFP-CEP128	44	19	43
	57	20	35
	49	16	33
EGFP-CEP128R222Q	39	21	54
	57	35	61
	54	30	56
	No. of analyzed cells	No. of ciliated cells	Percentage of ciliated cells (%)
NC	43	32	74
	46	37	80
	61	44	72
EGFP-CEP128	54	16	30
	47	16	34
	49	14	29
EGFP-CEP128R222Q	50	1	2
	48	2	4
	52	4	8
Figure 3c
	NC			WT			Mut
CEP128	0.41	0.52	0.35	0.978	0.921	0.821	1.275	1.401	1.5
Centriolin	1.207	1.327	1.389	0.952	0.902	1.102	0.592	0.453	0.436
CEP170	0.759	0.801	1.211	0.412	0.521	0.423	0.176	0.112	0.216
NIN	1.017	1.21	0.904	0.568	0.502	0.623	0.149	0.185	0.092
Figure 3d
	CEP170			Centriolin			NIN
NC	1	1	1	1	1	1	1	1	1
WT-CEP128	0.52	0.48	0.59	0.21	0.15	0.24	0.67	0.51	0.42
CEP128R222Q	0.41	0.33	0.37	0.18	0.11	0.16	0.35	0.4	0.31
Figure 3e
	NC			WT			Mut
YY1	1.386	1.425	1.307	0.838	0.938	0.901	0.599	0.465	0.401
CEBPβ	1.558	1.525	1.624	0.792	0.821	0.899	0.422	0.497	0.385
GR-β	0.96	0.986	0.9	0.721	0.817	0.685	0.396	0.455	0.356

## Sheet: Figure 4
Figure 4b
(106/μl)	WT			KI			KO
Spermatogonium	0.479	0.564	0.402	0.521	0.589	0.567	0.455	0.497	0.512
Spermatocytes	2.496	2.242	2.23	2.01	1.95	2.16	1.822	2.1	1.98
Round spermatids	3.227	3.317	2.926	2.726	2.522	2.699	2.721	2.814	2.698
Elongating/Elongated spermatids	3.785	3.659	3.367	3.007	2.965	3.274	2.756	2.897	3.02

## Sheet: Figure 8
Figure 8
Time	Genotype	No. of injected oocytes	No. of fertilized oocytes	No. fertilized (%)	No. of 2 cell	No. 2 cell (%)	No. of Blastocyst	No. Blastocyst (%)
2020.7.17	WT	31	27	0.870968	20	0.645161	11	0.354839
	KI	40	21	0.525	17	0.425	10	0.25
	KO	36	4	0.111111	3	0.0833333	1	0.0277778
2020.7.19	WT	29	23	0.793103	21	0.724138	14	0.482759
	KI	30	15	0.5	13	0.433333	5	0.166667
	KO	30	0	0	0	0	0	0
2020.7.21	WT	30	26	0.866667	21	0.7	14	0.466667
	KI	31	17	0.548387	12	0.387097	4	0.129032
	KO	39	3	0.0769231	1	0.025641	0	0

## Sheet: Figure S1
Figure S1a
	No. of analyzed sperm	No. of abnormal sperm	Percentage of abnormal sperm (%)
Normal	47	10	21
	46	8	17
	44	10	23
IV-3	27	19	70
	32	23	72
	24	18	75
IV-2	25	17	68
	20	12	60
	30	19	63
Figure S1b
	No. of analyzed Connecting piece	No. of abnormal Connecting piece	Percentage of abnormal Connecting piece (%)
Normal	38	6	16
	32	3	9
	45	5	11
IV-3	14	13	93
	15	14	93
	10	10	100
IV-2	16	15	94
	19	18	95
	7	7	100
	No. of analyzed Midpiece	No. of abnormal Midpiece	Percentage of abnormal Midpiece (%)
Normal	40	2	5
	37	4	11
	47	4	9
IV-3	11	5	45
	11	6	55
	13	7	54
IV-2	15	6	40
	15	5	33
	8	3	38
	No. of analyzed Pricinpal piece	No. of abnormal Pricinpal piece	Percentage of abnormal Pricinpal piece (%)
Normal	72	9	13
	60	11	18
	80	12	15
IV-3	24	12	50
	33	18	55
	27	14	52
IV-2	31	15	48
	22	9	41
	38	17	45
	No. of analyzed Endpiece	No. of abnormal Endpiece	Percentage of abnormal Endpiece (%)
Normal	52	3	6
	65	7	11
	45	2	4
IV-3	22	14	64
	24	14	59
	27	17	63
IV-2	24	18	75
	17	12	71
	21	15	71

## Sheet: Figure S2
Figure S2a
Relative expression of Cep128
eye	1.2	1.5	1.5
stomach	0.8	0.65	0.8
thymus	0.55	0.58	0.5
intestines	0.58	0.66	0.32
liver	1	1	1
lung	0.75	0.59	0.55
testis	33.7	35.6	36.7
brain	0.4	0.8	0.4
spleen	0.8	0.7	0.5
kidney	0.3	0.2	0.2
ovary	0.8	1.2	1
heart	1.5	1.1	1.2
uterus	2.1	2	1.8
muscle	0.2	0	0.2
Figure S2b
Relative expression of Cep128
P7	1	1	1
P14	4.8	4	4.1
P21	6	6.5	6.4
P28	9.5	11.2	10.6
P35	18.9	22.1	19.6
P42	21.2	24.2	22.3
P49	23	21.2	21.6
P56	23.5	20.2	24.8

## Sheet: Figure S3
Figure S3c
Relative expression of Cep128
WT			KO
1	1	1	0.33	0.4	0.3
Figure S3e
Average litter size
	males						females
WT (n=6)	8	8	6	7	9	7	7	5	7	6	6	8
KO (n=6)	0	0	0	0	0	0	6	6	5	5	6	7
KI (n=6)	0	0	0	0	0	0	6	6	8	7	6	5

## Sheet: Figure S4
Figure S4a
	No. of analyzed sperm	No. of abnormal head	Percentage of abnormal head (%)
WT	61	1	2
	67	3	4
	73	3	4
KO	64	19	30
	55	18	33
	68	23	34
	No. of analyzed sperm	No. of abnormal neck	Percentage of abnormal neck (%)
WT	61	2	3
	67	7	10
	73	5	7
KO	64	40	63
	55	39	71
	68	52	76
	No. of analyzed sperm	No. of abnormal tail	Percentage of abnormal tail (%)
WT	61	8	13
	67	12	18
	73	7	10
KO	64	40	63
	55	31	56
	68	44	65
Figure S4b
	No. of analyzed cross sections	No. of abnormal connecting piece	Percentage of abnormal connecting piece (%)
WT	51	5	10
	63	11	17
	39	6	15
KI	42	32	76
	36	30	83
	39	29	74
KO	49	40	82
	39	30	77
	46	32	70
Figure S4c
	No. of analyzed Cross sections	No. of abnormal Midpiece	Percentage of abnormal Midpiece (%)
WT	51	6	12
	62	9	15
	43	2	5
KO	44	23	52
	39	24	62
	54	27	50
	No. of analyzed Cross sections	No. of abnormal Pricinpal piece	Percentage of abnormal Pricinpal piece (%)
WT	72	10	14
	81	9	11
	86	15	17
KO	77	48	62
	65	38	58
	66	42	64
	No. of analyzed Cross sections	No. of abnormal Endpiece	Percentage of abnormal Endpiece (%)
WT	31	4	13
	40	3	8
	50	2	4
KO	43	30	70
	51	35	69
	39	25	64
Figure S4d
	No. of analyzed sperm	No. of abnormal neck	Percentage of abnormal neck (%)
WT	71	7	10
	65	5	8
	75	4	5
KI	73	50	69
	52	32	62
	48	31	65
	No. of analyzed sperm	No. of abnormal tail	Percentage of abnormal tail (%)
WT	71	11	15
	65	7	11
	75	10	13
KI	73	28	38
	52	21	40
	48	16	33
Figure S4e
	No. of analyzed Cross sections	No. of abnormal Midpiece	Percentage of abnormal Midpiece (%)
WT	39	3	8
	45	6	13
	59	5	8
KI	56	31	55
	61	36	59
	45	28	62
	No. of analyzed Cross sections	No. of abnormal Pricinpal piece	Percentage of abnormal Pricinpal piece (%)
WT	77	7	9
	86	5	6
	70	8	11
KI	82	6	7
	91	8	9
	67	7	10
	No. of analyzed Cross sections	No. of abnormal Endpiece	Percentage of abnormal Endpiece (%)
WT	49	3	6
	38	3	8
	50	2	4
KI	44	3	7
	37	2	5
	31	2	6

## Sheet: Figure S5
Figure S5a
	No. of analyzed Cross sections	No. of analyzed abnormal Cross sections	Percentage of abnormal cross sections (%)			CIlia length (μm)
WT	41	2	5			WT	KI	KO
	60	2	3			3.6	3.7	3.5
	49	6	12			3.9	3.8	4.1
						4.1	4	4
KI	39	5	13
	54	3	6
	57	2	4
KO	67	3	4
	33	2	6
	50	3	6
Figure S5b
	No. of analyzed Cross sections	No. of analyzed abnormal Cross sections	Percentage of abnormal cross sections (%)			CIlia length (μm)
WT	61	8	13			WT	KI	KO
	42	9	21			3.2	3.7	3.6
	47	0	0			3.7	3	3.5
						3.3	3.3	3.5
KI	35	7	20
	50	7	14
	65	10	15
KO	59	7	12
	38	6	16
	53	15	28
Figure S5c
	No. of analyzed Cross sections	No. of analyzed abnormal Cross sections	Percentage of abnormal cross sections (%)			CIlia length (μm)
WT	51	8	16			WT	KI	KO
	52	10	19			6.5	6.8	6.1
	47	9	19			6.3	6.2	6
						6.2	6.5	6.7
KI	45	11	24
	43	8	19
	62	9	15
KO	47	10	21
	48	8	17
	55	11	20
Figure S5d
	No. of analyzed Cross sections	No. of analyzed abnormal Cross sections	Percentage of abnormal cross sections (%)			CIlia length (μm)
WT	50	0	0			WT	KI	KO
	55	6	11			2.5	2.42	2.71
	45	3	7			2.77	2.13	2.34
						2.35	2.56	2.2
KI	61	2	3
	40	3	8
	49	3	6
KO	52	6	12
	45	2	4
	53	3	6

## Sheet: Figure S7
Figure S7a
Average litter size
	males
WT (n=6)	6	8	7	7	8	9
Het KI (n=6)	6	6	9	8	6	8

[truncated: 1 more sheets: Figure S9]
